# Supplementary material for: Time course transcriptomic profiling suggests Crp/Fnr transcriptional regulation of nosZ gene in a N2O-reducing thermophile
Source: iScience. 2024 Sep 30;27(11):111074. doi: 10.1016/j.isci.2024.111074 (PMC11539149; doi:10.1016/j.isci.2024.111074)
Supplement: Data S1. Abacus output from HRV44T cells cultured under N2O-added (3, 6, 24 h, n = 1) and N2O-free (0 h, n = 3) treatments [file mmc2.xlsx]

## Sheet: Supplemental file
PROTID	PROTLEN	ISFWD	DEFLINE	NUMXML	ALL_ID	MAXPW	ALL_PW	ALL_LOCALPW	MAXINIPROB	WT_MAXINIPROB	MAXINIPROBUNIQ	ALL_NUMPEPSTOT	ALL_NUMPEPSUNIQ	ALL_NUMSPECSTOT	ALL_NUMSPECSUNIQ	X20240214_UWPRQE_MINO_HRV44_0HR_1_05_ID	X20240214_UWPRQE_MINO_HRV44_0HR_1_05_PW	X20240214_UWPRQE_MINO_HRV44_0HR_1_05_NUMPEPSTOT	X20240214_UWPRQE_MINO_HRV44_0HR_1_05_NUMPEPSUNIQ	X20240214_UWPRQE_MINO_HRV44_0HR_1_05_NUMSPECSTOT	X20240214_UWPRQE_MINO_HRV44_0HR_1_05_TOTNSAF	X20240214_UWPRQE_MINO_HRV44_0HR_1_05_NUMSPECSUNIQ	X20240214_UWPRQE_MINO_HRV44_0HR_1_05_UNIQNSAF	X20240214_UWPRQE_MINO_HRV44_0HR_1_05_NUMSPECSADJ	X20240214_UWPRQE_MINO_HRV44_0HR_1_05_ADJNSAF	X20240214_UWPRQE_MINO_HRV44_0HR_2_07_ID	X20240214_UWPRQE_MINO_HRV44_0HR_2_07_PW	X20240214_UWPRQE_MINO_HRV44_0HR_2_07_NUMPEPSTOT	X20240214_UWPRQE_MINO_HRV44_0HR_2_07_NUMPEPSUNIQ	X20240214_UWPRQE_MINO_HRV44_0HR_2_07_NUMSPECSTOT	X20240214_UWPRQE_MINO_HRV44_0HR_2_07_TOTNSAF	X20240214_UWPRQE_MINO_HRV44_0HR_2_07_NUMSPECSUNIQ	X20240214_UWPRQE_MINO_HRV44_0HR_2_07_UNIQNSAF	X20240214_UWPRQE_MINO_HRV44_0HR_2_07_NUMSPECSADJ	X20240214_UWPRQE_MINO_HRV44_0HR_2_07_ADJNSAF	X20240214_UWPRQE_MINO_HRV44_0HR_3_09_ID	X20240214_UWPRQE_MINO_HRV44_0HR_3_09_PW	X20240214_UWPRQE_MINO_HRV44_0HR_3_09_NUMPEPSTOT	X20240214_UWPRQE_MINO_HRV44_0HR_3_09_NUMPEPSUNIQ	X20240214_UWPRQE_MINO_HRV44_0HR_3_09_NUMSPECSTOT	X20240214_UWPRQE_MINO_HRV44_0HR_3_09_TOTNSAF	X20240214_UWPRQE_MINO_HRV44_0HR_3_09_NUMSPECSUNIQ	X20240214_UWPRQE_MINO_HRV44_0HR_3_09_UNIQNSAF	X20240214_UWPRQE_MINO_HRV44_0HR_3_09_NUMSPECSADJ	X20240214_UWPRQE_MINO_HRV44_0HR_3_09_ADJNSAF	X20240214_UWPRQE_MINO_HRV44_24HR_1_06_ID	X20240214_UWPRQE_MINO_HRV44_24HR_1_06_PW	X20240214_UWPRQE_MINO_HRV44_24HR_1_06_NUMPEPSTOT	X20240214_UWPRQE_MINO_HRV44_24HR_1_06_NUMPEPSUNIQ
WP_187646746.1	399	1	TolC family protein [Nitrosophilus labii]	9	1-a	1	1	1	0.9989	1	0.9989	16	16	59	59	1-a	1	10	10	12	34.6924	12	34.8557	12	34.7791	1-a	1	11	11	11	28.049	11	28.1668	11	28.0972	1-a	1	10	10	10	25.7393	10	25.8462	10	25.796	1-a	1	5	5
WP_187646758.1	294	1	NAD(P)H-dependent glycerol-3-phosphate dehydrogenase [Nitrosophilus labii]	7	10-a	1	1	1	0.999	1	0.999	12	12	39	39	10-a	1	7	7	8	31.3884	8	31.5361	8	31.4668	10-a	1	4	4	4	13.8424	4	13.9005	4	13.8661	10-a	1	5	5	5	17.466	5	17.5385	5	17.5044	6-a	1	6	6
WP_187646891.1	124	1	hypothetical protein [Nitrosophilus labii]	9	100-a	1	1	1	0.999	1	0.999	10	10	40	40	75-a	1	4	4	4	37.2104	4	37.3856	4	37.3034	83-a	1	4	4	4	32.8199	4	32.9576	4	32.8762	75-a	1	5	5	5	41.4113	5	41.5833	5	41.5024	77-a	1	7	7
WP_187648238.1	147	1	ribose 5-phosphate isomerase B [Nitrosophilus labii]	9	1000-a	1	1	1	0.999	1	0.999	21	21	79	79	856-a	1	9	9	9	70.6239	9	70.9563	9	70.8003	863-a	1	11	11	12	83.0543	12	83.4029	12	83.1969	853-a	1	9	9	9	62.8775	9	63.1387	9	63.0159	835-a	1	12	12
WP_187648239.1	231	1	site-2 protease family protein [Nitrosophilus labii]	4	1001-a	1	1	1	0.999	1	0.999	2	2	6	6	null	0	0	0	0	0	0	0	0	0	864-a	1	2	2	2	8.8088	2	8.8458	2	8.8239	854-a	1	2	2	2	8.8918	2	8.9287	2	8.9113	null	0	0	0
WP_187648240.1	253	1	signal peptidase I [Nitrosophilus labii]	9	1002-a	1	1	1	0.999	1	0.999	16	16	64	64	857-a	1	11	11	15	68.3907	15	68.7126	15	68.5615	865-a	1	9	9	10	40.214	10	40.3828	10	40.2831	855-a	1	8	8	8	32.4743	8	32.6092	8	32.5458	836-a	1	5	5
WP_187648241.1	281	1	bifunctional methylenetetrahydrofolate dehydrogenase/methenyltetrahydrofolate cyclohydrolase FolD [Nitrosophilus labii]	9	1003-a	1	1	1	0.999	1	0.999	34	34	183	183	858-a	1	19	19	25	102.627	25	103.11	25	102.883	866-a	1	20	20	25	90.5174	25	90.8972	25	90.6727	856-a	1	18	18	25	91.3701	25	91.7496	25	91.5712	837-a	1	20	20
WP_187648243.1	314	1	aldolase/citrate lyase family protein [Nitrosophilus labii]	7	1004-a	1	1	1	0.9989	1	0.9989	8	8	19	19	859-a	1	3	3	3	11.0209	3	11.0728	3	11.0485	867-a	1	4	4	4	12.9607	4	13.0151	4	12.9829	857-a	1	2	2	2	6.5414	2	6.5686	2	6.5558	838-a	1	4	4
WP_187648245.1	644	1	EAL domain-containing protein [Nitrosophilus labii]	7	1005-a	1	1	1	0.9989	1	0.9989	6	6	20	20	1169-a	0.9998	2	2	2	3.5824	2	3.5992	2	3.5913	1200-a	0.9993	3	3	3	4.7395	3	4.7594	3	4.7476	858-a	1	2	2	2	3.1894	2	3.2027	2	3.1965	839-a	1	3	3
WP_187648246.1	426	1	glutamate-1-semialdehyde 2,1-aminomutase [Nitrosophilus labii]	9	1006-a	1	1	1	0.999	1	0.999	68	68	452	452	860-a	1	44	44	47	127.267	47	127.866	47	127.585	868-a	1	43	43	49	117.027	49	117.518	49	117.228	859-a	1	43	43	51	122.951	51	123.461	51	123.221	840-a	1	52	52
WP_187648247.1	100	1	AtpZ/AtpI family protein [Nitrosophilus labii]	6	1007-a	1	1	1	0.9972	1	0.9972	3	3	9	9	861-a	1	3	3	3	34.6057	3	34.7686	3	34.6921	1415-a	0.5302	1	1	1	10.1742	1	10.2169	1	10.1916	1324-a	0.9881	1	1	1	10.27	1	10.3127	1	10.2926	null	0	0	0
WP_187648250.1	615	1	RNA polymerase sigma factor RpoD [Nitrosophilus labii]	9	1008-a	1	1	1	0.999	1	0.999	69	69	355	355	862-a	1	42	42	43	80.6528	43	81.0325	43	80.8543	869-a	1	47	47	52	86.0254	52	86.3864	52	86.173	860-a	1	44	44	51	85.1658	51	85.5196	51	85.3533	841-a	1	41	41
WP_187648251.1	167	1	3-isopropylmalate dehydratase small subunit [Nitrosophilus labii]	9	1009-a	1	1	1	0.999	1	0.999	31	31	234	234	863-a	1	24	24	26	179.59	26	180.436	26	180.039	870-a	1	24	24	30	182.769	30	183.536	30	183.083	861-a	1	22	22	29	178.341	29	179.082	29	178.734	842-a	1	25	25
WP_187646892.1	1016	1	CusA/CzcA family heavy metal efflux RND transporter [Nitrosophilus labii]	8	101-a	1	1	1	0.999	1	0.999	54	54	244	244	76-a	1	35	35	37	42.0082	37	42.206	37	42.1132	84-a	1	34	34	38	38.0529	38	38.2126	38	38.1182	76-a	1	31	31	32	32.3464	32	32.4808	32	32.4176	78-a	1	32	32
WP_187648252.1	356	1	3-isopropylmalate dehydrogenase [Nitrosophilus labii]	9	1010-a	1	1	1	0.999	1	0.999	53	53	324	324	864-a	1	34	34	39	126.369	39	126.964	39	126.685	871-a	1	36	36	44	125.748	44	126.276	44	125.964	862-a	1	33	33	44	126.933	44	127.46	44	127.212	843-a	1	41	41
WP_187648254.1	278	1	formyltetrahydrofolate deformylase [Nitrosophilus labii]	8	1011-a	1	1	1	0.999	1	0.999	23	23	86	86	865-a	1	17	17	18	74.6885	18	75.0401	18	74.8751	872-a	1	12	12	12	43.9172	12	44.1015	12	43.9926	863-a	1	13	13	13	48.0252	13	48.2246	13	48.1309	844-a	1	12	12
WP_187648256.1	79	1	ribbon-helix-helix domain-containing protein [Nitrosophilus labii]	5	1012-a	1	1	1	0.9987	1	0.9987	2	2	6	6	1257-a	0.9963	1	1	1	14.6016	1	14.6703	1	14.638	1309-a	0.9943	1	1	1	12.8787	1	12.9327	1	12.9008	1311-a	0.9927	1	1	1	13	1	13.054	1	13.0286	null	0	0	0
WP_187648258.1	682	1	glycine--tRNA ligase subunit beta [Nitrosophilus labii]	8	1013-a	1	1	1	0.999	1	0.999	54	54	212	212	866-a	1	33	33	33	55.8156	33	56.0784	33	55.9551	873-a	1	34	34	36	53.7052	36	53.9306	36	53.7974	864-a	1	24	24	25	37.6466	25	37.803	25	37.7295	845-a	1	32	32
WP_187648259.1	368	1	FAD-dependent oxidoreductase [Nitrosophilus labii]	8	1014-a	1	1	1	0.9987	1	0.9987	8	8	18	18	867-a	1	3	3	4	12.5383	4	12.5973	4	12.5696	1173-a	0.9999	2	2	2	5.5294	2	5.5526	2	5.5389	865-a	1	3	3	3	8.3723	3	8.4071	3	8.3907	846-a	1	3	3
WP_187648260.1	313	1	ferrochelatase [Nitrosophilus labii]	7	1015-a	1	1	1	0.9989	1	0.9989	13	13	40	40	868-a	1	4	4	4	14.7415	4	14.8109	4	14.7783	874-a	1	5	5	5	16.2526	5	16.3208	5	16.2805	866-a	1	5	5	5	16.4057	5	16.4739	5	16.4419	847-a	1	10	10
WP_187648261.1	423	1	glucose-6-phosphate isomerase [Nitrosophilus labii]	8	1016-a	1	1	1	0.999	1	0.999	9	9	29	29	869-a	1	4	4	4	10.908	4	10.9594	4	10.9353	875-a	1	4	4	4	9.6209	4	9.6613	4	9.6375	867-a	1	4	4	4	9.7116	4	9.7519	4	9.733	848-a	1	3	3
WP_187648262.1	300	1	histone deacetylase [Nitrosophilus labii]	8	1017-a	1	1	1	0.9981	1	0.9981	5	5	14	14	1337-a	0.9881	1	1	1	3.8451	1	3.8632	1	3.8547	876-a	1	3	3	3	10.1742	3	10.2169	3	10.1916	1333-a	0.9817	1	1	1	3.4233	1	3.4376	1	3.4309	1328-a	0.8906	1	1
WP_187648265.1	130	1	hypothetical protein [Nitrosophilus labii]	7	1018-a	1	1	1	0.999	1	0.999	6	6	24	24	870-a	1	3	3	3	26.6198	3	26.7451	3	26.6863	877-a	1	2	2	2	15.6525	2	15.7182	2	15.6794	868-a	1	2	2	2	15.8	2	15.8656	2	15.8348	849-a	1	4	4
WP_187648271.1	270	1	ATP-binding protein [Nitrosophilus labii]	6	1019-a	1	1	1	0.999	1	0.999	3	3	10	10	1341-a	0.9873	1	1	1	4.2723	1	4.2924	1	4.283	878-a	1	2	2	2	7.5364	2	7.568	2	7.5493	1207-a	0.9971	1	1	1	3.8037	1	3.8195	1	3.8121	null	0	0	0
WP_187646893.1	377	1	efflux RND transporter periplasmic adaptor subunit [Nitrosophilus labii]	9	102-a	1	1	1	0.999	1	0.999	28	28	116	116	77-a	1	15	15	16	48.9559	16	49.1863	16	49.0782	85-a	1	15	15	16	43.1794	16	43.3606	16	43.2535	77-a	1	15	15	16	43.5862	16	43.7672	16	43.6821	79-a	1	14	14
WP_187648274.1	114	1	hypothetical protein [Nitrosophilus labii]	9	1020-a	1	1	1	0.999	1	0.999	30	30	186	186	871-a	1	9	9	10	101.186	10	101.663	10	101.439	879-a	1	12	12	13	116.021	13	116.508	13	116.22	869-a	1	11	11	12	108.105	12	108.554	12	108.343	850-a	1	18	18
WP_187648276.1	102	1	iron-sulfur cluster assembly protein [Nitrosophilus labii]	8	1021-a	1	1	1	0.999	1	0.999	7	7	19	19	1192-a	0.9983	2	2	2	22.6181	2	22.7246	2	22.6746	1339-a	0.9912	1	1	1	9.9747	1	10.0165	1	9.9918	870-a	1	2	2	2	20.1373	2	20.2209	2	20.1816	null	0	0	0
WP_187648278.1	166	1	DUF1858 domain-containing protein [Nitrosophilus labii]	9	1022-a	1	1	1	0.999	1	0.999	30	30	115	115	872-a	1	10	10	11	76.4383	11	76.7981	11	76.6292	880-a	1	11	11	12	73.5481	12	73.8567	12	73.6743	871-a	1	9	9	10	61.8675	10	62.1244	10	62.0036	851-a	1	14	14
WP_187648279.1	199	1	FmdE family protein [Nitrosophilus labii]	9	1023-a	1	1	1	0.999	1	0.999	30	30	93	93	873-a	1	7	7	8	46.3728	8	46.5911	8	46.4886	881-a	1	10	10	11	56.239	11	56.4751	11	56.3356	872-a	1	5	5	5	25.804	5	25.9112	5	25.8608	852-a	1	12	12
WP_187648280.1	220	1	Crp/Fnr family transcriptional regulator [Nitrosophilus labii]	8	1024-a	1	1	1	0.9989	1	0.9989	8	8	18	18	874-a	1	3	3	3	15.7299	3	15.8039	3	15.7692	882-a	1	3	3	3	13.8738	3	13.9321	3	13.8977	1341-a	0.9735	1	1	1	4.6682	1	4.6876	1	4.6785	853-a	1	6	6
WP_187648281.1	443	1	type IV pili methyl-accepting chemotaxis transducer N-terminal domain-containing protein [Nitrosophilus labii]	9	1025-a	1	1	1	0.999	1	0.999	21	21	68	68	875-a	1	14	14	14	36.4545	14	36.6261	14	36.5455	883-a	1	11	11	11	25.2631	11	25.3692	11	25.3065	873-a	1	8	8	8	18.5463	8	18.6233	8	18.5871	854-a	1	10	10
WP_187648282.1	936	1	nitrate reductase catalytic subunit NapA [Nitrosophilus labii]	9	1026-a	1	1	1	0.999	1	0.999	290	290	2265	2265	876-a	1	141	141	164	202.113	164	203.065	164	202.618	884-a	1	133	133	192	208.701	192	209.576	192	209.059	874-a	1	131	131	173	189.819	173	190.608	173	190.237	855-a	1	264	264
WP_187648283.1	279	1	quinol dehydrogenase ferredoxin subunit NapH [Nitrosophilus labii]	8	1027-a	1	1	1	0.999	1	0.999	9	9	33	33	877-a	1	3	3	3	12.4035	3	12.4619	3	12.4345	885-a	1	3	3	3	10.94	3	10.9859	3	10.9587	875-a	1	3	3	4	14.724	4	14.7852	4	14.7564	856-a	1	6	6
WP_187648284.1	193	1	nitrate reductase cytochrome c-type subunit [Nitrosophilus labii]	9	1028-a	1	1	1	0.999	1	0.999	38	38	209	209	878-a	1	14	14	15	89.6521	15	90.0741	15	89.876	886-a	1	17	17	17	89.6169	17	89.993	17	89.7707	876-a	1	15	15	15	79.8186	15	80.1501	15	79.9943	857-a	1	28	28
WP_187648286.1	314	1	WD40 repeat domain-containing protein [Nitrosophilus labii]	6	1029-a	1	1	1	0.9989	1	0.9989	7	7	15	15	1266-a	0.996	1	1	1	3.6736	1	3.6909	1	3.6828	null	0	0	0	0	0	0	0	0	0	1170-a	0.9996	2	2	2	6.5414	2	6.5686	2	6.5558	858-a	1	3	3
WP_187646894.1	392	1	TolC family protein [Nitrosophilus labii]	8	103-a	1	1	1	0.999	1	0.999	23	23	88	88	78-a	1	12	12	13	38.2546	13	38.4347	13	38.3501	86-a	1	14	14	15	38.9317	15	39.0951	15	38.9985	78-a	1	12	12	13	34.0587	13	34.2001	13	34.1336	80-a	1	15	15
WP_187648287.1	116	1	chaperone NapD [Nitrosophilus labii]	9	1030-a	1	1	1	0.999	1	0.999	26	26	112	112	879-a	1	8	8	8	79.5533	8	79.9278	8	79.752	887-a	1	10	10	10	87.7082	10	88.0763	10	87.8587	877-a	1	9	9	9	79.681	9	80.012	9	79.8564	859-a	1	14	14
WP_187648288.1	176	1	PAS domain-containing protein [Nitrosophilus labii]	9	1031-a	1	1	1	0.999	1	0.999	18	18	71	71	880-a	1	6	6	7	45.8788	7	46.0947	7	45.9934	888-a	1	6	6	6	34.6846	6	34.8302	6	34.7441	878-a	1	5	5	6	35.0114	6	35.1568	6	35.0884	860-a	1	13	13
WP_187648289.1	397	1	hypothetical protein [Nitrosophilus labii]	9	1032-a	1	1	1	0.999	1	0.999	74	74	3762	3762	881-a	1	53	53	172	499.763	172	502.116	172	501.012	889-a	1	48	48	331	848.273	331	851.833	331	849.729	879-a	1	47	47	347	897.655	347	901.383	347	899.63	861-a	1	70	70
WP_187648290.1	212	1	Crp/Fnr family transcriptional regulator [Nitrosophilus labii]	8	1033-a	1	1	1	0.9989	1	0.9989	13	13	50	50	882-a	1	10	10	10	54.4115	10	54.6676	10	54.5474	890-a	1	6	6	6	28.7948	6	28.9156	6	28.8442	880-a	1	8	8	8	38.7547	8	38.9157	8	38.84	862-a	1	8	8
WP_187648292.1	236	1	cytochrome c [Nitrosophilus labii]	9	1034-a	1	1	1	0.999	1	0.999	60	60	295	295	883-a	1	18	18	20	97.7562	20	98.2164	20	98.0004	891-a	1	17	17	18	77.5995	18	77.9251	18	77.7327	881-a	1	12	12	15	65.2754	15	65.5465	15	65.4191	863-a	1	44	44
WP_187648293.1	476	1	cbb3-type cytochrome c oxidase subunit I [Nitrosophilus labii]	9	1035-a	1	1	1	0.999	1	0.999	7	7	38	38	884-a	1	2	2	2	4.8467	2	4.8696	2	4.8588	892-a	1	2	2	3	6.4123	3	6.4392	3	6.4233	882-a	1	2	2	3	6.4727	3	6.4996	3	6.4869	864-a	1	7	7
WP_187648295.1	554	1	nitrite reductase [Nitrosophilus labii]	9	1036-a	1	1	1	0.999	1	0.999	142	142	934	934	885-a	1	38	38	39	81.2047	39	81.587	39	81.4075	893-a	1	35	35	37	67.9501	37	68.2353	37	68.0667	883-a	1	30	30	31	57.4675	31	57.7062	31	57.594	865-a	1	132	132
WP_187648296.1	564	1	cytochrome D1 domain-containing protein [Nitrosophilus labii]	7	1037-a	1	1	1	0.999	1	0.999	22	22	67	67	886-a	1	8	8	8	16.362	8	16.4391	8	16.4029	894-a	1	8	8	8	14.4314	8	14.492	8	14.4562	884-a	1	7	7	7	12.7465	7	12.7994	7	12.7745	866-a	1	8	8
WP_187648297.1	367	1	radical SAM protein [Nitrosophilus labii]	7	1038-a	1	1	1	0.9989	1	0.9989	3	3	15	15	1339-a	0.9875	1	1	1	3.1431	1	3.1579	1	3.151	895-a	1	3	3	3	8.3167	3	8.3516	3	8.331	885-a	1	2	2	2	5.5967	2	5.62	2	5.609	867-a	1	2	2
WP_187648298.1	358	1	cytochrome D1 domain-containing protein [Nitrosophilus labii]	9	1039-a	1	1	1	0.999	1	0.999	20	20	51	51	887-a	1	4	4	4	12.8885	4	12.9492	4	12.9207	896-a	1	4	4	4	11.3678	4	11.4155	4	11.3873	886-a	1	7	7	7	20.081	7	20.1644	7	20.1252	868-a	1	7	7
WP_187646896.1	340	1	bifunctional 3,4-dihydroxy-2-butanone 4-phosphate synthase/GTP cyclohydrolase II [Nitrosophilus labii]	9	104-a	1	1	1	0.999	1	0.999	24	24	107	107	79-a	1	14	14	15	50.8907	15	51.1303	15	51.0178	87-a	1	14	14	16	47.8784	16	48.0793	16	47.9605	79-a	1	12	12	16	48.3294	16	48.5301	16	48.4358	81-a	1	11	11
WP_187648299.1	244	1	uroporphyrinogen-III C-methyltransferase [Nitrosophilus labii]	9	1040-a	1	1	1	0.999	1	0.999	15	15	43	43	888-a	1	6	6	6	28.3653	6	28.4989	6	28.4362	897-a	1	2	2	3	12.5092	3	12.5617	3	12.5307	887-a	1	3	3	3	12.627	3	12.6795	3	12.6548	869-a	1	8	8
WP_187648300.1	266	1	cytochrome C [Nitrosophilus labii]	9	1041-a	1	1	1	0.999	1	0.999	14	14	54	54	889-a	1	3	3	3	13.0097	3	13.0709	3	13.0422	898-a	1	2	2	2	7.6497	2	7.6818	2	7.6629	1159-a	0.9998	3	3	3	11.5827	3	11.6308	3	11.6082	870-a	1	10	10
WP_187648302.1	261	1	4Fe-4S dicluster domain-containing protein [Nitrosophilus labii]	9	1042-a	1	1	1	0.999	1	0.999	17	17	48	48	1323-a	0.9915	1	1	1	4.4196	1	4.4404	1	4.4307	899-a	1	2	2	2	7.7963	2	7.829	2	7.8097	888-a	1	2	2	2	7.8697	2	7.9024	2	7.887	871-a	1	8	8
WP_187648303.1	193	1	hypothetical protein [Nitrosophilus labii]	9	1043-a	1	1	1	0.9988	1	0.9988	9	9	33	33	890-a	1	3	3	3	17.9304	3	18.0148	3	17.9752	900-a	1	3	3	3	15.8147	3	15.8811	3	15.8419	889-a	1	3	3	3	15.9637	3	16.03	3	15.9989	872-a	1	2	2
WP_187648304.1	164	1	c-type cytochrome [Nitrosophilus labii]	9	1044-a	1	1	1	0.999	1	0.999	17	17	65	65	891-a	1	3	3	3	21.101	3	21.2004	3	21.1537	901-a	1	6	6	8	49.63	8	49.8383	8	49.7152	890-a	1	3	3	3	18.7866	3	18.8646	3	18.8279	873-a	1	10	10
WP_187648305.1	303	1	NapH/MauN family ferredoxin-type protein [Nitrosophilus labii]	5	1045-a	1	1	1	0.9989	1	0.9989	4	4	7	7	null	0	0	0	0	0	0	0	0	0	1239-a	0.9969	1	1	1	3.3578	1	3.3719	1	3.3636	null	0	0	0	0	0	0	0	0	0	1192-a	0.997	1	1
WP_187648306.1	214	1	ABC transporter ATP-binding protein [Nitrosophilus labii]	9	1046-a	1	1	1	0.9989	1	0.9989	8	8	24	24	892-a	1	3	3	3	16.1709	3	16.247	3	16.2113	902-a	1	3	3	3	14.2628	3	14.3227	3	14.2873	891-a	1	5	5	5	23.9953	5	24.095	5	24.0481	874-a	1	3	3
WP_187648307.1	148	1	nitrous oxide reductase accessory protein NosL [Nitrosophilus labii]	7	1047-a	0.9999	1	1	0.9984	1	0.9984	4	4	9	9	null	0	0	0	0	0	0	0	0	0	1283-a	0.9958	2	2	2	13.7489	2	13.8066	2	13.7725	null	0	0	0	0	0	0	0	0	0	1318-a	0.9483	1	1
WP_187648309.1	165	1	nitrous oxide reductase accessory protein NosL [Nitrosophilus labii]	9	1048-a	1	1	1	0.999	1	0.999	12	12	31	31	1170-a	0.9998	3	3	3	20.9731	3	21.0719	3	21.0255	903-a	1	3	3	3	18.4985	3	18.5761	3	18.5302	892-a	1	4	4	4	24.897	4	25.0004	4	24.9518	875-a	1	5	5
WP_187648315.1	320	1	RluA family pseudouridine synthase [Nitrosophilus labii]	7	1049-a	1	1	1	0.9989	1	0.9989	6	6	24	24	1180-a	0.9995	2	2	2	7.2095	2	7.2435	2	7.2275	904-a	1	3	3	3	9.5383	3	9.5783	3	9.5546	893-a	1	4	4	4	12.8375	4	12.8908	4	12.8657	1136-a	0.9998	3	3
WP_187646897.1	321	1	Fic family protein [Nitrosophilus labii]	7	105-a	1	1	1	0.9984	1	0.9984	4	4	13	13	1270-a	0.9957	1	1	1	3.5935	1	3.6104	1	3.6025	88-a	1	3	3	4	12.6781	4	12.7313	4	12.6998	1295-a	0.9944	1	1	1	3.1994	1	3.2127	1	3.2064	82-a	1	3	3
WP_187648316.1	413	1	fibronectin type III domain-containing protein [Nitrosophilus labii]	9	1050-a	1	1	1	0.999	1	0.999	56	56	264	264	893-a	1	31	31	32	89.3771	32	89.7978	32	89.6003	905-a	1	35	35	37	91.1486	37	91.5311	37	91.305	894-a	1	34	34	38	94.4939	38	94.8864	38	94.7019	876-a	1	38	38
WP_187648317.1	393	1	tRNA (guanosine(46)-N7)-methyltransferase TrmB [Nitrosophilus labii]	8	1051-a	1	1	1	0.9989	1	0.9989	4	4	13	13	1211-a	0.9969	1	1	1	2.9352	1	2.949	1	2.9425	906-a	1	2	2	2	5.1777	2	5.1994	2	5.1866	895-a	1	2	2	2	5.2265	2	5.2482	2	5.238	1193-a	0.997	1	1
WP_187648319.1	268	1	cell division protein FtsX [Nitrosophilus labii]	6	1052-a	0.9999	1	1	0.9986	1	0.9986	3	3	8	8	1285-a	0.9954	1	1	1	4.3042	1	4.3245	1	4.3149	1186-a	0.9998	2	2	2	7.5927	2	7.6245	2	7.6057	1317-a	0.9901	1	1	1	3.8321	1	3.848	1	3.8405	null	0	0	0
WP_187648320.1	396	1	peptidoglycan DD-metalloendopeptidase family protein [Nitrosophilus labii]	5	1053-a	1	1	1	0.9989	1	0.9989	6	6	14	14	1158-a	0.9999	2	2	2	5.8259	2	5.8533	2	5.8404	907-a	1	4	4	4	10.2769	4	10.3201	4	10.2946	896-a	1	2	2	2	5.1869	2	5.2084	2	5.1983	null	0	0	0
WP_187648321.1	237	1	UMP kinase [Nitrosophilus labii]	9	1054-a	1	1	1	0.999	1	0.999	40	40	228	228	894-a	1	24	24	32	155.75	32	156.483	32	156.139	908-a	1	19	19	23	98.7365	23	99.1509	23	98.906	897-a	1	25	25	34	147.333	34	147.945	34	147.657	877-a	1	23	23
WP_187648322.1	71	1	DNA-directed RNA polymerase subunit omega [Nitrosophilus labii]	9	1055-a	1	1	1	0.999	1	0.999	20	20	139	139	895-a	1	16	16	19	308.689	19	310.142	19	309.46	909-a	1	12	12	15	214.947	15	215.849	15	215.316	898-a	1	11	11	11	159.113	11	159.774	11	159.463	878-a	1	13	13
WP_187648323.1	714	1	RelA/SpoT family protein [Nitrosophilus labii]	8	1056-a	1	1	1	0.9989	1	0.9989	10	10	30	30	896-a	1	3	3	3	4.8467	3	4.8696	3	4.8588	910-a	1	5	5	5	7.1248	5	7.1547	5	7.137	899-a	1	6	6	6	8.6303	6	8.6661	6	8.6492	879-a	1	3	3
WP_187648324.1	400	1	tyrosine--tRNA ligase [Nitrosophilus labii]	9	1057-a	1	1	1	0.999	1	0.999	54	54	272	272	897-a	1	30	30	32	92.2818	32	92.7163	32	92.5124	911-a	1	34	34	40	101.742	40	102.168	40	101.916	900-a	1	31	31	32	82.16	32	82.5012	32	82.3408	880-a	1	36	36
WP_187648325.1	365	1	nitronate monooxygenase [Nitrosophilus labii]	8	1058-a	1	1	1	0.999	1	0.999	27	27	118	118	898-a	1	22	22	24	75.8481	24	76.2051	24	76.0376	912-a	1	15	15	18	50.1739	18	50.3845	18	50.26	901-a	1	12	12	12	33.7644	12	33.9046	12	33.8387	881-a	1	22	22
WP_187648326.1	449	1	N-acetylmuramoyl-L-alanine amidase [Nitrosophilus labii]	7	1059-a	1	1	1	0.9989	1	0.9989	5	5	11	11	1258-a	0.9963	1	1	1	2.5691	1	2.5812	1	2.5755	913-a	1	3	3	3	6.7979	3	6.8264	3	6.8095	1298-a	0.9944	1	1	1	2.2873	1	2.2968	1	2.2923	null	0	0	0
WP_187646899.1	275	1	hypothetical protein [Nitrosophilus labii]	9	106-a	1	1	1	0.999	1	0.999	13	13	71	71	80-a	1	8	8	10	41.9463	10	42.1438	10	42.0511	89-a	1	8	8	9	33.2972	9	33.437	9	33.3544	80-a	1	7	7	9	33.6109	9	33.7505	9	33.6849	83-a	1	10	10
WP_187648327.1	172	1	inorganic diphosphatase [Nitrosophilus labii]	9	1060-a	1	1	1	0.999	1	0.999	46	46	325	325	899-a	1	31	31	33	221.315	33	222.357	33	221.868	914-a	1	30	30	32	189.287	32	190.081	32	189.611	902-a	1	29	29	35	208.982	35	209.851	35	209.442	882-a	1	32	32
WP_187648328.1	133	1	thioredoxin family protein [Nitrosophilus labii]	5	1061-a	1	1	1	0.9989	1	0.9989	2	2	6	6	1212-a	0.9969	1	1	1	8.6731	1	8.7139	1	8.6948	915-a	1	2	2	2	15.2995	2	15.3637	2	15.3257	null	0	0	0	0	0	0	0	0	0	null	0	0	0
WP_187648330.1	177	1	carboxymuconolactone decarboxylase family protein [Nitrosophilus labii]	9	1062-a	1	1	1	0.999	1	0.999	22	22	83	83	900-a	1	9	9	9	58.6537	9	58.9298	9	58.8002	916-a	1	12	12	12	68.9773	12	69.2668	12	69.0957	903-a	1	11	11	11	63.8248	11	64.0899	11	63.9653	883-a	1	8	8
WP_187648331.1	200	1	TetR/AcrR family transcriptional regulator [Nitrosophilus labii]	9	1063-a	1	1	1	0.9989	1	0.9989	11	11	40	40	901-a	1	5	5	5	28.8381	5	28.9738	5	28.9101	917-a	1	6	6	6	30.5225	6	30.6506	6	30.5748	904-a	1	7	7	7	35.945	7	36.0943	7	36.0241	884-a	1	6	6
WP_187648333.1	252	1	molybdopterin-binding protein [Nitrosophilus labii]	9	1064-a	1	1	1	0.9989	1	0.9989	6	6	19	19	1159-a	0.9999	2	2	2	9.1549	2	9.198	2	9.1778	918-a	1	2	2	2	8.0747	2	8.1086	2	8.0886	1148-a	0.9999	2	2	2	8.1508	2	8.1846	2	8.1687	885-a	1	3	3
WP_187648334.1	190	1	adenylate kinase [Nitrosophilus labii]	9	1065-a	1	1	1	0.999	1	0.999	53	53	326	326	902-a	1	29	29	31	188.206	31	189.092	31	188.677	919-a	1	35	35	38	203.483	38	204.337	38	203.832	905-a	1	29	29	33	178.374	33	179.114	33	178.766	886-a	1	35	35
WP_187648336.1	585	1	aspartate--tRNA ligase [Nitrosophilus labii]	9	1066-a	1	1	1	0.999	1	0.999	76	76	538	538	903-a	1	51	51	64	126.197	64	126.791	64	126.513	920-a	1	54	54	84	146.09	84	146.703	84	146.341	906-a	1	50	50	83	145.711	83	146.316	83	146.032	887-a	1	50	50
WP_187648337.1	279	1	NAD(+)/NADH kinase [Nitrosophilus labii]	7	1067-a	1	1	1	0.999	1	0.999	12	12	37	37	904-a	1	8	8	8	33.0759	8	33.2316	8	33.1586	921-a	1	4	4	4	14.5866	4	14.6478	4	14.6116	907-a	1	5	5	7	25.767	7	25.874	7	25.8237	888-a	1	5	5
WP_187648338.1	510	1	AAA family ATPase [Nitrosophilus labii]	7	1068-a	1	1	1	0.999	1	0.999	14	14	32	32	905-a	1	5	5	5	11.309	5	11.3623	5	11.3373	922-a	1	6	6	6	11.9696	6	12.0198	6	11.9901	908-a	1	4	4	4	8.0549	4	8.0884	4	8.0726	889-a	1	6	6
WP_187648339.1	262	1	TatD family hydrolase [Nitrosophilus labii]	9	1069-a	1	1	1	0.999	1	0.999	15	14	37	36	906-a	1	4	4	4	17.611	4	17.6939	4	17.655	923-a	1	4	4	4	15.5331	4	15.5982	4	15.5597	909-a	1	4	4	4	15.6794	4	15.7445	4	15.7139	890-a	1	9	9
WP_187646900.1	752	1	hypothetical protein [Nitrosophilus labii]	9	107-a	1	1	1	0.999	1	0.999	50	50	275	275	81-a	1	26	26	26	39.8824	26	40.0702	26	39.9821	90-a	1	22	22	26	35.1766	26	35.3242	26	35.237	81-a	1	19	19	20	27.3138	20	27.4273	20	27.3739	84-a	1	43	43
WP_187648342.1	190	1	imidazoleglycerol-phosphate dehydratase HisB [Nitrosophilus labii]	9	1070-a	1	1	1	0.999	1	0.999	12	12	54	54	907-a	1	5	5	6	36.427	6	36.5985	6	36.518	924-a	1	6	6	7	37.4837	7	37.641	7	37.5481	910-a	1	6	6	7	37.8368	7	37.994	7	37.9201	891-a	1	8	8
WP_187648343.1	167	1	HAD-IIIA family hydrolase [Nitrosophilus labii]	7	1071-a	1	1	1	0.9989	1	0.9989	5	5	14	14	908-a	1	3	3	3	20.722	3	20.8195	3	20.7737	925-a	1	2	2	2	12.1846	2	12.2357	2	12.2055	911-a	1	2	2	2	12.2994	2	12.3505	2	12.3265	1248-a	0.9956	1	1
WP_187648345.1	161	1	lipopolysaccharide transport periplasmic protein LptA [Nitrosophilus labii]	8	1072-a	1	1	1	0.9985	1	0.9985	10	10	35	35	909-a	1	4	4	4	28.659	4	28.7939	4	28.7305	926-a	1	4	4	4	25.2774	4	25.3835	4	25.3208	912-a	1	5	5	5	31.8944	5	32.0269	5	31.9646	892-a	1	6	6
WP_187648346.1	153	1	N-acetyltransferase [Nitrosophilus labii]	8	1073-a	1	1	1	0.9989	1	0.9989	5	5	25	25	910-a	1	4	4	4	30.1575	4	30.2994	4	30.2328	927-a	1	3	3	3	19.9493	3	20.033	3	19.9836	913-a	1	3	3	3	20.1373	3	20.2209	3	20.1816	893-a	1	3	3
WP_187648349.1	142	1	rRNA maturation RNase YbeY [Nitrosophilus labii]	8	1074-a	0.9999	1	1	0.9989	1	0.9989	4	4	12	12	1177-a	0.9996	2	2	2	16.2468	2	16.3233	2	16.2874	1212-a	0.9976	2	2	2	14.3298	2	14.3899	2	14.3544	null	0	0	0	0	0	0	0	0	0	1128-a	0.9999	2	2
WP_187648350.1	665	1	methyl-accepting chemotaxis protein [Nitrosophilus labii]	9	1075-a	1	1	1	0.999	1	0.999	88	87	394	389	911-a	1	49	49	52	90.2003	52	90.6249	52	90.4256	928-a	1	44	43	46	70.3776	45	69.1366	46	70.4984	914-a	1	41	41	44	67.9519	44	68.2341	44	68.1014	894-a	1	62	61
WP_187648353.1	222	1	7-cyano-7-deazaguanine synthase QueC [Nitrosophilus labii]	7	1076-a	1	1	1	0.9989	1	0.9989	4	4	14	14	912-a	1	2	2	3	15.5881	3	15.6615	3	15.6271	929-a	1	2	2	2	9.1659	2	9.2044	2	9.1816	915-a	1	2	2	2	9.2523	2	9.2907	2	9.2726	895-a	1	3	3
WP_187648354.1	363	1	TRAP transporter substrate-binding protein DctP [Nitrosophilus labii]	8	1077-a	1	1	1	0.9989	1	0.9989	8	8	32	32	913-a	1	4	4	4	12.711	4	12.7708	4	12.7427	930-a	1	4	4	6	16.8168	6	16.8874	6	16.8456	916-a	1	3	3	3	8.4876	3	8.5229	3	8.5063	896-a	1	7	7
WP_187648355.1	321	1	hypothetical protein [Nitrosophilus labii]	6	1078-a	0.9994	1	1	0.9985	1	0.9985	3	3	7	7	1306-a	0.994	1	1	1	3.5935	1	3.6104	1	3.6025	null	0	0	0	0	0	0	0	0	0	1325-a	0.9881	1	1	1	3.1994	1	3.2127	1	3.2064	null	0	0	0
WP_187648356.1	643	1	methionine--tRNA ligase [Nitrosophilus labii]	9	1079-a	1	1	1	0.999	1	0.999	71	71	336	336	914-a	1	48	48	51	91.4925	51	91.9232	51	91.721	931-a	1	42	42	50	79.1147	50	79.4467	50	79.2505	917-a	1	37	37	46	73.4712	46	73.7764	46	73.6329	897-a	1	42	42
WP_187646901.1	398	1	capsular biosynthesis protein [Nitrosophilus labii]	9	108-a	1	1	1	0.999	1	0.999	11	11	34	34	82-a	1	4	4	4	11.5932	4	11.6478	4	11.6222	91-a	1	5	5	5	12.7816	5	12.8352	5	12.8035	82-a	1	5	5	5	12.902	5	12.9556	5	12.9304	85-a	1	6	6
WP_187648358.1	281	1	class 1 fructose-bisphosphatase [Nitrosophilus labii]	9	1080-a	1	1	1	0.999	1	0.999	49	49	257	257	915-a	1	32	32	32	131.362	32	131.98	32	131.69	932-a	1	36	36	40	144.828	40	145.436	40	145.076	918-a	1	29	29	32	116.954	32	117.439	32	117.211	898-a	1	33	33
WP_187648359.1	161	1	molybdopterin-guanine dinucleotide biosynthesis protein B [Nitrosophilus labii]	9	1081-a	1	1	1	0.999	1	0.999	9	9	34	34	916-a	1	5	5	5	35.8237	5	35.9923	5	35.9132	933-a	1	5	5	5	31.5968	5	31.7293	5	31.651	919-a	1	4	4	4	25.5155	4	25.6215	4	25.5717	899-a	1	2	2
WP_187648360.1	160	1	hypothetical protein [Nitrosophilus labii]	7	1082-a	1	1	1	0.999	1	0.999	17	17	68	68	917-a	1	12	12	12	86.5142	12	86.9215	12	86.7303	934-a	1	10	10	10	63.5885	10	63.8553	10	63.6976	920-a	1	10	10	11	70.6062	11	70.8995	11	70.7616	900-a	1	9	9
WP_187648362.1	432	1	glutamate--tRNA ligase [Nitrosophilus labii]	7	1083-a	1	1	1	0.999	1	0.999	31	31	97	97	918-a	1	12	12	12	32.0423	12	32.1931	12	32.1223	935-a	1	17	17	17	40.0372	17	40.2052	17	40.1059	921-a	1	18	18	18	42.7917	18	42.9694	18	42.8858	901-a	1	8	8
WP_187648363.1	274	1	phosphatidylserine decarboxylase [Nitrosophilus labii]	5	1084-a	1	1	1	0.999	1	0.999	4	4	9	9	919-a	1	3	3	3	12.6298	3	12.6893	3	12.6614	1174-a	0.9999	2	2	2	7.4264	2	7.4576	2	7.4391	1161-a	0.9998	2	2	2	7.4963	2	7.5275	2	7.5128	null	0	0	0
WP_187648364.1	92	1	hypothetical protein [Nitrosophilus labii]	9	1085-a	1	1	1	0.999	1	0.999	9	9	51	51	920-a	1	4	4	4	50.1532	4	50.3893	4	50.2785	936-a	1	6	6	6	66.3532	6	66.6316	6	66.4671	922-a	1	6	6	6	66.9782	6	67.2564	6	67.1256	902-a	1	7	7
WP_187648366.1	399	1	OprD family outer membrane porin [Nitrosophilus labii]	9	1086-a	1	1	1	0.999	1	0.999	54	54	398	398	921-a	1	36	36	43	124.314	43	124.9	43	124.625	937-a	1	38	38	55	140.245	55	140.834	55	140.486	923-a	1	35	35	63	162.158	63	162.831	63	162.515	903-a	1	38	38
WP_187648367.1	73	1	FeoA family protein [Nitrosophilus labii]	9	1087-a	1	1	1	0.999	1	0.999	26	26	172	172	922-a	1	13	13	13	205.422	13	206.389	13	205.935	938-a	1	14	14	14	195.121	14	195.94	14	195.456	924-a	1	13	13	14	196.959	14	197.777	14	197.392	904-a	1	17	17
WP_187648368.1	698	1	ferrous iron transport protein B [Nitrosophilus labii]	9	1088-a	1	1	1	0.999	1	0.999	79	79	462	462	923-a	1	64	64	73	120.641	73	121.209	73	120.942	939-a	1	54	54	60	87.4569	60	87.8239	60	87.607	925-a	1	56	56	67	98.5802	67	98.9896	67	98.7972	905-a	1	54	54
WP_187648369.1	143	1	CoA-binding protein [Nitrosophilus labii]	9	1089-a	1	1	1	0.999	1	0.999	27	27	180	180	924-a	1	23	23	23	185.532	23	186.405	23	185.995	940-a	1	22	22	25	177.87	25	178.616	25	178.175	926-a	1	23	23	28	201.091	28	201.926	28	201.533	906-a	1	21	21
WP_187646902.1	666	1	capsular polysaccharide biosynthesis protein [Nitrosophilus labii]	7	109-a	1	1	1	0.9989	1	0.9989	5	5	20	20	83-a	1	4	4	4	6.9281	4	6.9607	4	6.9454	92-a	1	4	4	4	6.1106	4	6.1362	4	6.1211	83-a	1	3	3	3	4.6261	3	4.6453	3	4.6363	86-a	1	3	3
WP_187648370.1	402	1	threonine ammonia-lyase [Nitrosophilus labii]	9	1090-a	1	1	1	0.999	1	0.999	35	35	158	158	925-a	1	18	18	20	57.3892	20	57.6594	20	57.5326	941-a	1	16	16	17	43.025	17	43.2056	17	43.0989	927-a	1	14	14	16	40.8756	16	41.0454	16	40.9656	907-a	1	28	28
WP_187648371.1	306	1	phosphatase [Nitrosophilus labii]	9	1091-a	1	1	1	0.999	1	0.999	21	21	94	94	926-a	1	12	12	13	49.0059	13	49.2366	13	49.1283	942-a	1	14	14	14	46.5484	14	46.7438	14	46.6283	928-a	1	15	15	15	50.3431	15	50.5522	15	50.4539	908-a	1	14	14
WP_187648372.1	566	1	acetolactate synthase large subunit [Nitrosophilus labii]	9	1092-a	1	1	1	0.999	1	0.999	83	83	594	594	927-a	1	57	57	69	140.624	69	141.286	69	140.975	943-a	1	55	55	77	138.412	77	138.993	77	138.649	929-a	1	53	53	81	146.974	81	147.584	81	147.297	909-a	1	58	58
WP_187648373.1	154	1	acetolactate synthase small subunit [Nitrosophilus labii]	9	1093-a	1	1	1	0.999	1	0.999	37	37	244	244	928-a	1	29	29	31	232.203	31	233.296	31	232.783	944-a	1	30	30	34	224.624	34	225.567	34	225.01	930-a	1	26	26	29	193.396	29	194.199	29	193.822	910-a	1	29	29
WP_187648374.1	319	1	UDP-3-O-(3-hydroxymyristoyl)glucosamine N-acyltransferase [Nitrosophilus labii]	9	1094-a	1	1	1	0.999	1	0.999	37	37	218	218	929-a	1	24	24	27	97.6336	27	98.0932	27	97.8775	945-a	1	24	24	29	92.4923	29	92.8805	29	92.651	931-a	1	23	23	26	83.7053	26	84.053	26	83.8895	911-a	1	35	35
WP_187648375.1	184	1	Uma2 family endonuclease [Nitrosophilus labii]	8	1095-a	1	1	1	0.9987	1	0.9987	6	6	18	18	930-a	1	4	4	4	25.0766	4	25.1946	4	25.1392	1334-a	0.9918	1	1	1	5.5294	1	5.5526	1	5.5389	1327-a	0.9872	1	1	1	5.5815	1	5.6047	1	5.5938	1137-a	0.9998	2	2
WP_187648377.1	236	1	serine O-acetyltransferase [Nitrosophilus labii]	9	1096-a	1	1	1	0.999	1	0.999	9	9	45	45	931-a	1	5	5	5	24.439	5	24.5541	5	24.5001	946-a	1	6	6	6	25.8665	6	25.975	6	25.9109	932-a	1	7	7	7	30.4619	7	30.5884	7	30.5289	912-a	1	5	5
WP_187648378.1	614	1	biosynthetic arginine decarboxylase [Nitrosophilus labii]	7	1097-a	1	1	1	0.999	1	0.999	19	19	59	59	932-a	1	9	9	9	16.9083	9	16.9879	9	16.9506	947-a	1	10	10	11	18.2273	11	18.3038	11	18.2586	933-a	1	9	9	9	15.0537	9	15.1163	9	15.0869	913-a	1	4	4
WP_187648379.1	410	1	histidine--tRNA ligase [Nitrosophilus labii]	9	1098-a	1	1	1	0.999	1	0.999	48	48	235	235	933-a	1	36	36	37	104.098	37	104.588	37	104.359	948-a	1	31	31	34	84.371	34	84.7251	34	84.5158	934-a	1	25	25	26	65.1268	26	65.3973	26	65.2701	914-a	1	32	32
WP_187648380.1	192	1	dTMP kinase [Nitrosophilus labii]	7	1099-a	1	1	1	0.9989	1	0.9989	11	11	37	37	934-a	1	4	4	4	24.0317	4	24.1449	4	24.0918	949-a	1	7	7	8	42.3923	8	42.5702	8	42.4651	935-a	1	6	6	6	32.0937	6	32.227	6	32.1644	915-a	1	2	2
WP_187646759.1	241	1	NAD-binding protein [Nitrosophilus labii]	7	11-a	1	1	1	0.9988	1	0.9988	3	3	17	17	1172-a	0.9997	3	3	3	14.3592	3	14.4268	3	14.3951	11-a	1	3	3	4	16.8866	4	16.9574	4	16.9155	1284-a	0.9952	1	1	1	4.2614	1	4.2791	1	4.2708	1113-a	0.9999	3	3
WP_187646903.1	330	1	glycosyltransferase [Nitrosophilus labii]	7	110-a	1	1	1	0.999	1	0.999	8	8	25	25	84-a	1	3	3	3	10.4866	3	10.5359	3	10.5128	93-a	1	5	5	5	15.4154	5	15.4801	5	15.4418	84-a	1	4	4	4	12.4485	4	12.5002	4	12.4759	1199-a	0.9968	2	2
WP_187648381.1	157	1	pantetheine-phosphate adenylyltransferase [Nitrosophilus labii]	9	1100-a	1	1	1	0.999	1	0.999	12	12	49	49	935-a	1	10	10	10	73.4728	10	73.8187	10	73.6563	950-a	1	6	6	6	38.8821	6	39.0453	6	38.9488	936-a	1	6	6	6	39.2484	6	39.4114	6	39.3348	916-a	1	5	5
WP_187648382.1	175	1	UbiX family flavin prenyltransferase [Nitrosophilus labii]	7	1101-a	1	1	1	0.9989	1	0.9989	8	8	30	30	936-a	1	3	3	3	19.7747	3	19.8678	3	19.8241	951-a	1	3	3	3	17.4414	3	17.5146	3	17.4713	937-a	1	5	5	6	35.2114	6	35.3577	6	35.2889	917-a	1	4	4
WP_187648386.1	343	1	ATP-grasp domain-containing protein [Nitrosophilus labii]	9	1102-a	1	1	1	0.999	1	0.999	12	12	29	29	1183-a	0.9991	2	2	2	6.7261	2	6.7577	2	6.7429	952-a	1	3	3	3	8.8987	3	8.936	3	8.9139	1209-a	0.9971	1	1	1	2.9942	1	3.0066	1	3.0008	918-a	1	6	6
WP_187648392.1	154	1	c-type cytochrome [Nitrosophilus labii]	7	1103-a	1	1	1	0.9987	1	0.9987	8	8	14	14	1286-a	0.9954	1	1	1	7.4904	1	7.5257	1	7.5091	1398-a	0.8162	2	2	2	13.2132	2	13.2686	2	13.2359	1162-a	0.9998	2	2	2	13.3377	2	13.3931	2	13.367	1153-a	0.9991	2	2
WP_187648393.1	92	1	HU family DNA-binding protein [Nitrosophilus labii]	9	1104-a	1	1	1	0.999	1	0.999	31	31	323	323	937-a	1	23	23	29	363.611	29	365.322	29	364.519	953-a	1	23	23	33	364.942	33	366.474	33	365.569	938-a	1	19	19	27	301.402	27	302.654	27	302.065	919-a	1	26	26
WP_187648395.1	860	1	bifunctional aconitate hydratase 2/2-methylisocitrate dehydratase [Nitrosophilus labii]	9	1105-a	1	1	1	0.999	1	0.999	180	180	2135	2135	938-a	1	139	139	224	300.452	224	301.867	224	301.203	954-a	1	137	137	259	306.408	259	307.693	259	306.933	939-a	1	126	126	277	330.789	277	332.163	277	331.517	920-a	1	133	133
WP_187648397.1	867	1	preprotein translocase subunit SecA [Nitrosophilus labii]	9	1106-a	1	1	1	0.999	1	0.999	121	121	549	549	939-a	1	78	78	85	113.091	85	113.623	85	113.373	955-a	1	67	67	75	88.0117	75	88.3811	75	88.1628	940-a	1	65	65	71	84.1026	71	84.4519	71	84.2877	921-a	1	70	70
WP_187648400.1	738	1	NADP-dependent isocitrate dehydrogenase [Nitrosophilus labii]	9	1107-a	1	1	1	0.999	1	0.999	252	252	3058	3058	940-a	1	194	194	312	487.668	312	489.964	312	488.886	956-a	1	172	172	356	490.786	356	492.845	356	491.628	941-a	1	170	170	367	510.717	367	512.838	367	511.841	922-a	1	194	194
WP_187648401.1	318	1	malate dehydrogenase [Nitrosophilus labii]	9	1108-a	1	1	1	0.999	1	0.999	44	44	268	268	941-a	1	34	34	36	130.588	36	131.202	36	130.914	957-a	1	32	32	36	115.179	36	115.662	36	115.377	942-a	1	27	27	30	96.8868	30	97.2892	30	97.1	923-a	1	30	30
WP_187648402.1	287	1	fumarate hydratase [Nitrosophilus labii]	9	1109-a	1	1	1	0.999	1	0.999	33	33	166	166	942-a	1	22	22	23	92.4426	23	92.8778	23	92.6735	958-a	1	20	20	20	70.9	20	71.1976	20	71.0217	943-a	1	20	20	23	82.3031	23	82.645	23	82.4842	924-a	1	22	22
WP_187646904.1	278	1	hypothetical protein [Nitrosophilus labii]	3	111-a	1	1	1	0.9989	1	0.9989	6	6	7	7	1392-a	0.8113	1	1	1	4.1494	1	4.1689	1	4.1597	94-a	1	5	5	5	18.2988	5	18.3756	5	18.3302	null	0	0	0	0	0	0	0	0	0	null	0	0	0
WP_187648403.1	184	1	Fe-S-containing hydro-lyase [Nitrosophilus labii]	9	1110-a	1	1	1	0.999	1	0.999	23	23	130	130	943-a	1	15	15	15	94.0372	15	94.4799	15	94.2721	959-a	1	13	13	15	82.9415	15	83.2895	15	83.0838	944-a	1	14	14	14	78.1413	14	78.4658	14	78.3133	925-a	1	16	16
WP_187648404.1	390	1	ADP-forming succinate--CoA ligase subunit beta [Nitrosophilus labii]	9	1111-a	1	1	1	0.999	1	0.999	99	99	786	786	944-a	1	67	67	75	221.831	75	222.876	75	222.386	960-a	1	62	62	78	203.483	78	204.337	78	203.832	945-a	1	64	64	95	250.167	95	251.206	95	250.717	926-a	1	76	76
WP_187648405.1	290	1	succinate--CoA ligase subunit alpha [Nitrosophilus labii]	9	1112-a	1	1	1	0.999	1	0.999	49	49	385	385	945-a	1	36	36	43	171.04	43	171.845	43	171.467	961-a	1	34	34	46	161.383	46	162.06	46	161.66	946-a	1	31	31	44	155.821	44	156.468	44	156.164	927-a	1	40	40
WP_187648406.1	94	1	heavy-metal-associated domain-containing protein [Nitrosophilus labii]	8	1113-a	1	1	1	0.999	1	0.999	5	4	14	10	1313-a	0.9929	1	1	1	12.2715	1	12.3293	1	12.3022	1221-a	0.9972	1	1	1	10.8236	1	10.869	1	10.8421	1149-a	0.9999	2	2	2	21.8511	2	21.9418	2	21.8991	null	0	0	0
WP_187648407.1	112	1	4Fe-4S binding protein [Nitrosophilus labii]	9	1114-a	1	1	1	0.999	1	0.999	26	26	197	197	946-a	1	16	16	23	236.884	23	237.999	23	237.476	962-a	1	17	17	24	218.018	24	218.933	24	218.392	947-a	1	16	16	23	210.902	23	211.778	23	211.366	928-a	1	21	21
WP_187648408.1	382	1	2-oxoglutarate synthase subunit alpha [Nitrosophilus labii]	9	1115-a	1	1	1	0.999	1	0.999	96	96	1041	1041	947-a	1	67	67	108	326.127	108	327.662	108	326.942	963-a	1	61	61	119	316.944	119	318.274	119	317.488	948-a	1	63	63	133	357.568	133	359.053	133	358.355	929-a	1	75	75
WP_187648409.1	284	1	2-oxoglutarate ferredoxin oxidoreductase subunit beta [Nitrosophilus labii]	9	1116-a	1	1	1	0.999	1	0.999	61	61	538	538	948-a	1	44	44	61	247.764	61	248.93	61	248.383	964-a	1	46	46	64	229.277	64	230.239	64	229.67	949-a	1	40	40	62	224.204	62	225.135	62	224.698	930-a	1	45	45
WP_187648410.1	189	1	2-oxoacid:acceptor oxidoreductase family protein [Nitrosophilus labii]	9	1117-a	1	1	1	0.999	1	0.999	34	34	543	543	949-a	1	20	20	52	317.371	52	318.865	52	318.164	965-a	1	20	20	62	333.755	62	335.156	62	334.328	950-a	1	18	18	68	369.503	68	371.037	68	370.316	931-a	1	24	24
WP_187648412.1	89	1	acylphosphatase [Nitrosophilus labii]	6	1118-a	1	1	1	0.999	1	0.999	3	3	13	13	1215-a	0.9969	1	1	1	12.9609	1	13.0219	1	12.9933	1279-a	0.996	1	1	1	11.4316	1	11.4796	1	11.4513	null	0	0	0	0	0	0	0	0	0	null	0	0	0
WP_187648413.1	476	1	UDP-N-acetylmuramoyl-tripeptide--D-alanyl-D-alanine ligase [Nitrosophilus labii]	9	1119-a	1	1	1	0.999	1	0.999	14	14	41	41	950-a	1	8	8	8	19.3869	8	19.4782	8	19.4354	966-a	1	4	4	4	8.5497	4	8.5856	4	8.5644	951-a	1	7	7	7	15.1029	7	15.1657	7	15.1362	932-a	1	3	3
WP_187646906.1	282	1	hypothetical protein [Nitrosophilus labii]	8	112-a	1	1	1	0.999	1	0.999	17	17	64	64	85-a	1	9	9	9	36.8146	9	36.9879	9	36.9065	95-a	1	8	8	9	32.4707	9	32.607	9	32.5264	85-a	1	10	10	11	40.0603	11	40.2267	11	40.1484	87-a	1	5	5
WP_187648414.1	166	1	HIT domain-containing protein [Nitrosophilus labii]	8	1120-a	1	1	1	0.9989	1	0.9989	7	7	28	28	951-a	1	3	3	3	20.8468	3	20.9449	3	20.8989	967-a	1	5	5	5	30.645	5	30.7736	5	30.6976	952-a	1	4	4	4	24.747	4	24.8498	4	24.8014	933-a	1	4	4
WP_187648419.1	396	1	hypothetical protein [Nitrosophilus labii]	7	1121-a	1	1	1	0.9989	1	0.9989	7	7	19	19	952-a	1	2	2	2	5.8259	2	5.8533	2	5.8404	968-a	1	2	2	3	7.7077	3	7.74	3	7.7209	953-a	1	3	3	3	7.7803	3	7.8126	3	7.7974	1145-a	0.9995	2	2
WP_187648422.1	101	1	MTH1187 family thiamine-binding protein [Nitrosophilus labii]	8	1122-a	1	1	1	0.999	1	0.999	8	8	33	33	953-a	1	4	4	6	68.5261	6	68.8487	6	68.6973	969-a	1	4	4	4	40.2937	4	40.4628	4	40.3628	954-a	1	4	4	5	50.8416	5	51.0527	5	50.9535	934-a	1	5	5
WP_187648423.1	202	1	class II aldolase/adducin family protein [Nitrosophilus labii]	6	1123-a	1	1	1	0.9989	1	0.9989	4	4	10	10	954-a	1	2	2	2	11.421	2	11.4748	2	11.4495	1307-a	0.9946	1	1	1	5.0367	1	5.0578	1	5.0454	1173-a	0.9993	2	2	2	10.1683	2	10.2105	2	10.1907	935-a	1	2	2
WP_187648424.1	360	1	S-methyl-5-thioribose-1-phosphate isomerase [Nitrosophilus labii]	8	1124-a	1	1	1	0.999	1	0.999	22	22	75	75	955-a	1	11	11	12	38.4508	12	38.6318	12	38.5468	970-a	1	8	8	9	25.4354	9	25.5421	9	25.479	955-a	1	7	7	7	19.9694	7	20.0524	7	20.0134	936-a	1	9	9
WP_187648425.1	411	1	S-methyl-5-thioribose kinase [Nitrosophilus labii]	9	1125-a	1	1	1	0.999	1	0.999	16	16	66	66	956-a	1	11	11	11	30.8729	11	31.0182	11	30.95	971-a	1	8	8	8	19.8037	8	19.8868	8	19.8377	956-a	1	6	6	7	17.4915	7	17.5641	7	17.53	937-a	1	13	13
WP_187648426.1	319	1	4-hydroxythreonine-4-phosphate dehydrogenase [Nitrosophilus labii]	8	1126-a	1	1	1	0.9989	1	0.9989	8	8	24	24	957-a	1	4	4	4	14.4642	4	14.5323	4	14.5004	1195-a	0.9996	3	3	3	9.5682	3	9.6083	3	9.5846	1163-a	0.9998	3	3	3	9.6583	3	9.6984	3	9.6796	938-a	1	4	4
WP_187648427.1	260	1	pyridoxine 5_-phosphate synthase [Nitrosophilus labii]	9	1127-a	1	1	1	0.999	1	0.999	28	28	112	112	958-a	1	12	12	12	53.2395	12	53.4902	12	53.3725	972-a	1	11	11	11	43.0445	11	43.2251	11	43.1184	957-a	1	10	10	10	39.5	10	39.664	10	39.5869	939-a	1	23	23
WP_187648428.1	290	1	GW dipeptide domain-containing protein [Nitrosophilus labii]	9	1128-a	1	1	1	0.999	1	0.999	22	22	143	143	959-a	1	17	17	21	83.531	21	83.9242	21	83.7396	973-a	1	16	16	20	70.1666	20	70.461	20	70.287	958-a	1	16	16	17	60.2034	17	60.4535	17	60.3359	940-a	1	16	16
WP_187648429.1	374	1	tRNA guanosine(34) transglycosylase Tgt [Nitrosophilus labii]	7	1129-a	1	1	1	0.999	1	0.999	13	13	35	35	960-a	1	4	4	4	12.3371	4	12.3952	4	12.368	974-a	1	5	5	5	13.6018	5	13.6589	5	13.6252	959-a	1	6	6	6	16.4759	6	16.5444	6	16.5122	1129-a	0.9999	3	3
WP_187646907.1	329	1	polysaccharide pyruvyl transferase family protein [Nitrosophilus labii]	9	113-a	1	1	1	0.999	1	0.999	47	47	251	251	86-a	1	29	29	32	112.197	32	112.725	32	112.477	96-a	1	28	28	36	111.328	36	111.795	36	111.519	86-a	1	25	25	34	106.134	34	106.575	34	106.367	88-a	1	27	27
WP_187648430.1	467	1	TrkA C-terminal domain-containing protein [Nitrosophilus labii]	8	1130-a	1	1	1	0.999	1	0.999	17	17	95	95	961-a	1	15	15	15	37.0511	15	37.2255	15	37.1436	975-a	1	16	16	16	34.8579	16	35.0042	16	34.9177	960-a	1	13	13	14	30.788	14	30.9159	14	30.8558	941-a	1	12	12
WP_187648431.1	347	1	3-dehydroquinate synthase [Nitrosophilus labii]	9	1131-a	1	1	1	0.999	1	0.999	26	26	115	115	962-a	1	13	13	16	53.1884	16	53.4388	16	53.3212	976-a	1	14	14	17	49.8446	17	50.0537	17	49.9301	961-a	1	14	14	16	47.3545	16	47.5511	16	47.4587	942-a	1	11	11
WP_187648432.1	544	1	mechanosensitive ion channel [Nitrosophilus labii]	7	1132-a	1	1	1	0.999	1	0.999	10	10	30	30	963-a	1	3	3	4	8.4818	4	8.5217	4	8.503	977-a	1	5	5	5	9.3512	5	9.3905	5	9.3673	962-a	1	4	4	5	9.4393	5	9.4785	5	9.4601	943-a	1	4	4
WP_187648434.1	558	1	ATP-dependent metallopeptidase FtsH/Yme1/Tma family protein [Nitrosophilus labii]	9	1133-a	1	1	1	0.999	1	0.999	16	16	55	55	964-a	1	10	10	11	22.7397	11	22.8467	11	22.7965	978-a	1	6	6	6	10.94	6	10.9859	6	10.9587	963-a	1	9	9	10	18.405	10	18.4815	10	18.4455	944-a	1	8	8
WP_187648436.1	176	1	molybdopterin adenylyltransferase [Nitrosophilus labii]	9	1134-a	1	1	1	0.999	1	0.999	14	14	75	75	965-a	1	6	6	7	45.8788	7	46.0947	7	45.9934	979-a	1	11	11	11	63.5885	11	63.8553	11	63.6976	964-a	1	8	8	8	46.6818	8	46.8757	8	46.7845	945-a	1	11	11
WP_187648439.1	230	1	dUTP diphosphatase [Nitrosophilus labii]	9	1135-a	1	1	1	0.999	1	0.999	11	11	51	51	966-a	1	8	8	8	40.1225	8	40.3114	8	40.2228	980-a	1	4	4	4	17.6942	4	17.7684	4	17.7245	965-a	1	7	7	7	31.2565	7	31.3863	7	31.3253	946-a	1	7	7
WP_187648440.1	773	1	S8 family serine peptidase [Nitrosophilus labii]	9	1136-a	1	1	1	0.999	1	0.999	24	24	122	122	967-a	1	14	14	19	28.3531	19	28.4866	19	28.4239	981-a	1	9	9	14	18.4267	14	18.504	14	18.4583	966-a	1	9	9	9	11.9573	9	12.007	9	11.9836	947-a	1	19	19
WP_187648442.1	878	1	valine--tRNA ligase [Nitrosophilus labii]	9	1137-a	1	1	1	0.999	1	0.999	91	91	477	477	968-a	1	58	58	62	81.4561	62	81.8395	62	81.6595	982-a	1	62	62	67	77.6388	67	77.9646	67	77.772	967-a	1	61	61	67	78.3701	67	78.6956	67	78.5426	948-a	1	64	64
WP_187648443.1	670	1	ATP-dependent helicase [Nitrosophilus labii]	4	1138-a	1	1	1	0.999	1	0.999	5	5	8	8	969-a	1	2	2	2	3.4434	2	3.4596	2	3.452	983-a	1	3	3	3	4.5556	3	4.5747	3	4.5634	null	0	0	0	0	0	0	0	0	0	1336-a	0.7797	1	1
WP_187648445.1	578	1	GspE/PulE family protein [Nitrosophilus labii]	9	1139-a	1	1	1	0.999	1	0.999	30	29	105	98	970-a	1	14	13	14	27.94	13	26.0664	14	28.0098	984-a	1	13	12	15	26.4035	14	24.7467	15	26.4488	968-a	1	14	13	14	24.8754	13	23.1945	14	24.9302	949-a	1	16	15
WP_187646908.1	1037	1	glycosyltransferase [Nitrosophilus labii]	8	114-a	1	1	1	0.999	1	0.999	39	39	138	138	87-a	1	16	16	16	17.7978	16	17.8816	16	17.8423	97-a	1	25	25	25	24.5279	25	24.6308	25	24.5699	87-a	1	26	26	28	27.73	28	27.8452	28	27.791	89-a	1	13	13
WP_187648449.1	493	1	pilus (MSHA type) biogenesis protein MshL [Nitrosophilus labii]	9	1140-a	1	1	1	0.999	1	0.999	24	24	134	134	971-a	1	16	16	19	44.4563	19	44.6655	19	44.5673	985-a	1	14	14	15	30.9558	15	31.0858	15	31.009	969-a	1	14	14	17	35.4138	17	35.5609	17	35.4917	950-a	1	21	21
WP_187648450.1	139	1	hypothetical protein [Nitrosophilus labii]	8	1141-a	1	1	1	0.9989	1	0.9989	6	6	23	23	972-a	1	3	3	3	24.8962	3	25.0134	3	24.9584	986-a	1	5	5	5	36.5977	5	36.7513	5	36.6605	970-a	1	2	2	2	14.777	2	14.8383	2	14.8095	951-a	1	3	3
WP_187648451.1	215	1	type 4a pilus biogenesis protein PilO [Nitrosophilus labii]	8	1142-a	1	1	1	0.9989	1	0.9989	8	8	46	46	973-a	1	7	7	7	37.5566	7	37.7334	7	37.6504	987-a	1	6	6	6	28.393	6	28.5121	6	28.4417	971-a	1	6	6	6	28.6605	6	28.7795	6	28.7235	952-a	1	7	7
WP_187648452.1	505	1	hypothetical protein [Nitrosophilus labii]	8	1143-a	1	1	1	0.999	1	0.999	27	27	104	104	974-a	1	13	13	13	29.6947	13	29.8344	13	29.7688	988-a	1	13	13	13	26.1909	13	26.3008	13	26.2358	972-a	1	11	11	12	24.404	12	24.5053	12	24.4577	953-a	1	17	17
WP_187648453.1	293	1	GTPase Era [Nitrosophilus labii]	7	1144-a	1	1	1	0.999	1	0.999	12	12	55	55	975-a	1	8	8	8	31.4955	8	31.6438	8	31.5742	989-a	1	7	7	10	34.7241	10	34.8698	10	34.7837	973-a	1	6	6	8	28.0409	8	28.1574	8	28.1027	954-a	1	5	5
WP_187648454.1	443	1	HslU--HslV peptidase ATPase subunit [Nitrosophilus labii]	9	1145-a	1	1	1	0.999	1	0.999	48	48	270	270	976-a	1	32	32	34	88.5322	34	88.949	34	88.7534	990-a	1	32	32	36	82.6794	36	83.0263	36	82.8212	974-a	1	32	32	38	88.0948	38	88.4607	38	88.2887	955-a	1	28	28
WP_187648455.1	178	1	ATP-dependent protease subunit HslV [Nitrosophilus labii]	9	1146-a	1	1	1	0.999	1	0.999	14	14	69	69	977-a	1	11	11	11	71.2851	11	71.6207	11	71.4632	991-a	1	7	7	8	45.7265	8	45.9184	8	45.805	975-a	1	10	10	11	63.4663	11	63.7299	11	63.606	956-a	1	7	7
WP_187648456.1	148	1	50S ribosomal protein L9 [Nitrosophilus labii]	9	1147-a	1	1	1	0.999	1	0.999	29	29	128	128	978-a	1	17	17	17	132.499	17	133.123	17	132.83	992-a	1	15	15	16	109.991	16	110.452	16	110.18	976-a	1	19	19	20	138.784	20	139.36	20	139.089	957-a	1	17	17
WP_187648457.1	243	1	ferredoxin-thioredoxin reductase catalytic domain-containing protein [Nitrosophilus labi	9	1148-a	1	1	1	0.999	1	0.999	29	27	124	122	979-a	1	17	17	17	80.6991	17	81.079	17	80.9007	993-a	1	16	16	17	71.1772	17	71.4759	17	71.2994	977-a	1	16	16	16	67.6214	16	67.9022	16	67.7702	958-a	1	18	16
WP_187648459.1	405	1	argininosuccinate synthase [Nitrosophilus labii]	9	1149-a	1	1	1	0.999	1	0.999	72	72	398	398	980-a	1	49	49	53	150.955	53	151.666	53	151.332	994-a	1	53	53	61	153.24	61	153.883	61	153.503	978-a	1	38	38	44	111.575	44	112.039	44	111.821	959-a	1	48	48
WP_187646909.1	413	1	UDP-N-acetyl-D-mannosamine dehydrogenase [Nitrosophilus labii]	9	115-a	1	1	1	0.999	1	0.999	49	48	333	327	88-a	1	36	35	41	114.514	40	112.247	41	114.8	98-a	1	30	30	43	105.93	43	106.374	43	106.111	88-a	1	29	28	40	99.4673	39	97.3834	40	99.6862	90-a	1	39	38
WP_187648460.1	198	1	16S rRNA (guanine(966)-N(2))-methyltransferase RsmD [Nitrosophilus labii]	6	1150-a	1	1	1	0.9988	1	0.9988	6	6	18	18	981-a	1	3	3	3	17.4776	3	17.5599	3	17.5213	null	0	0	0	0	0	0	0	0	0	1294-a	0.9947	1	1	1	5.1869	1	5.2084	1	5.1983	960-a	1	4	4
WP_187648461.1	319	1	hypothetical protein [Nitrosophilus labii]	9	1151-a	1	1	1	0.999	1	0.999	33	33	149	149	982-a	1	14	14	17	61.473	17	61.7624	17	61.6266	995-a	1	19	19	22	70.1666	22	70.461	22	70.287	979-a	1	16	16	18	57.9498	18	58.1905	18	58.0774	961-a	1	23	23
WP_187648462.1	289	1	aspartoacylase [Nitrosophilus labii]	7	1152-a	1	1	1	0.9988	1	0.9988	3	3	13	13	1361-a	0.9568	2	2	2	7.9829	2	8.0204	2	8.0028	1213-a	0.9975	2	2	2	7.0409	2	7.0705	2	7.053	1196-a	0.9975	2	2	2	7.1073	2	7.1368	2	7.1229	962-a	1	2	2
WP_187648463.1	238	1	3-deoxy-manno-octulosonate cytidylyltransferase [Nitrosophilus labii]	9	1153-a	1	1	1	0.999	1	0.999	19	19	83	83	983-a	1	15	15	16	77.5478	16	77.9128	16	77.7415	996-a	1	8	8	9	38.4737	9	38.6351	9	38.5397	980-a	1	11	11	12	51.7815	12	51.9966	12	51.8955	963-a	1	9	9
WP_187648466.1	430	1	tetratricopeptide repeat protein [Nitrosophilus labii]	7	1154-a	1	1	1	0.999	1	0.999	6	6	20	20	984-a	1	4	4	4	10.7304	4	10.781	4	10.7573	997-a	1	3	3	3	7.0982	3	7.128	3	7.1104	1210-a	0.9971	2	2	2	4.7767	2	4.7966	2	4.7873	964-a	1	3	3
WP_187648467.1	262	1	indole-3-glycerol phosphate synthase TrpC [Nitrosophilus labii]	9	1155-a	1	1	1	0.999	1	0.999	13	13	61	61	985-a	1	10	10	12	52.8331	12	53.0818	12	52.9651	998-a	1	9	9	9	34.9494	9	35.0961	9	35.0094	981-a	1	6	6	6	23.5191	6	23.6168	6	23.5708	965-a	1	7	7
WP_187648468.1	148	1	GatB/YqeY domain-containing protein [Nitrosophilus labii]	9	1156-a	1	1	1	0.999	1	0.999	33	33	162	162	986-a	1	13	13	13	101.323	13	101.8	13	101.576	999-a	1	19	19	19	130.614	19	131.162	19	130.838	982-a	1	19	19	19	131.845	19	132.392	19	132.135	966-a	1	23	23
WP_187648469.1	116	1	RNA polymerase-binding protein DksA [Nitrosophilus labii]	9	1157-a	1	1	1	0.999	1	0.999	17	17	117	117	987-a	1	13	13	17	169.051	17	169.847	17	169.473	1000-a	1	14	14	19	166.646	19	167.345	19	166.932	983-a	1	10	10	14	123.948	14	124.463	14	124.221	967-a	1	13	13
WP_187648470.1	67	1	hypothetical protein [Nitrosophilus labii]	9	1158-a	1	1	1	0.999	1	0.999	5	5	30	30	988-a	1	3	3	4	68.8671	4	69.1912	4	69.0391	1001-a	1	3	3	3	45.5559	3	45.7471	3	45.6341	984-a	1	3	3	3	45.9851	3	46.1761	3	46.0863	968-a	1	5	5
WP_187648472.1	252	1	MotA/TolQ/ExbB proton channel family protein [Nitrosophilus labii]	9	1159-a	1	1	1	0.999	1	0.999	15	15	68	68	989-a	1	10	10	12	54.9297	12	55.1883	12	55.0669	1002-a	1	8	8	9	36.3363	9	36.4888	9	36.3986	985-a	1	7	7	8	32.6032	8	32.7386	8	32.6749	969-a	1	9	9
WP_187646910.1	382	1	UDP-N-acetylglucosamine 2-epimerase (non-hydrolyzing) [Nitrosophilus labii]	9	116-a	1	1	1	0.999	1	0.999	33	27	176	138	89-a	1	20	16	21	63.4136	16	48.5425	21	63.572	99-a	1	24	19	25	66.5848	19	50.8168	25	66.699	89-a	1	24	21	27	72.589	23	62.0919	27	72.7487	91-a	1	25	22
WP_187648474.1	236	1	flagellar motor protein MotB [Nitrosophilus labii]	7	1160-a	1	1	1	0.9988	1	0.9988	4	4	13	13	1321-a	0.992	1	1	1	4.8878	1	4.9108	1	4.9	1003-a	1	3	3	3	12.9332	3	12.9875	3	12.9554	1150-a	0.9999	3	3	3	13.0551	3	13.1093	3	13.0838	1149-a	0.9993	2	2
WP_187648475.1	450	1	dynamin family protein [Nitrosophilus labii]	9	1161-a	1	1	1	0.999	1	0.999	31	31	134	134	990-a	1	18	18	18	46.1409	18	46.3581	18	46.2562	1004-a	1	17	17	18	40.6966	18	40.8674	18	40.7665	986-a	1	15	15	15	34.2333	15	34.3755	15	34.3087	970-a	1	23	23
WP_187648476.1	546	1	nitrite/sulfite reductase [Nitrosophilus labii]	6	1162-a	1	1	1	0.9988	1	0.9988	6	6	13	13	1287-a	0.9954	1	1	1	2.1127	1	2.1226	1	2.118	null	0	0	0	0	0	0	0	0	0	1330-a	0.984	1	1	1	1.881	1	1.8888	1	1.8851	971-a	1	5	5
WP_187648477.1	125	1	hypothetical protein [Nitrosophilus labii]	9	1163-a	1	1	1	0.999	1	0.999	12	12	54	54	991-a	1	7	7	7	64.5973	7	64.9014	7	64.7587	1005-a	1	6	6	6	48.8359	6	49.0409	6	48.9197	987-a	1	4	4	5	41.08	5	41.2506	5	41.1704	972-a	1	8	8
WP_187648478.1	604	1	molecular chaperone HtpG [Nitrosophilus labii]	9	1164-a	1	1	1	0.999	1	0.999	64	64	359	359	992-a	1	49	49	57	108.859	57	109.371	57	109.131	1006-a	1	39	39	44	74.1164	44	74.4274	44	74.2435	988-a	1	34	34	45	76.5149	45	76.8327	45	76.6833	973-a	1	36	36
WP_187648480.1	292	1	J domain-containing protein [Nitrosophilus labii]	9	1165-a	1	1	1	0.999	1	0.999	29	29	132	132	993-a	1	18	18	19	75.058	19	75.4113	19	75.2455	1007-a	1	22	22	25	87.1075	25	87.473	25	87.257	989-a	1	17	17	18	63.3082	18	63.5711	18	63.4475	974-a	1	12	12
WP_187648481.1	420	1	UDP-N-acetylglucosamine 1-carboxyvinyltransferase [Nitrosophilus labii]	9	1166-a	1	1	1	0.999	1	0.999	26	26	133	133	994-a	1	18	18	21	57.6762	21	57.9477	21	57.8202	1008-a	1	16	16	17	41.1811	17	41.3539	17	41.2518	990-a	1	18	18	20	48.9048	20	49.1079	20	49.0124	975-a	1	13	13
WP_187648482.1	141	1	hypothetical protein [Nitrosophilus labii]	6	1167-a	1	1	1	0.9989	1	0.9989	3	3	10	10	1396-a	0.7095	1	1	1	8.181	1	8.2195	1	8.2015	1009-a	1	2	2	2	14.4314	2	14.492	2	14.4562	1151-a	0.9999	2	2	2	14.5674	2	14.6279	2	14.5994	1179-a	0.9971	2	2
WP_187648485.1	354	1	tyrosine-type recombinase/integrase [Nitrosophilus labii]	4	1168-a	1	1	1	0.9987	1	0.9987	5	5	6	6	null	0	0	0	0	0	0	0	0	0	1010-a	1	3	3	3	8.6222	3	8.6583	3	8.637	null	0	0	0	0	0	0	0	0	0	1338-a	0.7683	1	1
WP_187648486.1	97	1	chorismate mutase [Nitrosophilus labii]	9	1169-a	1	1	1	0.999	1	0.999	10	10	50	50	995-a	1	3	3	4	47.568	4	47.7919	4	47.6868	1011-a	1	3	3	5	52.4441	5	52.6642	5	52.5341	991-a	1	2	2	2	21.1753	2	21.2632	2	21.2219	976-a	1	6	6
WP_187646911.1	590	1	glutamine--fructose-6-phosphate transaminase (isomerizing) [Nitrosophilus labii]	9	117-a	1	1	1	0.999	0.5	0.9989	15	9	51	21	90-a	1	6	2	8	15.641	2	3.9287	2	3.92	100-a	1	6	3	7	12.071	3	5.195	3	5.1822	90-a	1	8	4	10	17.4068	4	6.9916	4	6.978	1309-a	0.9716	2	1
WP_187648487.1	506	1	bifunctional phosphoribosylaminoimidazolecarboxamide formyltransferase/IMP cyclohydrolase [Nitrosophilus labii]	9	1170-a	1	1	1	0.999	1	0.999	70	70	358	358	996-a	1	48	48	50	113.984	50	114.521	50	114.269	1012-a	1	37	37	46	92.4923	46	92.8805	46	92.651	992-a	1	32	32	39	79.1561	39	79.4849	39	79.3303	977-a	1	47	47
WP_187648488.1	260	1	L-lactate dehydrogenase [Nitrosophilus labii]	5	1171-a	0.9999	1	1	0.9989	1	0.9989	2	2	6	6	1216-a	0.9969	1	1	1	4.4366	1	4.4575	1	4.4477	1299-a	0.9955	1	1	1	3.9131	1	3.9296	1	3.9199	null	0	0	0	0	0	0	0	0	0	1224-a	0.9965	1	1
WP_187648490.1	797	1	phosphoenolpyruvate synthase [Nitrosophilus labii]	9	1172-a	1	1	1	0.999	1	0.999	45	45	168	168	997-a	1	15	15	15	21.71	15	21.8122	15	21.7642	1013-a	1	17	17	20	25.5311	20	25.6383	20	25.5749	993-a	1	14	14	15	19.3287	15	19.409	15	19.3713	978-a	1	37	37
WP_187648491.1	230	1	2,3-bisphosphoglycerate-dependent phosphoglycerate mutase [Nitrosophilus labii]	9	1173-a	1	1	1	0.999	1	0.999	24	24	110	110	998-a	1	11	11	12	60.1838	12	60.4671	12	60.3341	1014-a	1	13	13	15	66.3532	15	66.6316	15	66.4671	994-a	1	11	11	14	62.513	14	62.7727	14	62.6506	979-a	1	19	19
WP_187648492.1	462	1	MBL fold metallo-hydrolase [Nitrosophilus labii]	7	1174-a	1	1	1	0.999	1	0.999	18	18	54	54	999-a	1	8	8	8	19.9744	8	20.0685	8	20.0243	1015-a	1	6	6	6	13.2132	6	13.2686	6	13.2359	995-a	1	5	5	5	11.1147	5	11.1609	5	11.1392	980-a	1	16	16
WP_187648493.1	636	1	acetate--CoA ligase family protein [Nitrosophilus labii]	7	1175-a	1	1	1	0.999	1	0.999	11	11	32	32	1000-a	1	3	3	4	7.2549	4	7.289	4	7.273	1016-a	1	3	3	3	4.7991	3	4.8193	3	4.8074	996-a	1	2	2	2	3.2296	2	3.243	2	3.2367	981-a	1	6	6
WP_187648494.1	337	1	type I glyceraldehyde-3-phosphate dehydrogenase [Nitrosophilus labii]	9	1176-a	1	1	1	0.999	1	0.999	57	57	339	339	1001-a	1	30	30	33	112.956	33	113.488	33	113.238	1017-a	1	33	33	39	117.742	39	118.237	39	117.945	997-a	1	43	43	52	158.469	52	159.127	52	158.818	982-a	1	44	44
WP_187648497.1	735	1	phosphoribosylformylglycinamidine synthase subunit PurL [Nitrosophilus labii]	9	1177-a	1	1	1	0.999	1	0.999	83	83	538	538	1002-a	1	58	58	64	100.443	64	100.916	64	100.694	1018-a	1	59	59	77	106.586	77	107.034	77	106.769	998-a	1	49	49	69	96.4122	69	96.8127	69	96.6244	983-a	1	62	62
WP_187648498.1	620	1	GGDEF domain-containing phosphodiesterase [Nitrosophilus labii]	8	1178-a	1	1	1	0.9989	1	0.9989	22	22	58	58	1003-a	1	11	11	11	20.4657	11	20.5621	11	20.5169	1019-a	1	10	10	10	16.4099	10	16.4788	10	16.4381	999-a	1	11	11	11	18.221	11	18.2966	11	18.2611	984-a	1	7	7
WP_187648499.1	292	1	protease HtpX [Nitrosophilus labii]	9	1179-a	1	1	1	0.999	1	0.999	14	14	47	47	1004-a	1	6	6	6	23.7025	6	23.8141	6	23.7617	1020-a	1	7	7	8	27.8744	8	27.9914	8	27.9222	1000-a	1	5	5	6	21.1027	6	21.1904	6	21.1492	985-a	1	4	4
WP_187646912.1	540	1	SLBB domain-containing protein [Nitrosophilus labii]	9	118-a	1	1	1	0.999	1	0.999	46	46	210	210	91-a	1	31	31	33	70.4931	33	70.8249	33	70.6692	101-a	1	26	26	29	54.639	29	54.8683	29	54.7327	91-a	1	27	27	30	57.0555	30	57.2925	30	57.1811	92-a	1	25	25
WP_187648500.1	756	1	5-methyltetrahydropteroyltriglutamate--homocysteine S-methyltransferase [Nitrosophilus l	9	1180-a	1	1	1	0.999	1	0.999	147	146	1040	1036	1137-a	1	98	98	115	175.47	115	176.296	115	175.908	1021-a	1	108	107	145	195.139	144	194.607	145	195.474	1127-a	1	102	102	149	202.411	149	203.252	149	202.857	986-a	1	117	116
WP_187648503.1	223	1	phosphoglycolate phosphatase [Nitrosophilus labii]	9	1181-a	1	1	1	0.9989	1	0.9989	11	11	23	23	1005-a	1	4	4	4	20.691	4	20.7884	4	20.7427	1022-a	1	4	4	4	18.2496	4	18.3262	4	18.2809	1001-a	1	2	2	2	9.2108	2	9.249	2	9.231	987-a	1	3	3
WP_187648504.1	476	1	FAD-dependent oxidoreductase [Nitrosophilus labii]	8	1182-a	1	1	1	0.999	1	0.999	21	21	83	83	1006-a	1	13	13	14	33.9271	14	34.0869	14	34.0119	1023-a	1	12	12	14	29.924	14	30.0496	14	29.9753	1002-a	1	11	11	12	25.8908	12	25.9983	12	25.9477	988-a	1	10	10
WP_187648505.1	449	1	tRNA uridine-5-carboxymethylaminomethyl(34) synthesis GTPase MnmE [Nitrosophilus labii]	7	1183-a	1	1	1	0.9989	1	0.9989	9	9	22	22	1007-a	1	3	3	3	7.7073	3	7.7436	3	7.7265	1024-a	1	2	2	2	4.5319	2	4.5509	2	4.5397	1003-a	1	5	5	5	11.4365	5	11.484	5	11.4617	989-a	1	3	3
WP_187648506.1	304	1	Jag N-terminal domain-containing protein [Nitrosophilus labii]	9	1184-a	1	1	1	0.999	1	0.999	31	31	130	130	1008-a	1	16	16	16	60.7117	16	60.9975	16	60.8634	1025-a	1	18	18	19	63.5885	19	63.8553	19	63.6976	1004-a	1	18	18	19	64.1875	19	64.4541	19	64.3287	990-a	1	11	11
WP_187648507.1	529	1	membrane protein insertase YidC [Nitrosophilus labii]	9	1185-a	1	1	1	0.999	1	0.999	49	49	252	252	1009-a	1	38	38	42	91.5841	42	92.0152	42	91.8128	1026-a	1	34	34	34	65.3915	34	65.666	34	65.5038	1005-a	1	35	35	37	71.8317	37	72.1301	37	71.9898	991-a	1	28	28
WP_187648510.1	129	1	CBS domain-containing protein [Nitrosophilus labii]	7	1186-a	1	1	1	0.9987	1	0.9987	8	8	22	22	1010-a	1	5	5	5	44.7102	5	44.9207	5	44.8219	1027-a	1	3	3	3	23.6608	3	23.7601	3	23.7014	1006-a	1	4	4	4	31.845	4	31.9772	4	31.915	992-a	1	5	5
WP_187648511.1	116	1	transcriptional regulator [Nitrosophilus labii]	4	1187-a	1	1	1	0.9989	1	0.9989	4	4	7	7	1217-a	0.9969	1	1	1	9.9442	1	9.991	1	9.969	null	0	0	0	0	0	0	0	0	0	1268-a	0.9962	1	1	1	8.8534	1	8.8902	1	8.8729	993-a	1	3	3
WP_187648513.1	862	1	AAA family ATPase [Nitrosophilus labii]	9	1188-a	1	1	1	0.999	1	0.999	143	143	806	806	1011-a	1	102	102	108	144.525	108	145.205	108	144.886	1028-a	1	83	83	88	103.866	88	104.302	88	104.044	1007-a	1	82	82	90	107.227	90	107.673	90	107.463	994-a	1	93	93
WP_187648514.1	442	1	S41 family peptidase [Nitrosophilus labii]	9	1189-a	1	1	1	0.999	1	0.999	41	41	161	161	1012-a	1	25	25	28	73.0739	28	73.4179	28	73.2564	1029-a	1	20	20	22	50.6406	22	50.8531	22	50.7275	1008-a	1	20	20	21	48.7941	21	48.9968	21	48.9015	995-a	1	20	20
WP_187646913.1	358	1	hypothetical protein [Nitrosophilus labii]	8	119-a	1	1	1	0.999	1	0.999	25	24	97	94	92-a	1	16	16	16	51.5541	16	51.7968	16	51.6829	102-a	1	17	16	18	51.155	17	48.5158	18	51.2428	92-a	1	17	16	18	51.6369	17	48.9707	18	51.7505	93-a	1	8	8
WP_187648515.1	237	1	phosphoribosylaminoimidazolesuccinocarboxamide synthase [Nitrosophilus labii]	9	1190-a	1	1	1	0.999	1	0.999	40	40	212	212	1013-a	1	24	24	26	126.547	26	127.143	26	126.863	1030-a	1	27	27	28	120.201	28	120.705	28	120.407	1009-a	1	23	23	23	99.6666	23	100.081	23	99.886	996-a	1	25	25
WP_187648516.1	80	1	phosphoribosylformylglycinamidine synthase subunit PurS [Nitrosophilus labii]	9	1191-a	1	1	1	0.999	1	0.999	9	9	96	96	1014-a	1	9	9	10	144.19	10	144.869	10	144.551	1031-a	1	7	7	7	89.0239	7	89.3974	7	89.1766	1010-a	1	8	8	11	141.213	11	141.799	11	141.523	997-a	1	7	7
WP_187648517.1	223	1	phosphoribosylformylglycinamidine synthase subunit PurQ [Nitrosophilus labii]	9	1192-a	1	1	1	0.999	1	0.999	17	17	71	71	1015-a	1	8	8	8	41.382	8	41.5768	8	41.4854	1032-a	1	8	8	10	45.624	10	45.8155	10	45.7023	1011-a	1	8	8	8	36.843	8	36.9961	8	36.9241	998-a	1	9	9
WP_187648518.1	357	1	hypothetical protein [Nitrosophilus labii]	6	1193-a	0.9991	1	1	0.9987	1	0.9987	4	4	7	7	1184-a	0.9991	2	2	2	6.4623	2	6.4927	2	6.4785	1269-a	0.9963	1	1	1	2.8499	1	2.8619	1	2.8548	null	0	0	0	0	0	0	0	0	0	1298-a	0.9868	1	1
WP_187648519.1	233	1	lysophospholipid acyltransferase family protein [Nitrosophilus labii]	5	1194-a	1	1	1	0.9989	1	0.9989	6	6	11	11	1016-a	1	3	3	3	14.8522	3	14.9221	3	14.8893	1259-a	0.9966	1	1	1	4.3666	1	4.3849	1	4.3741	null	0	0	0	0	0	0	0	0	0	999-a	1	4	4
WP_187648528.1	535	1	FAD-binding protein [Nitrosophilus labii]	9	1195-a	1	1	1	0.999	1	0.999	25	25	113	113	1017-a	1	16	16	18	38.8101	18	38.9928	18	38.9071	1033-a	1	15	15	15	28.5257	15	28.6454	15	28.5746	1012-a	1	13	13	14	26.8748	14	26.9864	14	26.9339	1000-a	1	10	10
WP_187648556.1	309	1	ribose-phosphate pyrophosphokinase [Nitrosophilus labii]	9	1196-a	1	1	1	0.999	1	0.999	67	67	388	388	1018-a	1	46	46	54	201.587	54	202.536	54	202.09	1034-a	1	43	43	48	158.045	48	158.708	48	158.316	1013-a	1	36	36	47	156.21	47	156.859	47	156.554	1001-a	1	39	39
WP_187648626.1	229	1	ABC transporter ATP-binding protein [Nitrosophilus labii]	7	1197-a	1	1	1	0.9989	1	0.9989	5	5	20	20	1019-a	1	3	3	3	15.1117	3	15.1828	3	15.1494	1035-a	1	3	3	3	13.3286	3	13.3845	3	13.3515	1014-a	1	3	3	3	13.4541	3	13.51	3	13.4838	1002-a	1	4	4
WP_187648649.1	479	1	conjugal transfer protein TraH [Nitrosophilus labii]	8	1198-a	1	1	1	0.999	1	0.999	22	22	87	87	1020-a	1	8	8	9	21.6737	9	21.7757	9	21.7279	1036-a	1	14	14	22	46.7289	22	46.925	22	46.8091	1015-a	1	13	13	13	27.8726	13	27.9884	13	27.934	1130-a	0.9999	4	4
WP_187648651.1	119	1	hypothetical protein [Nitrosophilus labii]	7	1199-a	1	1	1	0.9987	1	0.9987	6	6	27	27	1021-a	1	5	5	5	48.4674	5	48.6955	5	48.5884	1037-a	1	4	4	4	34.1988	4	34.3424	4	34.2575	1016-a	1	4	4	4	34.521	4	34.6644	4	34.597	1003-a	1	3	3
WP_187646760.1	530	1	ion transporter [Nitrosophilus labii]	7	12-a	1	1	1	0.999	1	0.999	7	7	24	24	11-a	1	4	4	4	8.7058	4	8.7468	4	8.7276	12-a	1	3	3	3	5.759	3	5.7831	3	5.7688	11-a	1	3	3	4	7.7509	4	7.7831	4	7.768	7-a	1	5	5
WP_187646914.1	220	1	ABC transporter ATP-binding protein [Nitrosophilus labii]	7	120-a	1	1	1	0.999	1	0.999	8	8	21	21	93-a	1	3	3	3	15.7299	3	15.8039	3	15.7692	103-a	1	6	6	6	27.7477	6	27.8641	6	27.7953	1255-a	0.9962	1	1	1	4.6682	1	4.6876	1	4.6785	94-a	1	2	2
WP_187648652.1	150	1	TraV family lipoprotein [Nitrosophilus labii]	9	1200-a	1	1	1	0.999	1	0.999	14	14	83	83	1022-a	1	10	10	10	76.9015	10	77.2636	10	77.0936	1038-a	1	12	12	12	81.3932	12	81.7348	12	81.5329	1017-a	1	10	10	10	68.4667	10	68.751	10	68.6173	1004-a	1	11	11
WP_187648653.1	172	1	SH3 domain-containing protein [Nitrosophilus labii]	8	1201-a	1	1	1	0.999	1	0.999	11	11	53	53	1023-a	1	6	6	7	46.9457	7	47.1667	7	47.063	1039-a	1	8	8	9	53.2369	9	53.4603	9	53.3282	1018-a	1	8	8	9	53.7384	9	53.9616	9	53.8566	1005-a	1	9	9
WP_187648654.1	202	1	hypothetical protein [Nitrosophilus labii]	9	1202-a	1	1	1	0.9989	1	0.9989	15	15	68	68	1024-a	1	10	10	11	62.8156	11	63.1113	11	62.9725	1040-a	1	9	9	10	50.3671	10	50.5785	10	50.4535	1019-a	1	7	7	8	40.6733	8	40.8422	8	40.7628	1006-a	1	5	5
WP_187648655.1	257	1	DsbC family protein [Nitrosophilus labii]	9	1203-a	1	1	1	0.999	1	0.999	23	23	82	82	1025-a	1	12	12	12	53.861	12	54.1145	12	53.9955	1041-a	1	13	13	13	51.4646	13	51.6806	13	51.5529	1020-a	1	10	10	10	39.9611	10	40.1271	10	40.049	1007-a	1	10	10
WP_187648656.1	429	1	TraB/VirB10 family protein [Nitrosophilus labii]	9	1204-a	1	1	1	0.999	1	0.999	39	39	204	204	1026-a	1	22	22	24	64.5328	24	64.8365	24	64.694	1042-a	1	27	27	31	73.5195	31	73.8281	31	73.6457	1021-a	1	22	22	30	71.8182	30	72.1165	30	71.9762	1008-a	1	22	22
WP_187648657.1	257	1	type-F conjugative transfer system secretin TraK [Nitrosophilus labii]	9	1205-a	1	1	1	0.9989	1	0.9989	26	26	125	125	1027-a	1	15	15	15	67.3263	15	67.6432	15	67.4944	1043-a	1	21	21	22	87.0939	22	87.4594	22	87.2434	1022-a	1	22	22	24	95.9066	24	96.3049	24	96.1177	1009-a	1	11	11
WP_187648658.1	187	1	TraE/TraK family type IV conjugative transfer system protein [Nitrosophilus labii]	7	1206-a	1	1	1	0.999	1	0.999	13	13	55	55	1028-a	1	10	10	10	61.6857	10	61.9761	10	61.8398	1044-a	1	11	11	11	59.848	11	60.0991	11	59.9507	1023-a	1	8	8	8	43.9358	8	44.1183	8	44.0325	1010-a	1	4	4
WP_187648661.1	82	1	hypothetical protein [Nitrosophilus labii]	8	1207-a	1	1	1	0.999	1	0.999	7	7	21	21	1029-a	1	4	4	4	56.2694	4	56.5343	4	56.41	1175-a	0.9999	2	2	2	24.815	2	24.9191	2	24.8576	null	0	0	0	0	0	0	0	0	0	1011-a	1	5	5
WP_187648662.1	520	1	hypothetical protein [Nitrosophilus labii]	9	1208-a	1	1	1	0.999	1	0.999	53	53	209	209	1030-a	1	26	26	27	59.8945	27	60.1764	27	60.0441	1045-a	1	29	29	31	60.6536	31	60.9081	31	60.7577	1024-a	1	21	21	23	45.425	23	45.6137	23	45.525	1012-a	1	28	28
WP_187648670.1	494	1	UvrD-helicase domain-containing protein [Nitrosophilus labii]	7	1209-a	1	1	1	0.9989	1	0.9989	7	7	22	22	1031-a	1	4	4	4	9.3403	4	9.3842	4	9.3636	1046-a	1	3	3	3	6.1786	3	6.2046	3	6.1892	1025-a	1	4	4	4	8.3158	4	8.3503	4	8.3341	1138-a	0.9998	2	2
WP_187646916.1	321	1	L,D-transpeptidase family protein [Nitrosophilus labii]	9	121-a	1	1	1	0.999	1	0.999	18	18	49	49	94-a	1	5	5	5	17.9676	5	18.0522	5	18.0125	104-a	1	6	6	6	19.0171	6	19.0969	6	19.0497	93-a	1	8	8	8	25.595	8	25.7013	8	25.6513	95-a	1	10	10
WP_187648671.1	97	1	hypothetical protein [Nitrosophilus labii]	8	1210-a	1	1	1	0.999	1	0.999	2	2	9	9	1032-a	1	2	2	2	23.784	2	23.8959	2	23.8434	1241-a	0.9969	1	1	1	10.4888	1	10.5328	1	10.5068	1211-a	0.9971	1	1	1	10.5876	1	10.6316	1	10.6109	1177-a	0.9973	1	1
WP_187648675.1	104	1	HU family DNA-binding protein [Nitrosophilus labii]	5	1211-a	0.9999	1	1	0.9987	1	0.9987	4	4	9	9	1260-a	0.9963	1	1	1	11.0916	1	11.1438	1	11.1193	1245-a	0.9967	2	2	2	19.5657	2	19.6478	2	19.5993	null	0	0	0	0	0	0	0	0	0	null	0	0	0
WP_187648676.1	92	1	hypothetical protein [Nitrosophilus labii]	9	1212-a	1	1	1	0.999	1	0.999	11	11	71	71	1033-a	1	8	8	8	100.306	8	100.778	8	100.557	1047-a	1	7	7	7	77.412	7	77.7369	7	77.5449	1026-a	1	7	7	9	100.467	9	100.885	9	100.689	1013-a	1	9	9
WP_187648677.1	296	1	ParM/StbA family protein [Nitrosophilus labii]	9	1213-a	1	1	1	0.999	1	0.999	46	46	263	263	1034-a	1	29	29	32	124.705	32	125.292	32	125.017	1048-a	1	32	32	32	109.991	32	110.452	32	110.18	1027-a	1	29	29	31	107.557	31	108.004	31	107.794	1014-a	1	33	33
WP_187648678.1	100	1	hypothetical protein [Nitrosophilus labii]	9	1214-a	1	1	1	0.999	1	0.999	21	21	74	74	1035-a	1	6	6	6	69.2114	6	69.5372	6	69.3843	1049-a	1	11	11	11	111.916	11	112.385	11	112.108	1028-a	1	8	8	8	82.16	8	82.5012	8	82.3408	1015-a	1	14	14
WP_187648679.1	89	1	hypothetical protein [Nitrosophilus labii]	7	1215-a	1	1	1	0.999	1	0.999	11	11	49	49	1036-a	1	5	5	5	64.8047	5	65.1097	5	64.9665	1050-a	1	6	6	6	68.5898	6	68.8776	6	68.7075	1029-a	1	6	6	6	69.2359	6	69.5235	6	69.3883	1016-a	1	7	7
WP_187648680.1	201	1	hypothetical protein [Nitrosophilus labii]	6	1216-a	1	1	1	0.9988	1	0.9988	5	5	14	14	null	0	0	0	0	0	0	0	0	0	1051-a	1	3	3	3	15.1853	3	15.249	3	15.2114	1195-a	0.9976	2	2	2	10.2189	2	10.2613	2	10.2414	1329-a	0.8579	1	1
WP_187648681.1	80	1	ribbon-helix-helix domain-containing protein [Nitrosophilus labii]	7	1217-a	1	1	1	0.999	1	0.999	5	5	13	13	1160-a	0.9999	2	2	2	28.8381	2	28.9738	2	28.9101	1359-a	0.9845	1	1	1	12.7177	1	12.7711	1	12.7395	1152-a	0.9999	2	2	2	25.675	2	25.7816	2	25.7315	null	0	0	0
WP_187648683.1	1495	1	conjugal transfer protein TraG N-terminal domain-containing protein [Nitrosophilus labii	9	1218-a	1	1	1	0.999	1	0.999	47	47	148	148	1037-a	1	21	21	22	16.9749	22	17.0548	22	17.0173	1052-a	1	22	22	23	15.6525	23	15.7182	23	15.6794	1030-a	1	18	18	19	13.0522	19	13.1064	19	13.0809	1017-a	1	13	13
WP_187648684.1	253	1	conjugal transfer protein TraF [Nitrosophilus labii]	7	1219-a	1	1	1	0.999	1	0.999	7	7	21	21	1038-a	1	3	3	3	13.6781	3	13.7425	3	13.7123	1053-a	1	3	3	5	20.107	5	20.1914	5	20.1415	1031-a	1	5	5	5	20.2964	5	20.3807	5	20.3411	null	0	0	0
WP_187646918.1	331	1	hypothetical protein [Nitrosophilus labii]	4	122-a	1	1	1	0.9989	1	0.9989	4	4	7	7	1335-a	0.9884	1	1	2	6.9699	2	7.0027	2	6.9873	105-a	1	3	3	3	9.2213	3	9.26	3	9.2371	1357-a	0.8373	1	1	1	3.1027	1	3.1156	1	3.1095	null	0	0	0
WP_187648688.1	308	1	TrbC family F-type conjugative pilus assembly protein [Nitrosophilus labii]	5	1220-a	1	1	1	0.9989	1	0.9989	3	3	11	11	1378-a	0.9015	1	1	1	3.7452	1	3.7628	1	3.7546	1054-a	1	3	3	3	9.9099	3	9.9515	3	9.9269	null	0	0	0	0	0	0	0	0	0	null	0	0	0
WP_187648689.1	61	1	hypothetical protein [Nitrosophilus labii]	9	1221-a	1	1	1	0.999	1	0.999	10	10	51	51	1039-a	1	7	7	7	132.371	7	132.995	7	132.702	1055-a	1	6	6	6	100.074	6	100.494	6	100.245	1032-a	1	4	4	4	67.3442	4	67.624	4	67.4925	1018-a	1	5	5
WP_187648690.1	142	1	hypothetical protein [Nitrosophilus labii]	4	1222-a	1	1	1	0.9989	1	0.9989	7	7	13	13	null	0	0	0	0	0	0	0	0	0	1056-a	1	5	5	5	35.8245	5	35.9748	5	35.886	1153-a	0.9999	2	2	2	14.4648	2	14.5249	2	14.4966	null	0	0	0
WP_187648691.1	412	1	DnaB-like helicase N-terminal domain-containing protein [Nitrosophilus labii]	8	1223-a	1	1	1	0.999	1	0.999	25	25	101	101	1040-a	1	17	17	18	50.3966	18	50.6339	18	50.5225	1057-a	1	14	14	14	34.5724	14	34.7175	14	34.6317	1033-a	1	12	12	13	32.4053	13	32.5399	13	32.4766	1019-a	1	13	13
WP_187648694.1	174	1	thermonuclease family protein [Nitrosophilus labii]	4	1224-a	1	1	1	0.9989	1	0.9989	4	4	12	12	1041-a	1	2	2	2	13.2589	2	13.3213	2	13.292	null	0	0	0	0	0	0	0	0	0	null	0	0	0	0	0	0	0	0	0	1020-a	1	3	3
WP_187648695.1	85	1	helix-turn-helix transcriptional regulator [Nitrosophilus labii]	9	1225-a	1	1	1	0.999	1	0.999	9	9	38	38	1042-a	1	4	4	4	54.2834	4	54.539	4	54.419	1058-a	1	4	4	4	47.8784	4	48.0793	4	47.9605	1034-a	1	3	3	3	36.2471	3	36.3976	3	36.3268	1021-a	1	8	8
WP_187648698.1	271	1	hypothetical protein [Nitrosophilus labii]	7	1226-a	1	1	1	0.999	1	0.999	7	7	26	26	1043-a	1	2	2	2	8.5131	2	8.5532	2	8.5344	1059-a	1	3	3	3	11.2629	3	11.3102	3	11.2822	1035-a	1	4	4	4	15.1587	4	15.2216	4	15.192	1022-a	1	4	4
WP_187648699.1	186	1	HD domain-containing phosphohydrolase [Nitrosophilus labii]	7	1227-a	1	1	1	0.9989	1	0.9989	9	9	21	21	1044-a	1	5	5	5	31.0087	5	31.1547	5	31.0861	1060-a	1	3	3	3	16.4099	3	16.4788	3	16.4381	1036-a	1	5	5	5	27.6075	5	27.7222	5	27.6683	null	0	0	0
WP_187648700.1	456	1	type IV secretion system DNA-binding domain-containing protein [Nitrosophilus labii]	8	1228-a	1	1	1	0.999	1	0.999	18	18	55	55	1045-a	1	8	8	8	20.2372	8	20.3325	8	20.2878	1061-a	1	12	12	15	33.4676	15	33.6081	15	33.525	1037-a	1	6	6	7	15.7653	7	15.8308	7	15.8	1023-a	1	7	7
WP_187648701.1	763	1	diguanylate cyclase [Nitrosophilus labii]	7	1229-a	1	1	1	0.999	1	0.999	20	19	59	57	1046-a	1	8	7	8	12.0946	7	10.6326	7	10.6092	1062-a	1	9	9	9	12.001	9	12.0513	9	12.0216	1038-a	1	8	8	8	10.768	8	10.8127	8	10.7917	1024-a	1	5	4
WP_187646919.1	550	1	polysaccharide deacetylase family protein [Nitrosophilus labii]	7	123-a	1	1	1	0.9989	1	0.9989	8	8	27	27	95-a	1	2	2	2	4.1946	2	4.2144	2	4.2051	106-a	1	7	7	7	12.9489	7	13.0033	7	12.9711	94-a	1	3	3	3	5.6018	3	5.6251	3	5.6141	96-a	1	6	6
WP_187648703.1	95	1	hypothetical protein [Nitrosophilus labii]	9	1230-a	1	1	1	0.9989	1	0.9989	11	11	48	48	1047-a	1	5	5	6	72.8541	6	73.197	6	73.0361	1063-a	1	7	7	7	74.9675	7	75.2821	7	75.0961	1039-a	1	6	6	6	64.8631	6	65.1325	6	65.0059	1025-a	1	9	9
WP_187648705.1	223	1	hypothetical protein [Nitrosophilus labii]	9	1231-a	1	1	1	0.999	1	0.999	37	37	278	278	1048-a	1	32	32	38	196.565	38	197.49	38	197.055	1064-a	1	22	22	43	196.183	43	197.006	43	196.52	1040-a	1	21	21	28	128.951	28	129.486	28	129.234	1026-a	1	27	27
WP_187648725.1	81	1	hypothetical protein [Nitrosophilus labii]	8	1232-a	1	1	1	0.9989	1	0.9989	8	8	24	24	1049-a	1	2	2	2	28.4821	2	28.6161	2	28.5532	1065-a	1	2	2	2	25.1214	2	25.2268	2	25.1645	1270-a	0.9962	1	1	1	12.679	1	12.7317	1	12.7069	null	0	0	0
WP_187648727.1	92	1	hypothetical protein [Nitrosophilus labii]	9	1233-a	1	1	1	0.999	1	0.999	19	19	57	57	1161-a	0.9999	3	3	3	37.6149	3	37.792	3	37.7088	1066-a	1	7	7	7	77.412	7	77.7369	7	77.5449	1041-a	1	8	8	8	89.3043	8	89.6752	8	89.5009	1027-a	1	8	8
WP_187648728.1	114	1	hypothetical protein [Nitrosophilus labii]	9	1234-a	1	1	1	0.9989	1	0.9989	10	10	30	30	1050-a	1	3	3	3	30.3559	3	30.4988	3	30.4317	1067-a	1	4	4	4	35.6988	4	35.8486	4	35.7601	1042-a	1	4	4	4	36.0351	4	36.1847	4	36.1144	1219-a	0.9967	1	1
WP_187648729.1	69	1	hypothetical protein [Nitrosophilus labii]	8	1235-a	1	1	1	0.999	1	0.999	9	9	41	41	1051-a	1	6	6	6	100.306	6	100.778	6	100.557	1068-a	1	6	6	6	88.4709	6	88.8422	6	88.6227	1043-a	1	6	6	6	89.3043	6	89.6752	6	89.5009	1028-a	1	4	4
WP_187648730.1	112	1	hypothetical protein [Nitrosophilus labii]	9	1236-a	1	1	1	0.999	1	0.999	12	12	48	48	1052-a	1	2	2	3	30.8979	3	31.0434	3	30.9751	1176-a	0.9999	2	2	2	18.1681	2	18.2444	2	18.1993	1044-a	1	4	4	4	36.6786	4	36.8309	4	36.7593	1029-a	1	6	6
WP_187648731.1	322	1	tyrosine-type recombinase/integrase [Nitrosophilus labii]	4	1237-a	1	1	1	0.9987	1	0.9987	5	5	6	6	1363-a	0.9495	1	1	1	3.5824	1	3.5992	1	3.5913	1271-a	0.9963	1	1	1	3.1597	1	3.1729	1	3.1651	1045-a	1	3	3	3	9.5683	3	9.6081	3	9.5894	null	0	0	0
WP_187648734.1	192	1	TnsA endonuclease N-terminal domain-containing protein [Nitrosophilus labii]	7	1238-a	1	1	1	0.9988	1	0.9988	3	3	11	11	1053-a	1	2	2	2	12.0159	2	12.0724	2	12.0459	1069-a	1	2	2	2	10.5981	2	10.6426	2	10.6163	1046-a	1	2	2	2	10.6979	2	10.7423	2	10.7215	1225-a	0.9965	1	1
WP_187648735.1	608	1	Mu transposase C-terminal domain-containing protein [Nitrosophilus labii]	7	1239-a	1	1	1	0.9989	0.5	0.9987	6	5	15	13	1054-a	1	4	4	4	7.589	4	7.6247	4	7.6079	1070-a	1	2	2	2	3.3468	2	3.3608	2	3.3525	1047-a	1	3	2	3	5.0674	2	3.3923	2	3.3857	1030-a	1	2	2
WP_187646922.1	1133	1	tetratricopeptide repeat protein [Nitrosophilus labii]	8	124-a	1	1	1	0.999	1	0.999	19	19	60	60	96-a	1	10	10	10	10.1811	10	10.2291	10	10.2066	107-a	1	10	10	10	8.9798	10	9.0175	10	8.9952	95-a	1	9	9	9	8.158	9	8.1919	9	8.1759	97-a	1	9	9
WP_187648738.1	349	1	N-acetyltransferase [Nitrosophilus labii]	9	1240-a	1	1	1	0.999	1	0.999	37	7	165	34	1055-a	1	22	4	22	72.7149	4	13.2831	22	72.8966	1071-a	1	20	5	20	58.3046	5	14.6373	20	58.4047	1048-a	1	15	2	15	44.1404	2	5.9098	2	5.8983	1031-a	1	30	6
WP_187648743.1	215	1	ParA family protein [Nitrosophilus labii]	7	1241-a	1	1	1	0.9989	1	0.9989	10	10	28	28	1268-a	0.996	1	1	1	5.3652	1	5.3905	1	5.3786	1072-a	1	8	8	8	37.8573	8	38.0162	8	37.9223	1049-a	1	6	6	6	28.6605	6	28.7795	6	28.7235	1032-a	1	4	4
WP_187648747.1	669	1	site-specific DNA-methyltransferase [Nitrosophilus labii]	8	1242-a	1	1	1	0.999	1	0.999	30	30	123	123	1056-a	1	14	14	14	24.1395	14	24.2531	14	24.1998	1073-a	1	16	16	17	25.8536	17	25.9621	17	25.898	1050-a	1	17	17	19	29.1674	19	29.2885	19	29.2316	1033-a	1	19	19
WP_187648750.1	427	1	type IV secretion system DNA-binding domain-containing protein [Nitrosophilus labii]	9	1243-a	1	1	1	0.999	1	0.999	43	43	250	250	1057-a	1	28	28	30	81.0438	30	81.4253	30	81.2462	1074-a	1	31	31	32	76.2466	32	76.5666	32	76.3774	1051-a	1	28	28	29	69.7494	29	70.0391	29	69.9029	1034-a	1	34	34
WP_187648752.1	80	1	RepB family protein [Nitrosophilus labii]	9	1244-a	1	1	1	0.999	1	0.999	7	7	38	38	1058-a	1	4	4	4	57.6762	4	57.9477	4	57.8202	1075-a	1	5	5	5	63.5885	5	63.8553	5	63.6976	1052-a	1	3	3	3	38.5125	3	38.6724	3	38.5972	1035-a	1	5	5
WP_187648755.1	711	1	conjugal transfer protein TraN [Nitrosophilus labii]	5	1245-a	1	1	1	0.999	1	0.999	10	10	22	22	null	0	0	0	0	0	0	0	0	0	null	0	0	0	0	0	0	0	0	0	null	0	0	0	0	0	0	0	0	0	1036-a	1	6	6
WP_197972043.1	250	1	TIGR02757 family protein [Nitrosophilus labii]	7	1246-a	1	1	1	0.999	1	0.999	6	6	18	18	1059-a	1	3	3	4	18.4564	4	18.5433	4	18.5025	1076-a	1	5	5	5	20.3483	5	20.4337	5	20.3832	1334-a	0.9786	2	2	2	8.216	2	8.2501	2	8.2341	1131-a	0.9999	2	2
WP_197972044.1	603	1	menaquinone biosynthesis decarboxylase [Nitrosophilus labii]	9	1247-a	1	1	1	0.999	1	0.999	22	22	69	69	1060-a	1	9	9	9	17.2168	9	17.2978	9	17.2598	1077-a	1	10	10	10	16.8726	10	16.9434	10	16.9015	1053-a	1	8	8	8	13.6252	8	13.6818	8	13.6552	1037-a	1	11	11
WP_197972045.1	308	1	16S rRNA (cytosine(1402)-N(4))-methyltransferase RsmH [Nitrosophilus labii]	8	1248-a	1	1	1	0.999	1	0.999	7	7	25	25	1061-a	1	2	2	3	11.2356	3	11.2885	3	11.2637	1078-a	1	3	3	3	9.9099	3	9.9515	3	9.9269	1054-a	1	5	5	5	16.6721	5	16.7413	5	16.7088	1038-a	1	3	3
WP_197972047.1	329	1	SAM-dependent methyltransferase [Nitrosophilus labii]	7	1249-a	1	1	1	0.9989	1	0.9989	5	5	14	14	1062-a	1	4	4	4	14.0246	4	14.0906	4	14.0596	null	0	0	0	0	0	0	0	0	0	1055-a	1	2	2	2	6.2432	2	6.2691	2	6.2569	1240-a	0.9959	1	1
WP_187646923.1	466	1	response regulator transcription factor [Nitrosophilus labii]	9	125-a	1	1	1	0.999	1	0.999	9	9	27	27	97-a	1	3	3	3	7.4261	3	7.4611	3	7.4447	108-a	1	4	4	4	8.7332	4	8.7698	4	8.7482	96-a	1	3	3	3	6.6116	3	6.639	3	6.6261	98-a	1	6	6
WP_197972048.1	189	1	Holliday junction branch migration protein RuvA [Nitrosophilus labii]	8	1250-a	1	1	1	0.9989	1	0.9989	5	5	17	17	1302-a	0.9943	1	1	1	6.1033	1	6.132	1	6.1185	1079-a	1	2	2	2	10.7663	2	10.8115	2	10.7848	1056-a	1	4	4	4	21.7354	4	21.8257	4	21.7833	1039-a	1	2	2
WP_197972059.1	189	1	OmpA family protein [Nitrosophilus labii]	9	1251-a	1	1	1	0.999	1	0.999	38	38	237	237	1063-a	1	24	24	30	183.099	30	183.961	30	183.556	1080-a	1	19	19	24	129.196	24	129.738	24	129.417	1057-a	1	18	18	24	130.413	24	130.954	24	130.7	1040-a	1	30	30
WP_197972060.1	722	1	IGHMBP2 family helicase [Nitrosophilus labii]	7	1252-a	1	1	1	0.9989	1	0.9989	10	10	21	21	1064-a	1	4	4	4	6.3907	4	6.4208	4	6.4067	1081-a	1	2	2	2	2.8183	2	2.8302	2	2.8232	1058-a	1	4	4	4	5.6897	4	5.7134	4	5.7023	1041-a	1	4	4
WP_197972062.1	261	1	phosphate ABC transporter ATP-binding protein PstB [Nitrosophilus labii]	8	1253-a	1	1	1	0.999	1	0.999	7	7	36	36	1065-a	1	2	2	4	17.6785	4	17.7617	4	17.7227	1082-a	1	4	4	5	19.4907	5	19.5725	5	19.5242	1059-a	1	3	3	4	15.7395	4	15.8048	4	15.7741	1042-a	1	3	3
WP_197972064.1	174	1	Sua5/YciO/YrdC/YwlC family protein [Nitrosophilus labii]	6	1254-a	1	1	1	0.9979	1	0.9979	4	4	9	9	1066-a	1	3	3	3	19.8883	3	19.982	3	19.938	1214-a	0.9973	2	2	2	11.6944	2	11.7435	2	11.7145	1309-a	0.9933	1	1	1	5.9023	1	5.9268	1	5.9153	null	0	0	0
WP_197972070.1	263	1	HAD-IIA family hydrolase [Nitrosophilus labii]	7	1255-a	1	1	1	0.9983	1	0.9983	5	5	16	16	1067-a	1	3	3	3	13.1581	3	13.22	3	13.1909	1083-a	1	3	3	3	11.6055	3	11.6542	3	11.6254	1060-a	1	2	2	2	7.8099	2	7.8423	2	7.8271	null	0	0	0
WP_197972071.1	730	1	ATP-dependent Clp protease ATP-binding subunit ClpA [Nitrosophilus labii]	9	1256-a	1	1	1	0.999	1	0.999	47	47	208	208	1068-a	1	29	29	30	47.4051	30	47.6282	30	47.5235	1084-a	1	22	22	24	33.4493	24	33.5896	24	33.5067	1061-a	1	29	29	33	46.426	33	46.6188	33	46.5282	1043-a	1	17	17
WP_197972076.1	133	1	rhodanese-like domain-containing protein [Nitrosophilus labii]	8	1257-a	1	1	1	0.999	1	0.999	7	7	44	44	1069-a	1	5	5	5	43.3655	5	43.5697	5	43.4739	1085-a	1	7	7	7	53.5482	7	53.7729	7	53.6401	1062-a	1	7	7	7	54.0526	7	54.2771	7	54.1716	1044-a	1	5	5
WP_197972080.1	203	1	molybdenum cofactor guanylyltransferase MobA [Nitrosophilus labii]	7	1258-a	1	1	1	0.9989	1	0.9989	2	2	10	10	1240-a	0.9966	1	1	1	5.6824	1	5.7091	1	5.6966	1086-a	1	2	2	2	10.0238	2	10.0659	2	10.041	1250-a	0.9965	1	1	1	5.0591	1	5.0801	1	5.0702	1220-a	0.9967	1	1
WP_197972081.1	196	1	hypothetical protein [Nitrosophilus labii]	8	1259-a	1	1	1	0.9982	1	0.9982	3	3	12	12	1171-a	0.9998	2	2	2	11.7706	2	11.8261	2	11.8	1187-a	0.9998	2	2	2	10.3818	2	10.4254	2	10.3996	1360-a	0.8264	1	1	1	5.2398	1	5.2616	1	5.2513	null	0	0	0
WP_187646924.1	631	1	ATP-binding protein [Nitrosophilus labii]	6	126-a	0.9998	1	1	0.9985	1	0.9985	7	7	9	9	1166-a	0.9998	3	3	3	5.4843	3	5.5101	3	5.498	1358-a	0.9848	1	1	1	1.6124	1	1.6192	1	1.6152	1281-a	0.9953	1	1	1	1.6276	1	1.6343	1	1.6312	1337-a	0.7793	1	1
WP_197972088.1	399	1	NnrS family protein [Nitrosophilus labii]	7	1260-a	1	1	1	0.999	1	0.999	2	2	12	12	1218-a	0.9969	1	1	3	8.6731	3	8.7139	3	8.6948	1087-a	1	2	2	2	5.0998	2	5.1212	2	5.1086	1283-a	0.9953	1	1	1	2.5739	1	2.5846	1	2.5796	1195-a	0.997	1	1
WP_197972089.1	331	1	phosphoribosylformylglycinamidine cyclo-ligase [Nitrosophilus labii]	9	1261-a	1	1	1	0.999	1	0.999	24	24	147	147	1070-a	1	17	17	17	59.2444	17	59.5233	17	59.3924	1088-a	1	14	14	16	49.1802	16	49.3866	16	49.2646	1063-a	1	16	16	19	58.9516	19	59.1965	19	59.0814	1045-a	1	18	18
WP_197972090.1	304	1	RluA family pseudouridine synthase [Nitrosophilus labii]	5	1262-a	0.9973	1	1	0.9989	1	0.9989	3	3	5	5	1278-a	0.9957	1	1	1	3.7945	1	3.8123	1	3.804	1243-a	0.9969	1	1	1	3.3468	1	3.3608	1	3.3525	null	0	0	0	0	0	0	0	0	0	null	0	0	0
WP_197972091.1	235	1	protein-L-isoaspartate(D-aspartate) O-methyltransferase [Nitrosophilus labii]	7	1263-a	1	1	1	0.999	1	0.999	7	7	29	29	1071-a	1	5	5	6	29.4517	6	29.5903	6	29.5252	1089-a	1	6	6	6	25.9766	6	26.0856	6	26.0211	1064-a	1	3	3	3	13.1106	3	13.1651	3	13.1395	1046-a	1	3	3
WP_197972092.1	555	1	NAD-binding protein [Nitrosophilus labii]	8	1264-a	1	1	1	0.999	1	0.999	18	18	50	50	1072-a	1	9	9	9	18.7058	9	18.7938	9	18.7525	1090-a	1	7	7	7	12.8323	7	12.8861	7	12.8543	1065-a	1	7	7	7	12.9532	7	13.0069	7	12.9817	1047-a	1	10	10
WP_197972095.1	190	1	phosphoribosylglycinamide formyltransferase [Nitrosophilus labii]	7	1265-a	0.9999	1	1	0.9989	1	0.9989	5	5	8	8	1299-a	0.9946	1	1	1	6.0712	1	6.0998	1	6.0863	null	0	0	0	0	0	0	0	0	0	1154-a	0.9999	2	2	2	10.8105	2	10.8554	2	10.8343	1196-a	0.997	1	1
WP_197972097.1	754	1	multiheme c-type cytochrome [Nitrosophilus labii]	9	1266-a	1	1	1	0.9988	1	0.9988	6	6	13	13	1309-a	0.9937	1	1	1	1.5299	1	1.5371	1	1.5337	1328-a	0.9932	1	1	1	1.3494	1	1.355	1	1.3517	1198-a	0.9972	2	2	2	2.7241	2	2.7355	2	2.7301	1048-a	1	3	3
WP_197972098.1	130	1	NAD(P)H-quinone oxidoreductase subunit 3 [Nitrosophilus labii]	8	1267-a	1	1	1	0.999	1	0.999	5	5	28	28	1073-a	1	4	4	4	35.493	4	35.6601	4	35.5817	1091-a	1	4	4	4	31.3051	4	31.4365	4	31.3588	1066-a	1	3	3	3	23.7	3	23.7984	3	23.7522	1049-a	1	3	3
WP_197972101.1	480	1	type I glutamate--ammonia ligase [Nitrosophilus labii]	9	1268-a	1	1	1	0.999	1	0.999	103	103	1023	1023	1074-a	1	69	69	107	257.139	107	258.35	107	257.782	1092-a	1	64	64	120	254.354	120	255.421	120	254.79	1067-a	1	64	64	145	310.24	145	311.528	145	310.922	1050-a	1	87	87
WP_197972102.1	92	1	KH domain-containing protein [Nitrosophilus labii]	9	1269-a	1	1	1	0.999	1	0.999	12	12	69	69	1075-a	1	7	7	7	87.7681	7	88.1812	7	87.9873	1093-a	1	9	9	9	99.5298	9	99.9474	9	99.7006	1068-a	1	7	7	7	78.1413	7	78.4658	7	78.3133	1051-a	1	10	10
WP_187646925.1	416	1	OmpA family protein [Nitrosophilus labii]	9	127-a	1	1	1	0.999	1	0.999	37	37	145	145	98-a	1	13	13	14	38.8205	14	39.0032	14	38.9175	109-a	1	19	19	21	51.3599	21	51.5754	21	51.4481	97-a	1	17	17	17	41.9687	17	42.1431	17	42.0611	99-a	1	28	28
WP_197972103.1	684	1	3_-5_ exonuclease [Nitrosophilus labii]	8	1270-a	1	1	1	0.999	1	0.999	22	22	71	71	1076-a	1	8	8	9	15.1779	9	15.2494	9	15.2158	1094-a	1	10	10	10	14.8745	10	14.9369	10	14.9	1069-a	1	10	10	10	15.0146	10	15.077	10	15.0477	1052-a	1	16	16
WP_197972106.1	183	1	LPS assembly lipoprotein LptE [Nitrosophilus labii]	7	1271-a	1	1	1	0.9988	1	0.9988	3	3	19	19	1346-a	0.9853	1	1	1	6.3034	1	6.3331	1	6.3192	1095-a	1	3	3	3	16.6789	3	16.7489	3	16.7076	1070-a	1	3	3	4	22.4481	4	22.5413	4	22.4975	1053-a	1	2	2
WP_197972108.1	164	1	asparaginase domain-containing protein [Nitrosophilus labii]	7	1272-a	1	1	1	0.999	1	0.999	9	9	19	19	1189-a	0.9988	2	2	2	14.0674	2	14.1336	2	14.1025	1096-a	1	4	4	4	24.815	4	24.9191	4	24.8576	1071-a	1	4	4	4	25.0488	4	25.1528	4	25.1039	1054-a	1	3	3
WP_197972109.1	528	1	DNA polymerase III subunit gamma/tau [Nitrosophilus labii]	7	1273-a	1	1	1	0.999	1	0.999	11	11	39	39	1077-a	1	6	6	7	15.2929	7	15.3649	7	15.3311	1097-a	1	4	4	5	9.6346	5	9.675	5	9.6511	1072-a	1	4	4	6	11.6705	6	11.7189	6	11.6961	1055-a	1	5	5
WP_197972111.1	427	1	pitrilysin family protein [Nitrosophilus labii]	9	1274-a	1	1	1	0.999	1	0.999	40	40	188	188	1078-a	1	22	22	23	62.1336	23	62.4261	23	62.2888	1098-a	1	25	25	25	59.5676	25	59.8176	25	59.6699	1073-a	1	25	25	25	60.1288	25	60.3785	25	60.2611	1056-a	1	25	25
WP_197972112.1	1069	1	cytochrome c biogenesis protein CcsA [Nitrosophilus labii]	9	1275-a	1	1	1	0.999	1	0.999	44	44	171	171	1079-a	1	25	25	27	29.1348	27	29.272	27	29.2076	1099-a	1	24	24	25	23.7936	25	23.8935	25	23.8345	1074-a	1	32	32	33	31.7035	33	31.8351	33	31.7732	1057-a	1	17	17
WP_197972116.1	110	1	hypothetical protein [Nitrosophilus labii]	9	1276-a	1	1	1	0.999	1	0.999	33	33	218	218	1080-a	1	17	17	18	188.758	18	189.647	18	189.23	1100-a	1	21	21	24	221.982	24	222.913	24	222.363	1075-a	1	15	15	17	158.718	17	159.377	17	159.067	1058-a	1	22	22
WP_197972117.1	418	1	HAMP domain-containing sensor histidine kinase [Nitrosophilus labii]	7	1277-a	1	1	1	0.9989	1	0.9989	6	6	18	18	1081-a	1	3	3	3	8.2789	3	8.3178	3	8.2996	1101-a	1	4	4	4	9.736	4	9.7769	4	9.7527	1076-a	1	4	4	4	9.8277	4	9.8686	4	9.8494	1059-a	1	2	2
WP_197972120.1	389	1	FtsX-like permease family protein [Nitrosophilus labii]	6	1278-a	1	1	1	0.9988	1	0.9988	5	5	12	12	null	0	0	0	0	0	0	0	0	0	1102-a	1	2	2	2	5.2309	2	5.2529	2	5.2399	1370-a	0.6541	1	1	1	2.6401	1	2.6511	1	2.6459	1060-a	1	5	5
WP_197972121.1	249	1	ABC transporter ATP-binding protein [Nitrosophilus labii]	7	1279-a	1	1	1	0.9989	1	0.9989	8	8	19	19	1082-a	1	3	3	3	13.8979	3	13.9633	3	13.9326	1211-a	0.9979	2	2	2	8.172	2	8.2063	2	8.186	1183-a	0.9986	2	2	2	8.249	2	8.2833	2	8.2671	1061-a	1	7	7
WP_187646926.1	215	1	response regulator transcription factor [Nitrosophilus labii]	7	128-a	1	1	1	0.998	1	0.998	8	8	20	20	1187-a	0.9988	2	2	2	10.7304	2	10.781	2	10.7573	110-a	1	4	4	4	18.9287	4	19.0081	4	18.9611	98-a	1	5	5	5	23.8837	5	23.9829	5	23.9363	1235-a	0.996	2	2
WP_197972127.1	365	1	trypsin-like peptidase domain-containing protein [Nitrosophilus labii]	8	1280-a	1	1	1	0.999	1	0.999	8	8	23	23	1083-a	1	4	4	4	12.6413	4	12.7009	4	12.6729	1103-a	1	3	3	3	8.3623	3	8.3974	3	8.3767	1077-a	1	5	5	5	14.0685	5	14.1269	5	14.0995	1062-a	1	2	2
WP_197972130.1	200	1	GNAT family N-acyltransferase [Nitrosophilus labii]	7	1281-a	1	1	1	0.9978	1	0.9978	5	5	15	15	1162-a	0.9999	2	2	2	11.5352	2	11.5895	2	11.564	1104-a	1	3	3	3	15.2612	3	15.3253	3	15.2874	1078-a	1	4	4	4	20.54	4	20.6253	4	20.5852	1287-a	0.9913	1	1
WP_197972131.1	694	1	outer membrane beta-barrel protein [Nitrosophilus labii]	7	1282-a	1	1	1	0.999	1	0.999	21	21	62	62	1084-a	1	8	8	10	16.6214	10	16.6996	10	16.6629	1105-a	1	7	7	8	11.7281	8	11.7773	8	11.7483	1079-a	1	10	10	10	14.7983	10	14.8597	10	14.8308	1063-a	1	12	12
WP_197972133.1	869	1	Sec-dependent nitrous-oxide reductase [Nitrosophilus labii]	9	1283-a	1	1	1	0.999	1	0.999	193	193	987	987	1085-a	1	66	66	70	92.919	70	93.3564	70	93.1511	1106-a	1	72	72	84	98.3463	84	98.759	84	98.515	1080-a	1	70	70	77	91	77	91.3779	77	91.2002	1064-a	1	107	107
WP_197972139.1	126	1	helix-turn-helix transcriptional regulator [Nitrosophilus labii]	8	1284-a	1	1	1	0.999	1	0.999	13	13	48	48	1086-a	1	8	8	8	73.2396	8	73.5843	8	73.4225	1107-a	1	8	8	8	64.5978	8	64.8689	8	64.7087	1081-a	1	6	6	6	48.9048	6	49.1079	6	49.0124	1065-a	1	8	8
WP_216629253.1	439	1	pitrilysin family protein [Nitrosophilus labii]	9	1285-a	1	1	1	0.999	1	0.999	38	38	162	162	1087-a	1	23	23	25	65.6904	25	65.9996	25	65.8545	1108-a	1	24	24	26	60.257	26	60.5098	26	60.3604	1082-a	1	22	22	23	53.8064	23	54.0298	23	53.9248	1066-a	1	23	23
WP_216629254.1	470	1	F0F1 ATP synthase subunit beta [Nitrosophilus labii]	9	1286-a	1	1	1	0.999	1	0.999	136	136	1996	1996	1088-a	1	111	111	173	424.595	173	426.593	173	425.655	1109-a	1	100	100	196	424.284	196	426.064	196	425.012	1083-a	1	101	101	245	535.351	245	537.574	245	536.529	1067-a	1	111	111
WP_216629255.1	442	1	sodium ion-translocating decarboxylase subunit beta [Nitrosophilus labii]	9	1287-a	1	1	1	0.999	1	0.999	17	17	150	150	1089-a	1	12	12	21	54.8054	21	55.0634	21	54.9423	1110-a	1	13	13	22	50.6406	22	50.8531	22	50.7275	1084-a	1	14	14	23	53.4412	23	53.6631	23	53.5588	1068-a	1	13	13
WP_216629256.1	344	1	7-cyano-7-deazaguanine synthase [Nitrosophilus labii]	9	1288-a	1	1	1	0.999	1	0.999	30	30	147	147	1090-a	1	22	22	24	80.4784	24	80.8572	24	80.6794	1111-a	1	21	21	23	68.0249	23	68.3103	23	68.1416	1085-a	1	22	22	25	74.6366	25	74.9466	25	74.8009	1069-a	1	15	15
WP_216629257.1	249	1	Fe-S cluster assembly ATPase SufC [Nitrosophilus labii]	9	1289-a	1	1	1	0.999	1	0.999	53	53	311	311	1091-a	1	31	31	39	180.672	39	181.523	39	181.124	1112-a	1	32	32	38	155.268	38	155.92	38	155.535	1086-a	1	26	26	31	127.859	31	128.391	31	128.141	1070-a	1	29	29
WP_187646927.1	96	1	cupin domain-containing protein [Nitrosophilus labii]	7	129-a	0.9959	1	1	0.9986	1	0.9986	3	3	7	7	1324-a	0.9912	1	1	1	12.0159	1	12.0724	1	12.0459	null	0	0	0	0	0	0	0	0	0	1312-a	0.9924	1	1	1	10.6979	1	10.7423	1	10.7215	1236-a	0.9959	1	1
WP_216629259.1	200	1	ribosome biogenesis GTP-binding protein YihA/YsxC [Nitrosophilus labii]	7	1290-a	1	1	1	0.9989	1	0.9989	7	7	16	16	1369-a	0.9377	1	1	1	5.7676	1	5.7948	1	5.782	1113-a	1	3	3	3	15.2612	3	15.3253	3	15.2874	1353-a	0.8728	1	1	1	5.135	1	5.1563	1	5.1463	1071-a	1	5	5
WP_246434418.1	228	1	uracil-DNA glycosylase [Nitrosophilus labii]	4	1291-a	1	1	1	0.9988	1	0.9988	3	3	7	7	1092-a	1	2	2	2	10.1186	2	10.1663	2	10.1439	1281-a	0.996	1	1	1	4.4623	1	4.4811	1	4.47	1191-a	0.998	2	2	3	13.5132	3	13.5693	3	13.5429	null	0	0	0
WP_246434420.1	396	1	HD domain-containing protein [Nitrosophilus labii]	7	1292-a	1	1	1	0.999	1	0.999	12	12	26	26	1093-a	1	4	4	4	11.6517	4	11.7066	4	11.6809	1114-a	1	3	3	3	7.7077	3	7.74	3	7.7209	1087-a	1	2	2	2	5.1869	2	5.2084	2	5.1983	1072-a	1	10	10
WP_246434421.1	320	1	malate dehydrogenase [Nitrosophilus labii]	9	1293-a	1	1	1	0.999	1	0.999	28	28	131	131	1094-a	1	12	12	13	46.8619	13	47.0825	13	46.9789	1115-a	1	9	9	9	28.6148	9	28.7349	9	28.6639	1088-a	1	9	9	9	28.8844	9	29.0043	9	28.9479	1073-a	1	24	24
WP_246434423.1	386	1	carboxynorspermidine decarboxylase [Nitrosophilus labii]	8	1294-a	1	1	1	0.999	1	0.999	15	15	42	42	1095-a	1	10	10	11	32.8724	11	33.0272	11	32.9545	1116-a	1	7	7	7	18.4505	7	18.528	7	18.4822	1089-a	1	5	5	5	13.3031	5	13.3584	5	13.3324	1074-a	1	5	5
WP_246434424.1	295	1	aspartate carbamoyltransferase catalytic subunit [Nitrosophilus labii]	8	1295-a	1	1	1	0.999	1	0.999	12	12	53	53	1096-a	1	7	7	7	27.3717	7	27.5006	7	27.4401	1117-a	1	6	6	6	20.6932	6	20.78	6	20.7287	1090-a	1	7	7	7	24.3695	7	24.4707	7	24.4231	1075-a	1	8	8
WP_246434425.1	243	1	ABC transporter ATP-binding protein [Nitrosophilus labii]	7	1296-a	1	1	1	0.999	1	0.999	10	10	32	32	1097-a	1	7	7	7	33.2291	7	33.3855	7	33.3121	1118-a	1	6	6	7	29.3083	7	29.4313	7	29.3586	1091-a	1	5	5	5	21.1317	5	21.2194	5	21.1782	1076-a	1	2	2
WP_246434426.1	336	1	TIGR01212 family radical SAM protein [Nitrosophilus labii]	7	1297-a	1	1	1	0.999	1	0.999	14	14	58	58	1098-a	1	8	8	9	30.8979	9	31.0434	9	30.9751	1119-a	1	11	11	12	36.3363	12	36.4888	12	36.3986	1092-a	1	10	10	10	30.5655	10	30.6924	10	30.6327	1077-a	1	5	5
WP_246434427.1	195	1	6-carboxytetrahydropterin synthase [Nitrosophilus labii]	7	1298-a	1	1	1	0.999	1	0.999	10	10	40	40	1099-a	1	8	8	8	47.324	8	47.5468	8	47.4422	1120-a	1	5	5	5	26.0876	5	26.1971	5	26.1323	1093-a	1	6	6	6	31.6	6	31.7312	6	31.6695	1078-a	1	6	6
WP_246434429.1	633	1	type I DNA topoisomerase [Nitrosophilus labii]	8	1299-a	1	1	1	0.999	1	0.999	15	15	47	47	1100-a	1	6	6	6	10.9339	6	10.9853	6	10.9612	1121-a	1	7	7	8	12.8583	8	12.9123	8	12.8804	1094-a	1	6	6	7	11.357	7	11.4042	7	11.382	1079-a	1	4	4
WP_187646761.1	477	1	Asp-tRNA(Asn)/Glu-tRNA(Gln) amidotransferase subunit GatB [Nitrosophilus labii]	9	13-a	1	1	1	0.999	1	0.999	80	80	495	495	12-a	1	53	53	58	140.261	58	140.921	58	140.611	13-a	1	47	47	59	125.844	59	126.372	59	126.06	12-a	1	42	42	56	120.57	56	121.071	56	120.835	8-a	1	54	54
WP_187646929.1	221	1	lipid-binding SYLF domain-containing protein [Nitrosophilus labii]	4	130-a	0.9944	1	1	0.9979	1	0.9979	4	4	4	4	null	0	0	0	0	0	0	0	0	0	null	0	0	0	0	0	0	0	0	0	null	0	0	0	0	0	0	0	0	0	1268-a	0.9943	1	1
WP_246434431.1	332	1	tRNA (adenosine(37)-N6)-threonylcarbamoyltransferase complex transferase subunit TsaD [Nitrosophilus labii]	7	1300-a	1	1	1	0.9988	1	0.9988	6	6	32	32	1101-a	1	4	4	5	17.3723	5	17.4541	5	17.4157	1122-a	1	6	6	6	18.387	6	18.4642	6	18.4186	1095-a	1	5	5	5	15.4669	5	15.5311	5	15.5009	1080-a	1	4	4
WP_246434432.1	377	1	1-deoxy-D-xylulose-5-phosphate reductoisomerase [Nitrosophilus labii]	8	1301-a	1	1	1	0.9989	1	0.9989	9	9	21	21	1102-a	1	4	4	4	12.239	4	12.2966	4	12.2695	1123-a	1	4	4	4	10.7949	4	10.8402	4	10.8134	1251-a	0.9965	1	1	1	2.7241	1	2.7355	1	2.7301	1081-a	1	3	3
WP_246434434.1	217	1	response regulator transcription factor [Nitrosophilus labii]	8	1302-a	1	1	1	0.999	1	0.999	5	5	18	18	1103-a	1	2	2	3	15.9473	3	16.0224	3	15.9872	1124-a	1	2	2	2	9.3771	2	9.4165	2	9.3932	1212-a	0.9971	1	1	1	4.7327	1	4.7524	1	4.7431	1082-a	1	4	4
WP_246434435.1	147	1	thiamine-phosphate pyrophosphorylase [Nitrosophilus labii]	4	1303-a	0.9976	1	1	0.9989	1	0.9989	3	3	5	5	1219-a	0.9969	1	1	1	7.8471	1	7.884	1	7.8667	null	0	0	0	0	0	0	0	0	0	null	0	0	0	0	0	0	0	0	0	1274-a	0.994	1	1
WP_246434436.1	715	1	carbamoyltransferase HypF [Nitrosophilus labii]	5	1304-a	1	1	1	0.9986	1	0.9986	5	5	6	6	null	0	0	0	0	0	0	0	0	0	1406-a	0.624	1	1	1	1.423	1	1.4289	1	1.4254	1321-a	0.9889	1	1	1	1.4364	1	1.4423	1	1.4395	1234-a	0.9962	1	1
WP_246434437.1	412	1	hydrogenase small subunit [Nitrosophilus labii]	9	1305-a	1	1	1	0.999	1	0.999	53	53	912	912	1104-a	1	40	40	106	296.78	106	298.177	106	297.522	1125-a	1	40	40	123	303.743	123	305.018	123	304.264	1096-a	1	33	33	125	311.59	125	312.884	125	312.276	1083-a	1	45	45
WP_246434439.1	238	1	glucosaminidase domain-containing protein [Nitrosophilus labii]	2	1306-a	0.9999	1	1	0.9987	1	0.9987	3	3	3	3	1163-a	0.9999	2	2	2	9.6935	2	9.7391	2	9.7177	null	0	0	0	0	0	0	0	0	0	null	0	0	0	0	0	0	0	0	0	null	0	0	0
WP_246434445.1	643	1	penicillin-binding protein 1A [Nitrosophilus labii]	8	1307-a	1	1	1	0.999	1	0.999	24	24	82	82	1105-a	1	11	11	13	23.3216	13	23.4314	13	23.3799	1126-a	1	10	10	11	17.4052	11	17.4783	11	17.4351	1097-a	1	9	9	9	14.3748	9	14.4345	9	14.4064	1084-a	1	13	13
WP_246434446.1	97	1	DUF167 domain-containing protein [Nitrosophilus labii]	7	1308-a	1	1	1	0.9988	1	0.9988	4	4	10	10	1106-a	1	2	2	2	23.784	2	23.8959	2	23.8434	1260-a	0.9966	1	1	1	10.4888	1	10.5328	1	10.5068	1186-a	0.9985	2	2	2	21.1753	2	21.2632	2	21.2219	1132-a	0.9999	2	2
WP_246434447.1	955	1	transcription-repair coupling factor [Nitrosophilus labii]	9	1309-a	1	1	1	0.9989	1	0.9989	25	25	52	52	1107-a	1	9	9	10	12.0788	10	12.1356	10	12.1089	1127-a	1	8	8	8	8.5229	8	8.5586	8	8.5375	1098-a	1	11	11	11	11.8293	11	11.8784	11	11.8553	1085-a	1	6	6
WP_187646931.1	1176	1	DNA polymerase III subunit alpha [Nitrosophilus labii]	9	131-a	1	1	1	0.999	1	0.999	27	27	86	86	99-a	1	12	12	15	14.7133	15	14.7826	15	14.7501	111-a	1	14	14	15	12.9772	15	13.0317	15	12.9995	99-a	1	14	14	16	13.9728	16	14.0308	16	14.0035	100-a	1	8	8
WP_246434448.1	364	1	glycosyltransferase family 4 protein [Nitrosophilus labii]	5	1310-a	1	1	1	0.999	1	0.999	9	9	25	25	1108-a	1	5	5	5	15.8451	5	15.9197	5	15.8847	1128-a	1	5	5	6	16.7706	6	16.841	6	16.7994	1099-a	1	6	6	6	16.9286	6	16.9989	6	16.9658	null	0	0	0
WP_246434450.1	658	1	mechanosensitive ion channel family protein [Nitrosophilus labii]	8	1311-a	1	1	1	0.999	1	0.999	5	5	14	14	1185-a	0.9991	2	2	2	3.5061	2	3.5227	2	3.5149	1222-a	0.9972	1	1	1	1.5462	1	1.5527	1	1.5489	1213-a	0.9971	1	1	1	1.5608	1	1.5673	1	1.5642	1086-a	1	2	2
WP_246434451.1	605	1	ATP-dependent DNA helicase RecG [Nitrosophilus labii]	5	1312-a	1	1	1	0.9988	1	0.9988	5	5	7	7	1241-a	0.9966	1	1	1	1.9066	1	1.9156	1	1.9114	1129-a	1	3	3	3	5.045	3	5.0662	3	5.0537	null	0	0	0	0	0	0	0	0	0	1343-a	0.708	1	1
WP_246434452.1	619	1	excinuclease ABC subunit UvrC [Nitrosophilus labii]	9	1313-a	1	1	1	0.9988	1	0.9988	8	7	23	21	1109-a	1	4	4	4	7.4541	4	7.4892	4	7.4727	1130-a	1	3	3	3	4.9309	3	4.9516	3	4.9394	1192-a	0.9979	2	2	2	3.3183	2	3.332	2	3.3256	1143-a	0.9996	3	2
WP_246434455.1	428	1	exodeoxyribonuclease VII large subunit [Nitrosophilus labii]	6	1314-a	1	1	1	0.9989	1	0.9989	8	8	12	12	1110-a	1	2	2	2	5.3903	2	5.4157	2	5.4038	1177-a	0.9999	2	2	2	4.7543	2	4.7742	2	4.7624	1100-a	1	4	4	4	9.5981	4	9.638	4	9.6193	null	0	0	0
WP_246434456.1	338	1	tRNA 2-thiouridine(34) synthase MnmA [Nitrosophilus labii]	7	1315-a	1	1	1	0.9989	1	0.9989	17	17	62	62	1111-a	1	9	9	9	30.7151	9	30.8597	9	30.7918	1131-a	1	11	11	11	33.1112	11	33.2501	11	33.168	1101-a	1	10	10	11	33.4231	11	33.5619	11	33.4966	1087-a	1	8	8
WP_246434458.1	335	1	N-acetyl-gamma-glutamyl-phosphate reductase [Nitrosophilus labii]	9	1316-a	1	1	1	0.999	1	0.999	22	22	89	89	1112-a	1	12	12	13	44.7636	13	44.9743	13	44.8754	1132-a	1	15	15	15	45.5559	15	45.7471	15	45.6341	1102-a	1	8	8	8	24.5254	8	24.6272	8	24.5793	1088-a	1	17	17
WP_246434459.1	974	1	DNA mismatch repair protein [Nitrosophilus labii]	7	1317-a	1	1	1	0.9989	1	0.9989	12	12	40	40	1113-a	1	8	8	8	9.4745	8	9.5191	8	9.4982	1133-a	1	5	5	5	5.2229	5	5.2448	5	5.2318	1103-a	1	5	5	6	6.3265	6	6.3528	6	6.3404	1089-a	1	6	6
WP_246434460.1	334	1	quinolinate synthase NadA [Nitrosophilus labii]	9	1318-a	1	1	1	0.999	1	0.999	44	44	202	202	1114-a	1	33	33	36	124.332	36	124.917	36	124.642	1134-a	1	25	25	28	85.2923	28	85.6502	28	85.4387	1104-a	1	24	24	24	73.7964	24	74.1029	24	73.9588	1090-a	1	23	23
WP_246434462.1	277	1	bifunctional riboflavin kinase/FAD synthetase [Nitrosophilus labii]	8	1319-a	1	1	1	0.999	1	0.999	10	10	24	24	1115-a	1	4	4	4	16.6574	4	16.7358	4	16.699	1135-a	1	2	2	2	7.346	2	7.3768	2	7.3586	1105-a	1	4	4	4	14.8303	4	14.8919	4	14.863	1091-a	1	5	5
WP_187646934.1	76	1	thioredoxin family protein [Nitrosophilus labii]	9	132-a	1	1	1	0.9989	1	0.9989	8	8	24	24	1202-a	0.9969	1	1	1	15.1779	1	15.2494	1	15.2158	1285-a	0.9957	1	1	1	13.387	1	13.4432	1	13.41	100-a	1	2	2	2	27.0263	2	27.1386	2	27.0858	1202-a	0.9967	1	1
WP_246434464.1	282	1	ferredoxin-type protein NapG [Nitrosophilus labii]	9	1320-a	1	1	1	0.999	1	0.999	22	22	75	75	1116-a	1	6	6	7	28.6336	7	28.7683	7	28.7051	1136-a	1	7	7	8	28.8628	8	28.984	8	28.9124	1106-a	1	4	4	4	14.5674	4	14.6279	4	14.5994	1092-a	1	10	10
WP_246434465.1	208	1	septal ring lytic transglycosylase RlpA family protein [Nitrosophilus labii]	7	1321-a	1	1	1	0.9989	1	0.9989	15	15	46	46	1117-a	1	7	7	7	38.8205	7	39.0032	7	38.9175	1137-a	1	8	8	8	39.1314	8	39.2956	8	39.1985	1107-a	1	6	6	6	29.625	6	29.748	6	29.6902	1093-a	1	8	8
WP_246434469.1	726	1	DNA translocase FtsK [Nitrosophilus labii]	8	1322-a	1	1	1	0.999	1	0.999	35	35	109	109	1118-a	1	19	19	20	31.7775	20	31.9271	20	31.8569	1138-a	1	13	13	13	18.2182	13	18.2946	13	18.2494	1108-a	1	10	10	10	14.146	10	14.2048	10	14.1771	1094-a	1	20	20
WP_246434480.1	409	1	tRNA (N(6)-L-threonylcarbamoyladenosine(37)-C(2))-methylthiotransferase MtaB [Nitrosophilus labii]	5	1323-a	1	1	1	0.9988	1	0.9988	6	6	16	16	1119-a	1	3	3	3	8.461	3	8.5009	3	8.4822	1139-a	1	3	3	3	7.4627	3	7.494	3	7.4755	1109-a	1	3	3	3	7.533	3	7.5643	3	7.5496	null	0	0	0
WP_246434488.1	523	1	glycosyltransferase [Nitrosophilus labii]	7	1324-a	1	1	1	0.999	1	0.999	6	6	33	33	1120-a	1	3	3	3	6.6168	3	6.6479	3	6.6333	1140-a	1	6	6	6	11.6721	6	11.7211	6	11.6921	1110-a	1	5	5	5	9.8184	5	9.8591	5	9.84	1095-a	1	6	6
WP_246434489.1	851	1	TraC family protein [Nitrosophilus labii]	9	1325-a	1	1	1	0.999	1	0.999	56	56	231	231	1121-a	1	26	26	27	36.5983	27	36.7706	27	36.6897	1141-a	1	36	36	39	46.6266	39	46.8222	39	46.7066	1111-a	1	33	33	34	41.0317	34	41.2021	34	41.122	1096-a	1	29	29
WP_281389202.1	223	1	CatB-related O-acetyltransferase [Nitrosophilus labii]	7	1326-a	1	1	1	0.999	1	0.999	4	4	20	20	1122-a	1	2	2	2	10.3455	2	10.3942	2	10.3713	1142-a	1	3	3	3	13.6872	3	13.7446	3	13.7107	1112-a	1	4	4	5	23.0269	5	23.1225	5	23.0776	1097-a	1	3	3
WP_281389205.1	378	1	molecular chaperone DnaJ [Nitrosophilus labii]	8	1327-a	1	1	1	0.999	1	0.999	35	35	161	161	1123-a	1	26	26	29	88.4978	29	88.9144	29	88.7189	1143-a	1	23	23	24	64.5978	24	64.8689	24	64.7087	1113-a	1	24	24	26	70.6402	26	70.9336	26	70.7957	1098-a	1	15	15
WP_281389206.1	355	1	type IV pilus twitching motility protein PilT [Nitrosophilus labii]	9	1328-a	1	1	1	0.999	1	0.999	46	46	248	248	1124-a	1	32	32	36	116.977	36	117.528	36	117.269	1144-a	1	27	27	32	91.7107	32	92.0956	32	91.8681	1114-a	1	30	30	34	98.3605	34	98.7691	34	98.577	1099-a	1	33	33
WP_281389217.1	411	1	saccharopine dehydrogenase family protein [Nitrosophilus labii]	9	1329-a	1	1	1	0.999	1	0.999	37	37	188	188	1125-a	1	21	21	23	64.5524	23	64.8563	23	64.7136	1145-a	1	25	25	31	76.7394	31	77.0614	31	76.8711	1115-a	1	18	18	20	49.9757	20	50.1832	20	50.0856	1100-a	1	28	28
WP_187646937.1	137	1	arsenate reductase ArsC [Nitrosophilus labii]	9	133-a	1	1	1	0.9989	1	0.9989	4	4	14	14	1193-a	0.9979	2	2	2	16.8398	2	16.919	2	16.8818	1246-a	0.9966	1	1	1	7.4264	1	7.4576	1	7.4391	1164-a	0.9996	2	2	2	14.9927	2	15.055	2	15.0257	101-a	1	2	2
WP_306344626.1	302	1	sulfate adenylyltransferase subunit CysD [Nitrosophilus labii]	8	1330-a	1	1	1	0.999	1	0.999	39	39	146	146	1126-a	1	28	28	31	118.408	31	118.965	31	118.704	1146-a	1	24	24	25	84.2231	25	84.5766	25	84.3677	1116-a	1	22	22	23	78.2152	23	78.5401	23	78.3873	1101-a	1	16	16
WP_306344628.1	343	1	rod shape-determining protein [Nitrosophilus labii]	9	1331-a	1	1	1	0.999	1	0.999	38	38	141	141	1127-a	1	19	19	20	67.2608	20	67.5775	20	67.4288	1147-a	1	20	20	22	65.257	22	65.5308	22	65.369	1117-a	1	16	16	16	47.9067	16	48.1057	16	48.0121	1102-a	1	20	20
K1C9_HUMAN	623	1	sp K1C9_HUMAN	9	1332-a	1	1	1	0.999	1	0.999	46	45	176	174	1128-a	1	18	18	22	40.7344	22	40.9261	22	40.8361	1148-a	1	18	18	19	31.0287	19	31.1589	19	31.082	1118-a	1	21	20	27	44.5088	26	43.0384	26	42.9547	1103-a	1	30	29
K22E_HUMAN	645	1	sp K22E_HUMAN	9	1333-a	1	1	1	0.999	1	0.999	53	43	189	167	1129-a	1	25	24	25	44.7102	24	43.1238	24	43.029	1149-a	1	25	22	27	42.5895	24	38.0162	25	39.5024	1119-a	1	23	20	23	36.6217	20	31.9772	21	33.5108	1112-a	1	27	25
K2C1_HUMAN	643	1	sp K2C1_HUMAN	9	1334-a	1	1	1	0.999	1	0.999	91	87	403	389	1130-a	1	40	39	46	82.5226	45	81.1087	46	82.7288	1150-a	1	45	43	51	80.697	49	77.8578	51	80.8355	1120-a	1	45	43	56	89.4432	54	86.607	56	89.6401	1104-a	1	76	74
P00924	437	1	Enolase 1 OS=Saccharomyces cerevisiae (strain ATCC 204508 / S288c) OX=559292 GN=ENO1 PE=1 SV=3	9	1335-a	1	1	1	0.999	1	0.999	102	102	1937	1937	1131-a	1	83	83	179	472.496	179	474.72	179	473.676	1151-a	1	71	71	265	616.968	265	619.557	265	618.027	1121-a	1	71	71	273	641.581	273	644.246	273	642.993	1105-a	1	77	77
TRYP_PIG	231	1	sp TRYP_PIG	9	1336-a	1	1	1	0.999	1	0.999	4	4	81	81	1164-a	0.9999	2	2	6	29.9616	6	30.1027	6	30.0365	1244-a	0.9969	1	1	3	13.2132	3	13.2686	3	13.2359	1229-a	0.9968	1	1	3	13.3377	3	13.3931	3	13.367	1198-a	0.997	1	1
WP_187647107.1	419	1	IS110 family transposase [Nitrosophilus labii]	8	1337-a	1	1	1	0.999	1	0.999	13	13	39	39	1132-a	1	5	5	5	13.7652	5	13.83	5	13.7996	1152-a	1	4	4	4	9.7128	4	9.7536	4	9.7295	1122-a	1	5	5	5	12.2554	5	12.3063	5	12.2823	1106-a	1	8	8
WP_187647184.1	303	1	methylenetetrahydrofolate reductase [Nitrosophilus labii]	9	1338-a	1	1	1	0.999	1	0.999	35	35	153	153	1133-a	1	23	23	23	87.5612	23	87.9734	23	87.7799	1153-a	1	16	16	19	63.7983	19	64.0661	19	63.9078	1123-a	1	21	21	22	74.5676	22	74.8773	22	74.7317	1107-a	1	22	22
WP_187647537.1	969	1	molybdopterin-dependent oxidoreductase [Nitrosophilus labii]	9	1339-a	1	1	1	0.999	1	0.999	140	140	881	881	1134-a	1	94	93	104	123.804	103	123.191	104	124.114	480-a	1	89	89	136	142.795	136	143.394	136	143.04	470-a	1	84	84	111	117.644	111	118.133	111	117.903	459-a	1	93	93
WP_187647376.1	858	1	M14 family zinc carboxypeptidase [Nitrosophilus labii]	9	1339-b	1	1	1	0.999	1	0.999	29	29	97	97	1134-b	1	12	11	12	16.1332	11	14.8584	11	14.8257	362-a	1	13	13	13	15.4154	13	15.4801	13	15.4418	353-a	1	12	12	13	15.5606	13	15.6252	13	15.5948	348-a	1	10	10
WP_187646939.1	173	1	shikimate kinase [Nitrosophilus labii]	7	134-a	1	1	1	0.9989	1	0.9989	8	8	18	18	100-a	1	3	3	3	20.0033	3	20.0975	3	20.0533	112-a	1	3	3	3	17.643	3	17.7171	3	17.6733	101-a	1	5	5	5	29.6821	5	29.8054	5	29.7474	1181-a	0.997	1	1
WP_187647743.1	1153	1	N-6 DNA methylase [Nitrosophilus labii]	9	1340-a	1	1	1	0.999	1	0.999	109	109	503	503	1135-a	1	65	65	66	66.0299	66	66.3408	66	66.1949	1154-a	1	60	60	65	57.3565	65	57.5972	65	57.4549	1124-a	1	60	60	64	57.0061	64	57.2428	64	57.1315	1108-a	1	81	81
WP_187647755.1	605	1	DDE-type integrase/transposase/recombinase [Nitrosophilus labii]	8	1341-a	1	1	1	0.999	1	0.999	17	16	35	33	585-a	1	3	3	3	5.7199	3	5.7469	3	5.7342	594-a	1	7	7	7	11.7717	7	11.8211	7	11.792	1125-a	1	9	8	10	16.9752	9	15.3411	10	17.0126	1291-a	0.9902	1	1
WP_187648057.1	275	1	prephenate dehydrogenase [Nitrosophilus labii]	8	1342-a	1	1	1	0.9988	1	0.9988	8	8	31	31	1136-a	1	3	3	4	16.7785	4	16.8575	4	16.8204	765-a	1	6	6	6	22.1982	6	22.2913	6	22.2362	757-a	1	4	4	4	14.9382	4	15.0002	4	14.9711	737-a	1	5	5
WP_187648692.1	277	1	hypothetical protein [Nitrosophilus labii]	7	1343-a	1	1	1	0.999	1	0.999	17	17	56	56	1138-a	1	6	6	7	29.1504	7	29.2876	7	29.2232	1155-a	1	10	10	10	36.7298	10	36.8839	10	36.7928	1128-a	1	7	7	7	25.9531	7	26.0609	7	26.0102	1109-a	1	7	7
WP_187648736.1	302	1	TniB family NTP-binding protein [Nitrosophilus labii]	8	1344-a	1	1	1	0.999	1	0.999	7	7	22	22	1139-a	1	4	4	4	15.2785	4	15.3504	4	15.3166	1156-a	1	3	3	3	10.1068	3	10.1492	3	10.1241	1129-a	1	2	2	2	6.8013	2	6.8296	2	6.8163	1110-a	1	3	3
ALBU_BOVIN	607	1	sp ALBU_BOVIN	5	1345-a	1	1	1	0.999	1	0.999	37	37	305	305	1140-a	1	10	10	12	22.8044	12	22.9118	12	22.8614	null	0	0	0	0	0	0	0	0	0	null	0	0	0	0	0	0	0	0	0	null	0	0	0
K1C10_HUMAN	593	1	sp K1C10_HUMAN	9	1346-a	1	1	1	0.999	1	0.999	67	66	273	271	1141-a	1	35	35	39	75.8641	39	76.2212	39	76.0536	1157-a	1	26	26	28	48.0399	28	48.2415	28	48.1223	1130-a	1	28	26	32	55.4199	30	52.1719	32	55.5419	1111-a	1	58	54
K1C15_SHEEP	453	1	sp K1C15_SHEEP	9	1346-b	1	1	1	0.999	1	0.999	7	7	30	30	1141-b	0	3	0	3	7.6392	0	0	0	0	1157-b	0	1	0	1	2.246	0	0	0	0	1130-c	0	3	0	3	6.8013	0	0	0	0	1111-b	0.9999	5	2
K1H2_HUMAN	448	1	sp K1H2_HUMAN	7	1346-c	1	1	0.9837	0.9988	1	0.9988	4	4	9	9	1141-c	0	1	0	1	2.5748	0	0	0	0	null	0	0	0	0	0	0	0	0	0	1130-d	0	1	0	1	2.2924	0	0	0	0	1111-c	0	1	0
K1H5_HUMAN	425	1	sp K1H5_HUMAN	6	1346-d	1	1	0.9408	0.9988	1	0.9988	2	2	7	7	1141-c	0	1	0	1	2.7142	0	0	0	0	null	0	0	0	0	0	0	0	0	0	1130-d	0	1	0	1	2.4165	0	0	0	0	1111-c	0	1	0
K1H8_HUMAN	456	1	sp K1H8_HUMAN	7	1346-e	1	1	0.6422	0.9988	1	0.9988	3	3	9	9	1141-c	0	1	0	1	2.5297	0	0	0	0	null	0	0	0	0	0	0	0	0	0	1130-b	0.5888	2	1	2	4.5044	1	2.2615	1	2.2571	1111-c	0	1	0
KRHB4_HUMAN	600	1	sp KRHB4_HUMAN	7	1347-a	1	1	0.9996	0.9984	1	0.9984	11	5	20	12	1338-a	0.9849	2	2	2	3.8451	2	3.8632	2	3.8547	1382-a	0.9311	2	1	2	3.3914	1	1.7028	1	1.6986	1314-a	0.9913	3	2	3	5.135	2	3.4376	2	3.4309	1112-c	0.0346	7	0
KRHB1_HUMAN	505	1	sp KRHB1_HUMAN	5	1347-b	1	1	0.6643	0.9984	1	0.9984	2	2	6	6	1338-b	0.0049	1	0	1	2.2842	0	0	0	0	null	0	0	0	0	0	0	0	0	0	1314-b	0	1	0	1	2.0337	0	0	0	0	1112-b	0.9943	2	2
WP_187646775.1	329	1	virulence protein RhuM/Fic/DOC family protein [Nitrosophilus labii]	2	1348-a	0.9952	0.9999	0.9999	0.9983	1	0.9983	2	2	2	2	1288-a	0.9952	1	1	1	3.5061	1	3.5227	1	3.5149	1349-a	0.989	1	1	1	3.0924	1	3.1054	1	3.0978	null	0	0	0	0	0	0	0	0	0	null	0	0	0
WP_187646832.1	263	1	ABC transporter permease [Nitrosophilus labii]	2	1349-a	0.9968	0.9999	0.9999	0.9989	1	0.9989	2	2	2	2	1326-a	0.9909	1	1	1	4.386	1	4.4067	1	4.397	null	0	0	0	0	0	0	0	0	0	1215-a	0.9968	1	1	1	3.9049	1	3.9212	1	3.9135	null	0	0	0
WP_187646940.1	311	1	RsmB/NOP family class I SAM-dependent RNA methyltransferase [Nitrosophilus labii]	6	135-a	1	1	1	0.9989	1	0.9989	6	6	23	23	101-a	1	4	4	4	14.8363	4	14.9062	4	14.8734	113-a	1	5	5	5	16.3572	5	16.4258	5	16.3852	102-a	1	5	5	5	16.5113	5	16.5798	5	16.5476	1203-a	0.9967	1	1
WP_187646865.1	77	1	CopG family antitoxin [Nitrosophilus labii]	5	1350-a	0.9946	0.9999	0.9999	0.998	1	0.998	2	2	5	5	null	0	0	0	0	0	0	0	0	0	null	0	0	0	0	0	0	0	0	0	null	0	0	0	0	0	0	0	0	0	1265-a	0.9946	1	1
WP_187647078.1	109	1	thioredoxin family protein [Nitrosophilus labii]	2	1351-a	1	0.9999	0.9999	0.9985	1	0.9985	2	2	3	3	null	0	0	0	0	0	0	0	0	0	null	0	0	0	0	0	0	0	0	0	null	0	0	0	0	0	0	0	0	0	180-a	1	2	2
WP_187647085.1	289	1	DNA adenine methylase [Nitrosophilus labii]	5	1352-a	0.9988	0.9999	0.9999	0.9989	1	0.9989	4	4	8	8	1395-a	0.7236	1	1	1	3.9914	1	4.0102	1	4.0014	1313-a	0.994	1	1	1	3.5205	1	3.5352	1	3.5265	1178-a	0.9988	2	2	2	7.1073	2	7.1368	2	7.1229	null	0	0	0
WP_187647154.1	76	1	DUF6290 family protein [Nitrosophilus labii]	2	1353-a	0.9938	0.9999	0.9999	0.9977	1	0.9977	2	2	2	2	null	0	0	0	0	0	0	0	0	0	null	0	0	0	0	0	0	0	0	0	null	0	0	0	0	0	0	0	0	0	1276-a	0.9938	1	1
WP_187647188.1	551	1	VWA domain-containing protein [Nitrosophilus labii]	3	1354-a	0.9998	0.9999	0.9999	0.9966	1	0.9966	3	3	6	6	1342-a	0.9865	1	1	1	2.0935	1	2.1034	1	2.0987	1181-a	0.9998	2	2	2	3.693	2	3.7085	2	3.6993	null	0	0	0	0	0	0	0	0	0	null	0	0	0
WP_187647193.1	106	1	transposase [Nitrosophilus labii]	4	1355-a	0.9971	0.9999	0.9999	0.9983	1	0.9983	2	2	5	5	null	0	0	0	0	0	0	0	0	0	null	0	0	0	0	0	0	0	0	0	null	0	0	0	0	0	0	0	0	0	1279-a	0.9935	1	1
WP_187647601.1	219	1	response regulator transcription factor [Nitrosophilus labii]	6	1356-a	0.9963	0.9999	0.9999	0.9986	1	0.9986	2	2	6	6	1272-a	0.9957	1	1	1	5.2672	1	5.292	1	5.2804	1288-a	0.9957	1	1	1	4.6457	1	4.6652	1	4.6537	1328-a	0.9855	1	1	1	4.6895	1	4.709	1	4.6998	null	0	0	0
WP_187647770.1	246	1	patatin-like phospholipase family protein [Nitrosophilus labii]	2	1357-a	0.9999	0.9999	0.9999	0.9986	1	0.9986	2	2	3	3	1153-a	0.9999	2	2	2	9.3782	2	9.4224	2	9.4017	1293-a	0.9957	1	1	1	4.1358	1	4.1532	1	4.1429	null	0	0	0	0	0	0	0	0	0	null	0	0	0
WP_187647931.1	333	1	lipopolysaccharide heptosyltransferase II [Nitrosophilus labii]	3	1358-a	0.9999	0.9999	0.9999	0.9989	1	0.9989	2	2	4	4	null	0	0	0	0	0	0	0	0	0	1296-a	0.9957	1	1	1	3.0553	1	3.0681	1	3.0605	1323-a	0.9883	1	1	1	3.0841	1	3.0969	1	3.0909	null	0	0	0
WP_187648044.1	88	1	hypothetical protein [Nitrosophilus labii]	2	1359-a	0.9963	0.9999	0.9999	0.9985	1	0.9985	2	2	2	2	null	0	0	0	0	0	0	0	0	0	null	0	0	0	0	0	0	0	0	0	null	0	0	0	0	0	0	0	0	0	null	0	0	0
WP_187646941.1	156	1	hypothetical protein [Nitrosophilus labii]	8	136-a	1	1	1	0.999	1	0.999	21	21	66	66	102-a	1	8	8	8	59.155	8	59.4335	8	59.3028	114-a	1	8	8	8	52.1752	8	52.3941	8	52.2647	103-a	1	13	13	13	85.5833	13	85.9388	13	85.7717	102-a	1	12	12
WP_187648091.1	633	1	ferredoxin--nitrite reductase [Nitrosophilus labii]	4	1360-a	0.9997	0.9999	0.9999	0.9987	1	0.9987	5	5	6	6	null	0	0	0	0	0	0	0	0	0	1193-a	0.9997	2	2	2	3.2146	2	3.2281	2	3.2201	null	0	0	0	0	0	0	0	0	0	null	0	0	0
WP_187648184.1	342	1	tRNA preQ1(34) S-adenosylmethionine ribosyltransferase-isomerase QueA [Nitrosophilus lab	7	1361-a	1	0.9999	0.9999	0.9989	1	0.9989	2	2	9	9	1209-a	0.9969	1	1	1	3.3729	1	3.3888	1	3.3813	1277-a	0.996	1	1	1	2.9749	1	2.9874	1	2.98	1143-a	0.9999	2	2	2	6.0058	2	6.0308	2	6.0191	1223-a	0.9965	1	1
WP_187648185.1	248	1	twin-arginine translocase subunit TatC [Nitrosophilus labii]	2	1362-a	0.9999	0.9999	0.9999	0.9976	1	0.9976	3	3	5	5	null	0	0	0	0	0	0	0	0	0	1332-a	0.992	2	2	2	8.205	2	8.2394	2	8.219	1144-a	0.9999	2	2	3	12.4234	3	12.475	3	12.4507	null	0	0	0
WP_187648194.1	365	1	PilZ domain-containing protein [Nitrosophilus labii]	4	1363-a	0.9999	0.9999	0.9999	0.9988	1	0.9988	4	4	7	7	null	0	0	0	0	0	0	0	0	0	1421-a	0.4444	1	1	1	2.7874	1	2.7991	1	2.7922	1297-a	0.9944	1	1	1	2.8137	1	2.8254	1	2.8199	1126-a	0.9999	2	2
WP_187648221.1	510	1	glycosyltransferase family 39 protein [Nitrosophilus labii]	7	1364-a	1	0.9999	0.9999	0.9989	1	0.9989	2	2	11	11	1179-a	0.9995	2	2	2	4.5236	2	4.5449	2	4.5349	1194-a	0.9996	2	2	2	3.9899	2	4.0066	2	3.9967	1147-a	0.9999	2	2	2	4.0275	2	4.0442	2	4.0363	1308-a	0.9724	1	1
WP_187648223.1	222	1	phosphatase PAP2 family protein [Nitrosophilus labii]	7	1365-a	0.9997	0.9999	0.9999	0.9987	1	0.9987	2	2	9	9	1296-a	0.9948	2	2	2	10.3921	2	10.441	2	10.4181	1360-a	0.9842	1	1	1	4.583	1	4.6022	1	4.5908	1266-a	0.9962	1	1	1	4.6261	1	4.6453	1	4.6363	1238-a	0.9959	1	1
WP_187648249.1	229	1	hypothetical protein [Nitrosophilus labii]	6	1366-a	0.9999	0.9999	0.9999	0.9986	1	0.9986	3	3	9	9	1331-a	0.9901	1	1	1	5.0372	1	5.0609	1	5.0498	1333-a	0.9918	1	1	1	4.4429	1	4.4615	1	4.4505	null	0	0	0	0	0	0	0	0	0	1127-a	0.9999	2	2
WP_187648318.1	224	1	ABC transporter ATP-binding protein [Nitrosophilus labii]	9	1367-a	0.9998	0.9999	0.9999	0.999	1	0.999	3	3	13	13	1267-a	0.996	1	1	1	5.1497	1	5.1739	1	5.1625	1304-a	0.9952	1	1	2	9.0841	2	9.1222	2	9.0997	1160-a	0.9998	2	2	2	9.1696	2	9.2077	2	9.1898	1176-a	0.9973	1	1
WP_187648418.1	257	1	hypothetical protein [Nitrosophilus labii]	2	1368-a	0.9963	0.9999	0.9999	0.9987	1	0.9987	2	2	2	2	1259-a	0.9963	1	1	1	4.4884	1	4.5095	1	4.4996	null	0	0	0	0	0	0	0	0	0	null	0	0	0	0	0	0	0	0	0	null	0	0	0
WP_187648484.1	209	1	TetR/AcrR family transcriptional regulator [Nitrosophilus labii]	2	1369-a	0.994	0.9999	0.9999	0.9979	1	0.9979	2	2	2	2	1325-a	0.9912	1	1	1	5.5192	1	5.5452	1	5.533	1317-a	0.994	1	1	1	4.868	1	4.8884	1	4.8764	null	0	0	0	0	0	0	0	0	0	null	0	0	0
WP_187646942.1	273	1	HAD family hydrolase [Nitrosophilus labii]	7	137-a	1	1	1	0.999	1	0.999	17	17	62	62	103-a	1	9	9	10	42.2536	10	42.4525	10	42.3591	115-a	1	11	11	12	44.7216	12	44.9092	12	44.7983	104-a	1	10	10	11	41.3809	11	41.5528	11	41.472	103-a	1	4	4
WP_187648749.1	100	1	hypothetical protein [Nitrosophilus labii]	5	1370-a	0.9948	0.9999	0.9999	0.9981	1	0.9981	3	3	6	6	1336-a	0.9884	1	1	1	11.5352	1	11.5895	1	11.564	1325-a	0.9935	2	2	2	20.3483	2	20.4337	2	20.3832	null	0	0	0	0	0	0	0	0	0	1264-a	0.9948	1	1
WP_187647033.1	331	1	type I-B CRISPR-associated endonuclease Cas1b [Nitrosophilus labii]	5	1371-a	0.9963	0.9998	0.9998	0.9987	1	0.9987	3	3	6	6	1394-a	0.7251	1	1	1	3.485	1	3.5014	1	3.4937	1263-a	0.9963	1	1	1	3.0738	1	3.0867	1	3.079	1375-a	0.6113	1	1	1	3.1027	1	3.1156	1	3.1095	null	0	0	0
WP_187647147.1	138	1	hypothetical protein [Nitrosophilus labii]	4	1372-a	0.9966	0.9998	0.9998	0.9988	1	0.9988	4	4	4	4	1224-a	0.9966	1	1	1	8.3589	1	8.3982	1	8.3797	1375-a	0.9477	1	1	1	7.3726	1	7.4035	1	7.3852	null	0	0	0	0	0	0	0	0	0	null	0	0	0
WP_187647169.1	294	1	2-dehydropantoate 2-reductase [Nitrosophilus labii]	4	1373-a	0.9994	0.9998	0.9998	0.9975	1	0.9975	4	4	5	5	null	0	0	0	0	0	0	0	0	0	null	0	0	0	0	0	0	0	0	0	null	0	0	0	0	0	0	0	0	0	1146-a	0.9994	2	2
WP_187647357.1	182	1	prepilin-type cleavage/methylation domain-containing protein [Nitrosophilus labii]	6	1374-a	0.997	0.9998	0.9998	0.9989	1	0.9989	2	2	6	6	null	0	0	0	0	0	0	0	0	0	1372-a	0.9649	1	1	1	5.5902	1	5.6137	1	5.5998	1222-a	0.9968	1	1	1	5.6429	1	5.6663	1	5.6553	1185-a	0.997	1	1
WP_187647610.1	425	1	nickel-dependent hydrogenase large subunit [Nitrosophilus labii]	3	1375-a	0.9999	0.9998	0.9998	0.9989	1	0.9989	2	2	4	4	null	0	0	0	0	0	0	0	0	0	null	0	0	0	0	0	0	0	0	0	null	0	0	0	0	0	0	0	0	0	1188-a	0.997	1	1
WP_187648102.1	265	1	acyl-CoA dehydratase activase [Nitrosophilus labii]	6	1376-a	0.9999	0.9998	0.9998	0.9984	1	0.9984	3	3	8	8	1340-a	0.9873	1	1	1	4.3529	1	4.3734	1	4.3638	1171-a	0.9999	2	2	2	7.6786	2	7.7108	2	7.6918	null	0	0	0	0	0	0	0	0	0	1355-a	0.5146	1	1
WP_187648264.1	577	1	ABC transporter ATP-binding protein [Nitrosophilus labii]	5	1377-a	0.9991	0.9998	0.9998	0.9989	1	0.9989	3	3	6	6	null	0	0	0	0	0	0	0	0	0	null	0	0	0	0	0	0	0	0	0	1247-a	0.9965	1	1	1	1.7799	1	1.7873	1	1.7838	1191-a	0.997	1	1
WP_187648444.1	414	1	type II secretion system F family protein [Nitrosophilus labii]	8	1378-a	0.9991	0.9998	0.9998	0.9988	1	0.9988	3	3	9	9	1239-a	0.9966	1	1	1	2.7863	1	2.7994	1	2.7932	1256-a	0.9966	1	1	1	2.4575	1	2.4678	1	2.4617	1248-a	0.9965	1	1	1	2.4807	1	2.491	1	2.4861	1154-a	0.9991	2	2
WP_187647029.1	363	1	BatD family protein [Nitrosophilus labii]	4	1379-a	0.9959	0.9997	0.9997	0.9986	1	0.9986	2	2	5	5	null	0	0	0	0	0	0	0	0	0	1286-a	0.9957	1	1	2	5.6056	2	5.6291	2	5.6152	1271-a	0.9959	1	1	1	2.8292	1	2.841	1	2.8354	1311-a	0.9685	1	1
WP_187646944.1	185	1	DJ-1/PfpI family protein [Nitrosophilus labii]	9	138-a	1	1	1	0.999	1	0.999	48	48	536	536	104-a	1	29	29	41	255.646	41	256.849	41	256.284	116-a	1	22	22	45	247.479	45	248.518	45	247.904	105-a	1	24	24	57	316.427	57	317.741	57	317.123	104-a	1	40	40
WP_187647119.1	307	1	NrfD/PsrC family molybdoenzyme membrane anchor subunit [Nitrosophilus labii]	2	1380-a	0.9949	0.9997	0.9997	0.9982	1	0.9982	2	2	2	2	1291-a	0.9949	1	1	1	3.7574	1	3.7751	1	3.7668	null	0	0	0	0	0	0	0	0	0	1345-a	0.9709	1	1	1	3.3453	1	3.3592	1	3.3526	null	0	0	0
WP_187647130.1	106	1	DUF3817 domain-containing protein [Nitrosophilus labii]	4	1381-a	0.9999	0.9997	0.9997	0.9972	1	0.9972	2	2	6	6	null	0	0	0	0	0	0	0	0	0	1396-a	0.8315	2	2	2	19.1965	2	19.2771	2	19.2295	1372-a	0.6442	1	1	1	9.6887	1	9.7289	1	9.71	null	0	0	0
WP_187647684.1	382	1	FIST C-terminal domain-containing protein [Nitrosophilus labii]	6	1382-a	0.999	0.9997	0.9997	0.9972	1	0.9972	8	8	12	12	null	0	0	0	0	0	0	0	0	0	null	0	0	0	0	0	0	0	0	0	null	0	0	0	0	0	0	0	0	0	1155-a	0.999	2	2
WP_187647807.1	402	1	type II secretion system F family protein [Nitrosophilus labii]	5	1383-a	0.9995	0.9997	0.9997	0.997	1	0.997	2	2	6	6	1178-a	0.9995	2	2	2	5.7389	2	5.7659	2	5.7533	1393-a	0.8608	1	1	1	2.5309	1	2.5415	1	2.5352	null	0	0	0	0	0	0	0	0	0	1284-a	0.9919	1	1
WP_187648489.1	307	1	TIGR00730 family Rossman fold protein [Nitrosophilus labii]	3	1384-a	0.9966	0.9997	0.9997	0.9988	1	0.9988	2	2	3	3	null	0	0	0	0	0	0	0	0	0	1258-a	0.9966	1	1	1	3.3141	1	3.328	1	3.3197	null	0	0	0	0	0	0	0	0	0	1314-a	0.9617	1	1
WP_187648697.1	229	1	hypothetical protein [Nitrosophilus labii]	7	1385-a	0.9994	0.9997	0.9997	0.9977	1	0.9977	3	3	11	11	1380-a	0.8995	1	1	1	5.0372	1	5.0609	1	5.0498	1209-a	0.998	2	2	2	8.8857	2	8.923	2	8.901	1379-a	0.4877	1	1	1	4.4847	1	4.5033	1	4.4946	1313-a	0.9664	2	2
WP_187647994.1	686	1	LPS assembly protein LptD [Nitrosophilus labii]	3	1386-a	0.9942	0.9996	0.9996	0.9978	1	0.9978	2	2	4	4	null	0	0	0	0	0	0	0	0	0	1323-a	0.9936	2	2	2	2.9662	2	2.9787	2	2.9713	1332-a	0.9826	1	1	1	1.4971	1	1.5033	1	1.5004	null	0	0	0
WP_197972067.1	278	1	DUF58 domain-containing protein [Nitrosophilus labii]	5	1387-a	0.9932	0.9996	0.9996	0.9954	1	0.9954	4	4	7	7	1412-a	0.2992	1	1	1	4.1494	1	4.1689	1	4.1597	1327-a	0.9932	2	2	2	7.3195	2	7.3503	2	7.3321	1343-a	0.9726	1	1	1	3.6942	1	3.7096	1	3.7024	null	0	0	0
WP_187647882.1	193	1	aminotransferase class IV family protein [Nitrosophilus labii]	2	1388-a	0.9957	0.9995	0.9995	0.9985	1	0.9985	2	2	2	2	1275-a	0.9957	1	1	1	5.9768	1	6.0049	1	5.9917	null	0	0	0	0	0	0	0	0	0	1347-a	0.9465	1	1	1	5.3212	1	5.3433	1	5.333	null	0	0	0
WP_187648090.1	74	1	hypothetical protein [Nitrosophilus labii]	4	1389-a	0.9998	0.9995	0.9995	0.9988	1	0.9988	2	2	6	6	null	0	0	0	0	0	0	0	0	0	1184-a	0.9998	2	2	2	27.4977	2	27.6131	2	27.5449	1179-a	0.9988	2	2	2	27.7568	2	27.872	2	27.8178	null	0	0	0
WP_187646945.1	145	1	cupin domain-containing protein [Nitrosophilus labii]	9	139-a	1	1	1	0.9987	1	0.9987	7	7	17	17	1360-a	0.963	1	1	1	7.9553	1	7.9928	1	7.9752	117-a	1	4	4	4	28.0666	4	28.1844	4	28.1148	1177-a	0.9989	3	3	3	21.2483	3	21.3365	3	21.295	1116-a	0.9999	2	2
WP_187648329.1	109	1	hypothetical protein [Nitrosophilus labii]	3	1390-a	0.9968	0.9995	0.9995	0.9988	1	0.9988	2	2	3	3	null	0	0	0	0	0	0	0	0	0	1381-a	0.9314	1	1	1	9.3341	1	9.3733	1	9.3501	null	0	0	0	0	0	0	0	0	0	1361-a	0.3581	1	1
WP_187648347.1	594	1	penicillin-binding protein 2 [Nitrosophilus labii]	4	1391-a	0.996	0.9995	0.9995	0.9986	1	0.9986	5	5	5	5	null	0	0	0	0	0	0	0	0	0	1278-a	0.996	1	1	1	1.7128	1	1.72	1	1.7158	null	0	0	0	0	0	0	0	0	0	null	0	0	0
WP_187647209.1	347	1	LptF/LptG family permease [Nitrosophilus labii]	3	1392-a	0.9996	0.9994	0.9994	0.9978	1	0.9978	2	2	4	4	1175-a	0.9996	2	2	2	6.6485	2	6.6798	2	6.6652	1320-a	0.9938	1	1	1	2.932	1	2.9443	1	2.9371	null	0	0	0	0	0	0	0	0	0	null	0	0	0
WP_187647282.1	260	1	hypothetical protein [Nitrosophilus labii]	3	1393-a	0.9978	0.9994	0.9994	0.9988	1	0.9988	3	3	4	4	null	0	0	0	0	0	0	0	0	0	null	0	0	0	0	0	0	0	0	0	1351-a	0.882	1	1	1	3.95	1	3.9664	1	3.9587	1168-a	0.9978	2	2
WP_187647579.1	403	1	ArsS family sensor histidine kinase [Nitrosophilus labii]	6	1394-a	0.9997	0.9994	0.9994	0.9988	1	0.9988	2	2	7	7	1250-a	0.9963	1	1	1	2.8623	1	2.8758	1	2.8695	1266-a	0.9963	1	1	1	2.5246	1	2.5352	1	2.5289	1236-a	0.9965	1	1	1	2.5484	1	2.559	1	2.554	1139-a	0.9997	2	2
WP_187648063.1	108	1	dihydroneopterin aldolase [Nitrosophilus labii]	6	1395-a	0.9995	0.9993	0.9993	0.9985	1	0.9985	3	3	8	8	1190-a	0.9987	2	2	2	21.3615	2	21.4621	2	21.4149	null	0	0	0	0	0	0	0	0	0	1354-a	0.8699	1	1	1	9.5093	1	9.5488	1	9.5302	1144-a	0.9995	2	2
WP_187647615.1	228	1	methyltransferase domain-containing protein [Nitrosophilus labii]	3	1396-a	0.9971	0.9992	0.9992	0.9986	1	0.9986	2	2	3	3	1375-a	0.9115	1	1	1	5.0593	1	5.0831	1	5.0719	1290-a	0.9957	1	1	1	4.4623	1	4.4811	1	4.47	null	0	0	0	0	0	0	0	0	0	null	0	0	0
WP_187647593.1	179	1	hypothetical protein [Nitrosophilus labii]	3	1397-a	0.9929	0.9991	0.9991	0.9976	1	0.9976	3	3	4	4	null	0	0	0	0	0	0	0	0	0	null	0	0	0	0	0	0	0	0	0	null	0	0	0	0	0	0	0	0	0	null	0	0	0
WP_187648224.1	482	1	glycosyltransferase family 39 protein [Nitrosophilus labii]	7	1398-a	0.9912	0.9991	0.9991	0.997	1	0.997	2	2	7	7	1329-a	0.9906	1	1	1	2.3932	1	2.4045	1	2.3992	1383-a	0.9218	1	1	1	2.1108	1	2.1197	1	2.1144	null	0	0	0	0	0	0	0	0	0	1325-a	0.9011	1	1
WP_197972128.1	155	1	RNA pyrophosphohydrolase [Nitrosophilus labii]	3	1399-a	0.9852	0.9991	0.9991	0.9949	1	0.9949	2	2	3	3	1400-a	0.5633	1	1	1	7.4421	1	7.4771	1	7.4607	1367-a	0.9723	1	1	1	6.564	1	6.5915	1	6.5752	1329-a	0.9852	1	1	1	6.6258	1	6.6533	1	6.6404	null	0	0	0
WP_187646762.1	186	1	thiamine phosphate synthase [Nitrosophilus labii]	4	14-a	1	1	1	0.999	1	0.999	2	2	6	6	1262-a	0.996	1	1	1	6.2017	1	6.2309	1	6.2172	14-a	1	2	2	2	10.94	2	10.9859	2	10.9587	null	0	0	0	0	0	0	0	0	0	null	0	0	0
WP_187646946.1	188	1	elongation factor P [Nitrosophilus labii]	9	140-a	1	1	1	0.999	1	0.999	25	25	309	309	105-a	1	16	16	28	171.801	28	172.61	28	172.231	118-a	1	13	13	36	194.824	36	195.642	36	195.159	106-a	1	12	12	39	213.048	39	213.933	39	213.517	105-a	1	16	16
WP_187646825.1	291	1	cation diffusion facilitator family transporter [Nitrosophilus labii]	7	1400-a	0.9952	0.999	0.999	0.9983	1	0.9983	3	3	8	8	1364-a	0.9482	2	2	2	7.928	2	7.9653	2	7.9478	1301-a	0.9952	1	1	1	3.4963	1	3.5109	1	3.5023	1299-a	0.9941	1	1	1	3.5292	1	3.5439	1	3.537	1260-a	0.9948	1	1
WP_187648007.1	395	1	HAMP domain-containing sensor histidine kinase [Nitrosophilus labii]	3	1401-a	0.999	0.999	0.999	0.9986	1	0.9986	4	4	5	5	1196-a	0.9972	2	2	2	5.8406	2	5.8681	2	5.8552	1204-a	0.999	2	2	2	5.1515	2	5.1731	2	5.1603	null	0	0	0	0	0	0	0	0	0	null	0	0	0
WP_187646997.1	140	1	flagellar basal body rod protein FlgC [Nitrosophilus labii]	3	1402-a	0.9993	0.9989	0.9989	0.9976	1	0.9976	3	3	5	5	1418-a	0.2622	1	1	1	8.2395	1	8.2782	1	8.26	null	0	0	0	0	0	0	0	0	0	null	0	0	0	0	0	0	0	0	0	null	0	0	0
WP_187648464.1	230	1	methyltransferase [Nitrosophilus labii]	9	1403-a	1	0.9989	0.9989	0.9988	0.5	0.9985	4	3	14	5	1277-a	0.9957	2	1	2	10.0306	1	5.0389	1	5.0278	1297-a	0.9957	2	1	2	8.8471	1	4.4421	1	4.4311	1126-b	0	1	0	1	4.4652	0	0	0	0	1327-a	0.8969	3	2
WP_187648483.1	186	1	methyltransferase domain-containing protein [Nitrosophilus labii]	2	1404-a	0.9996	0.9989	0.9989	0.9988	1	0.9988	2	2	3	3	null	0	0	0	0	0	0	0	0	0	1257-a	0.9966	1	1	1	5.47	1	5.4929	1	5.4794	null	0	0	0	0	0	0	0	0	0	null	0	0	0
WP_187647607.1	238	1	cytochrome b/b6 domain-containing protein [Nitrosophilus labii]	8	1405-a	0.9911	0.9988	0.9988	0.9961	1	0.9961	3	3	12	12	1374-a	0.9151	1	1	1	4.8467	1	4.8696	1	4.8588	1391-a	0.8715	2	2	2	8.5497	2	8.5856	2	8.5644	1315-a	0.9911	1	1	2	8.6303	2	8.6661	2	8.6492	1293-a	0.9901	2	2
WP_187648673.1	470	1	N-6 DNA methylase [Nitrosophilus labii]	3	1406-a	0.9943	0.9986	0.9986	0.998	1	0.998	3	3	3	3	null	0	0	0	0	0	0	0	0	0	1310-a	0.9943	1	1	1	2.1647	1	2.1738	1	2.1684	null	0	0	0	0	0	0	0	0	0	null	0	0	0
WP_187647031.1	274	1	DUF58 domain-containing protein [Nitrosophilus labii]	5	1407-a	0.998	0.9984	0.9984	0.9987	1	0.9987	2	2	6	6	null	0	0	0	0	0	0	0	0	0	1365-a	0.9809	1	1	1	3.7132	1	3.7288	1	3.7196	1256-a	0.9962	1	1	1	3.7482	1	3.7637	1	3.7564	1285-a	0.9916	1	1
WP_187648473.1	232	1	flagellar motor protein MotB [Nitrosophilus labii]	3	1408-a	0.9946	0.9984	0.9984	0.996	1	0.996	3	3	4	4	null	0	0	0	0	0	0	0	0	0	1387-a	0.9028	1	1	1	4.3854	1	4.4038	1	4.3929	null	0	0	0	0	0	0	0	0	0	1356-a	0.5115	1	1
WP_187647182.1	581	1	GGDEF domain-containing phosphodiesterase [Nitrosophilus labii]	4	1409-a	0.9989	0.9981	0.9981	0.9989	1	0.9989	2	2	5	5	1186-a	0.9989	2	2	2	3.9708	2	3.9895	2	3.9807	1264-a	0.9963	1	1	1	1.7511	1	1.7585	1	1.7542	1218-a	0.9968	1	1	1	1.7676	1	1.775	1	1.7715	null	0	0	0
WP_187646948.1	561	1	efflux RND transporter permease subunit [Nitrosophilus labii]	9	141-a	1	1	1	0.999	1	0.999	53	53	309	309	106-a	1	37	37	44	90.4724	44	90.8983	44	90.6984	119-a	1	28	28	38	68.9158	38	69.205	38	69.0341	107-a	1	25	25	36	65.9037	36	66.1774	36	66.0488	106-a	1	41	41
WP_187647838.1	297	1	tRNA (adenosine(37)-N6)-dimethylallyltransferase MiaA [Nitrosophilus labii]	2	1410-a	0.9991	0.9981	0.9981	0.9989	1	0.9989	2	2	3	3	1289-a	0.9952	1	1	1	3.8839	1	3.9022	1	3.8936	null	0	0	0	0	0	0	0	0	0	null	0	0	0	0	0	0	0	0	0	1151-a	0.9991	2	2
WP_187648421.1	373	1	aminotransferase class I/II-fold pyridoxal phosphate-dependent enzyme [Nitrosophilus lab	4	1411-a	0.9968	0.998	0.998	0.9989	1	0.9989	4	4	4	4	1407-a	0.3723	1	1	1	3.0926	1	3.1071	1	3.1003	1426-a	0.3562	1	1	1	2.7277	1	2.7391	1	2.7323	1227-a	0.9968	1	1	1	2.7534	1	2.7648	1	2.7594	1366-a	0.2833	1	1
WP_187648563.1	362	1	cytochrome c3 family protein [Nitrosophilus labii]	4	1412-a	0.998	0.998	0.998	0.9987	1	0.9987	4	4	6	6	null	0	0	0	0	0	0	0	0	0	1270-a	0.9963	1	1	1	2.8105	1	2.8223	1	2.8154	1269-a	0.9962	2	2	2	5.674	2	5.6976	2	5.6865	null	0	0	0
WP_187647281.1	227	1	hypothetical protein [Nitrosophilus labii]	2	1413-a	0.9963	0.9979	0.9979	0.9987	1	0.9987	2	2	2	2	1249-a	0.9963	1	1	1	5.0816	1	5.1055	1	5.0943	null	0	0	0	0	0	0	0	0	0	null	0	0	0	0	0	0	0	0	0	null	0	0	0
WP_187647840.1	237	1	uracil-DNA glycosylase [Nitrosophilus labii]	3	1414-a	0.998	0.9978	0.9978	0.9985	1	0.9985	3	3	5	5	null	0	0	0	0	0	0	0	0	0	1294-a	0.9957	1	1	1	4.2929	1	4.3109	1	4.3003	null	0	0	0	0	0	0	0	0	0	1341-a	0.7365	2	2
WP_187648187.1	350	1	radical SAM family heme chaperone HemW [Nitrosophilus labii]	3	1415-a	0.9982	0.9978	0.9978	0.9916	1	0.9916	3	3	4	4	null	0	0	0	0	0	0	0	0	0	1207-a	0.9982	2	2	2	5.8138	2	5.8382	2	5.8238	null	0	0	0	0	0	0	0	0	0	null	0	0	0
WP_187647028.1	509	1	VWA domain-containing protein [Nitrosophilus labii]	4	1416-a	0.9856	0.9976	0.9976	0.9941	1	0.9941	3	3	4	4	null	0	0	0	0	0	0	0	0	0	null	0	0	0	0	0	0	0	0	0	1339-a	0.976	1	1	1	2.0177	1	2.0261	1	2.0221	null	0	0	0
WP_187648104.1	765	1	4Fe-4S binding protein [Nitrosophilus labii]	2	1417-a	0.9967	0.9976	0.9976	0.9988	1	0.9988	3	3	3	3	null	0	0	0	0	0	0	0	0	0	null	0	0	0	0	0	0	0	0	0	null	0	0	0	0	0	0	0	0	0	1216-a	0.9967	1	1
WP_187648131.1	369	1	flagellar hook-length control protein FliK [Nitrosophilus labii]	5	1418-a	0.9963	0.9976	0.9976	0.9986	1	0.9986	2	2	5	5	null	0	0	0	0	0	0	0	0	0	1348-a	0.9895	1	1	1	2.7572	1	2.7688	1	2.762	1293-a	0.9947	1	1	1	2.7832	1	2.7948	1	2.7893	null	0	0	0
TRFL_HUMAN	710	1	sp TRFL_HUMAN	3	1419-a	0.9431	0.9976	0.9976	0.9932	1	0.9932	4	4	5	5	null	0	0	0	0	0	0	0	0	0	null	0	0	0	0	0	0	0	0	0	null	0	0	0	0	0	0	0	0	0	1345-a	0.6529	1	1
WP_187646949.1	546	1	efflux RND transporter permease subunit [Nitrosophilus labii]	9	142-a	1	1	1	0.999	1	0.999	44	44	261	261	107-a	1	31	31	35	73.9438	35	74.2919	35	74.1285	120-a	1	29	29	36	67.0823	36	67.3638	36	67.1975	108-a	1	25	25	37	69.5952	37	69.8843	37	69.7484	107-a	1	32	32
WP_187648051.1	216	1	response regulator transcription factor [Nitrosophilus labii]	8	1420-a	0.9971	0.9975	0.9975	0.9989	1	0.9989	2	2	8	8	1207-a	0.9969	1	1	1	5.3404	1	5.3655	1	5.3537	1236-a	0.9969	1	1	1	4.7103	1	4.73	1	4.7183	1225-a	0.9968	1	1	1	4.7546	1	4.7744	1	4.7651	1190-a	0.997	1	1
WP_246434417.1	382	1	aminoacetone oxidase family FAD-binding enzyme [Nitrosophilus labii]	4	1422-a	0.9971	0.9972	0.9972	0.9989	1	0.9989	2	2	4	4	null	0	0	0	0	0	0	0	0	0	1280-a	0.996	1	1	1	2.6634	1	2.6746	1	2.668	1228-a	0.9968	1	1	1	2.6885	1	2.6996	1	2.6944	null	0	0	0
WP_187647631.1	209	1	HAD family hydrolase [Nitrosophilus labii]	3	1423-a	0.995	0.997	0.997	0.9975	1	0.9975	3	3	5	5	null	0	0	0	0	0	0	0	0	0	null	0	0	0	0	0	0	0	0	0	null	0	0	0	0	0	0	0	0	0	1259-a	0.995	2	2
WP_187647286.1	71	1	hypothetical protein [Nitrosophilus labii]	7	1424-a	0.997	0.9968	0.9968	0.9989	1	0.9989	2	2	8	8	null	0	0	0	0	0	0	0	0	0	1400-a	0.7696	1	1	1	14.3298	1	14.3899	1	14.3544	1234-a	0.9965	1	1	1	14.4648	1	14.5249	1	14.4966	1184-a	0.997	1	1
LYSC_HUMAN	148	1	sp LYSC_HUMAN	2	1425-a	0.9966	0.9968	0.9968	0.9988	1	0.9988	2	2	2	2	1242-a	0.9966	1	1	1	7.7941	1	7.8308	1	7.8135	null	0	0	0	0	0	0	0	0	0	1381-a	0.4705	1	1	1	6.9392	1	6.968	1	6.9545	null	0	0	0
WP_187647989.1	433	1	sodium:proton antiporter NhaD [Nitrosophilus labii]	5	1426-a	0.9977	0.9967	0.9967	0.9988	1	0.9988	2	2	7	7	1371-a	0.9274	1	1	1	2.664	1	2.6766	1	2.6707	1420-a	0.4608	1	1	1	2.3497	1	2.3595	1	2.3537	1262-a	0.9962	1	1	2	4.7436	2	4.7633	2	4.7541	null	0	0	0
WP_197972099.1	494	1	NADH-quinone oxidoreductase subunit NuoN [Nitrosophilus labii]	2	1427-a	0.9983	0.9967	0.9967	0.9968	1	0.9968	2	2	3	3	null	0	0	0	0	0	0	0	0	0	null	0	0	0	0	0	0	0	0	0	1188-a	0.9983	2	2	2	4.1579	2	4.1752	2	4.167	null	0	0	0
WP_187647222.1	542	1	IS1634 family transposase [Nitrosophilus labii]	7	1428-a	0.9976	0.996	0.996	0.9988	1	0.9988	2	2	11	11	1195-a	0.9976	2	2	2	4.2565	2	4.2766	2	4.2672	1249-a	0.9966	1	1	3	5.6315	3	5.6551	3	5.6411	1258-a	0.9962	1	1	1	1.8948	1	1.9027	1	1.899	1283-a	0.9921	1	1
WP_187647443.1	164	1	YfcE family phosphodiesterase [Nitrosophilus labii]	6	1429-a	0.9967	0.9959	0.9959	0.9988	1	0.9988	3	2	6	5	1303-b	0	1	0	1	7.0337	0	0	0	0	1274-a	0.996	1	1	1	6.2038	1	6.2298	1	6.2144	null	0	0	0	0	0	0	0	0	0	1210-a	0.9967	1	1
WP_187646950.1	263	1	efflux RND transporter periplasmic adaptor subunit [Nitrosophilus labii]	9	143-a	1	1	1	0.999	1	0.999	65	65	377	377	108-a	1	46	46	55	241.231	55	242.367	55	241.834	121-a	1	44	44	51	197.293	51	198.121	51	197.632	109-a	1	39	39	48	187.437	48	188.216	48	187.85	108-a	1	47	47
WP_187647818.1	217	1	LexA family transcriptional regulator [Nitrosophilus labii]	4	1430-a	0.9971	0.9959	0.9959	0.9988	1	0.9988	2	2	4	4	null	0	0	0	0	0	0	0	0	0	1437-a	0.2755	1	1	1	4.6886	1	4.7082	1	4.6966	1239-a	0.9965	1	1	1	4.7327	1	4.7524	1	4.7431	null	0	0	0
WP_187648495.1	319	1	6-phosphofructokinase [Nitrosophilus labii]	4	1431-a	0.9915	0.9958	0.9958	0.9971	1	0.9971	4	4	4	4	null	0	0	0	0	0	0	0	0	0	1433-a	0.2931	1	1	1	3.1894	1	3.2028	1	3.1949	null	0	0	0	0	0	0	0	0	0	null	0	0	0
WP_187647326.1	187	1	nicotinate (nicotinamide) nucleotide adenylyltransferase [Nitrosophilus labii]	7	1432-a	0.9973	0.9957	0.9957	0.999	1	0.999	1	1	7	7	1203-a	0.9969	1	1	1	6.1686	1	6.1976	1	6.184	1229-a	0.9969	1	1	1	5.4407	1	5.4636	1	5.4501	1221-a	0.9968	1	1	1	5.492	1	5.5148	1	5.5041	1172-a	0.9973	1	1
WP_187647764.1	509	1	response regulator [Nitrosophilus labii]	2	1433-a	0.9973	0.9957	0.9957	0.999	1	0.999	1	1	2	2	null	0	0	0	0	0	0	0	0	0	null	0	0	0	0	0	0	0	0	0	null	0	0	0	0	0	0	0	0	0	1174-a	0.9973	1	1
WP_187648096.1	426	1	ammonium transporter [Nitrosophilus labii]	6	1434-a	0.998	0.9957	0.9957	0.999	1	0.999	1	1	6	6	1208-a	0.9969	1	1	1	2.7078	1	2.7205	1	2.7146	1237-a	0.9969	1	1	1	2.3883	1	2.3983	1	2.3924	1226-a	0.9968	1	1	1	2.4108	1	2.4208	1	2.4161	null	0	0	0
WP_187648335.1	75	1	ferrous iron transport protein A [Nitrosophilus labii]	7	1435-a	0.9972	0.9957	0.9957	0.999	1	0.999	1	1	7	7	1213-a	0.9969	1	1	1	15.3803	1	15.4527	1	15.4187	1220-a	0.9972	1	1	1	13.5655	1	13.6225	1	13.5888	1208-a	0.9971	1	1	1	13.6933	1	13.7502	1	13.7235	1194-a	0.997	1	1
WP_187647816.1	336	1	hypothetical protein [Nitrosophilus labii]	2	1436-a	0.9962	0.9956	0.9956	0.9987	1	0.9987	2	2	2	2	null	0	0	0	0	0	0	0	0	0	null	0	0	0	0	0	0	0	0	0	null	0	0	0	0	0	0	0	0	0	null	0	0	0
WP_187646835.1	181	1	ankyrin repeat domain-containing protein [Nitrosophilus labii]	8	1437-a	0.9971	0.9953	0.9953	0.9989	1	0.9989	1	1	8	8	1244-a	0.9963	1	1	1	6.3731	1	6.4031	1	6.389	1273-a	0.996	1	1	1	5.6211	1	5.6447	1	5.6307	1232-a	0.9965	1	1	1	5.674	1	5.6976	1	5.6865	1221-a	0.9965	1	1
WP_187646998.1	125	1	flagellar basal body rod protein FlgB [Nitrosophilus labii]	2	1438-a	0.997	0.9953	0.9953	0.9989	1	0.9989	1	1	2	2	null	0	0	0	0	0	0	0	0	0	null	0	0	0	0	0	0	0	0	0	null	0	0	0	0	0	0	0	0	0	1182-a	0.997	1	1
WP_187647159.1	252	1	rod shape-determining protein MreC [Nitrosophilus labii]	3	1439-a	0.9971	0.9953	0.9953	0.9989	1	0.9989	1	1	3	3	null	0	0	0	0	0	0	0	0	0	null	0	0	0	0	0	0	0	0	0	1384-a	0.3504	1	1	1	4.0754	1	4.0923	1	4.0844	null	0	0	0
WP_187646951.1	472	1	TolC family protein [Nitrosophilus labii]	9	144-a	1	1	1	0.999	1	0.999	54	54	304	304	109-a	1	34	34	35	85.5367	35	85.9393	35	85.7503	122-a	1	38	38	42	90.5327	42	90.9127	42	90.6881	110-a	1	33	33	40	87.0339	40	87.3954	40	87.2254	109-a	1	36	36
WP_187647296.1	402	1	dicarboxylate/amino acid:cation symporter [Nitrosophilus labii]	2	1440-a	0.9969	0.9953	0.9953	0.9989	1	0.9989	1	1	2	2	null	0	0	0	0	0	0	0	0	0	1228-a	0.9969	1	1	1	2.5309	1	2.5415	1	2.5352	1220-a	0.9968	1	1	1	2.5547	1	2.5653	1	2.5603	null	0	0	0
WP_187647369.1	209	1	type II secretion system protein [Nitrosophilus labii]	5	1441-a	0.9968	0.9953	0.9953	0.9989	1	0.9989	1	1	6	6	null	0	0	0	0	0	0	0	0	0	1356-a	0.9864	1	1	1	4.868	1	4.8884	1	4.8764	1235-a	0.9965	1	1	1	4.9139	1	4.9343	1	4.9247	1281-a	0.9927	1	1
WP_187647371.1	222	1	16S rRNA (uracil(1498)-N(3))-methyltransferase [Nitrosophilus labii]	5	1442-a	0.9971	0.9953	0.9953	0.9989	1	0.9989	1	1	5	5	1204-a	0.9969	1	1	1	5.196	1	5.2205	1	5.209	null	0	0	0	0	0	0	0	0	0	null	0	0	0	0	0	0	0	0	0	1207-a	0.9967	1	1
WP_187647523.1	339	1	tetratricopeptide repeat protein [Nitrosophilus labii]	4	1443-a	0.997	0.9953	0.9953	0.9989	1	0.9989	1	1	4	4	1228-a	0.9966	1	1	1	3.4027	1	3.4187	1	3.4112	null	0	0	0	0	0	0	0	0	0	1346-a	0.9473	1	1	1	3.0295	1	3.0421	1	3.0362	1186-a	0.997	1	1
WP_187647575.1	143	1	hypothetical protein [Nitrosophilus labii]	3	1444-a	0.997	0.9953	0.9953	0.9989	1	0.9989	1	1	3	3	1230-a	0.9966	1	1	1	8.0666	1	8.1046	1	8.0867	1231-a	0.9969	1	1	1	7.1148	1	7.1447	1	7.127	null	0	0	0	0	0	0	0	0	0	1187-a	0.997	1	1
WP_187647682.1	231	1	peptidoglycan editing factor PgeF [Nitrosophilus labii]	3	1445-a	0.9969	0.9953	0.9953	0.9989	1	0.9989	1	1	3	3	1293-a	0.9949	1	1	1	4.9936	1	5.0171	1	5.0061	1232-a	0.9969	1	1	1	4.4044	1	4.4229	1	4.412	1260-a	0.9962	1	1	1	4.4459	1	4.4644	1	4.4557	null	0	0	0
WP_187647756.1	198	1	TnsA endonuclease N-terminal domain-containing protein [Nitrosophilus labii]	3	1446-a	0.9968	0.9953	0.9953	0.9989	1	0.9989	1	1	3	3	1235-a	0.9966	1	1	1	5.8259	1	5.8533	1	5.8404	1315-a	0.994	1	1	1	5.1385	1	5.16	1	5.1473	1224-a	0.9968	1	1	1	5.1869	1	5.2084	1	5.1983	null	0	0	0
WP_187647769.1	144	1	protoporphyrinogen oxidase HemJ [Nitrosophilus labii]	1	1447-a	0.9968	0.9953	0.9953	0.9989	1	0.9989	1	1	1	1	null	0	0	0	0	0	0	0	0	0	null	0	0	0	0	0	0	0	0	0	null	0	0	0	0	0	0	0	0	0	null	0	0	0
WP_187647975.1	144	1	type II secretion system protein [Nitrosophilus labii]	7	1448-a	0.9973	0.9953	0.9953	0.9989	1	0.9989	1	1	7	7	1206-a	0.9969	1	1	1	8.0106	1	8.0483	1	8.0306	1253-a	0.9966	1	1	1	7.0654	1	7.095	1	7.0775	1243-a	0.9965	1	1	1	7.1319	1	7.1616	1	7.1476	1214-a	0.9967	1	1
WP_187647999.1	171	1	hypothetical protein [Nitrosophilus labii]	2	1449-a	0.9968	0.9953	0.9953	0.9989	1	0.9989	1	1	2	2	null	0	0	0	0	0	0	0	0	0	null	0	0	0	0	0	0	0	0	0	1244-a	0.9965	1	1	1	6.0058	1	6.0308	1	6.0191	null	0	0	0
WP_187646952.1	529	1	phosphoglycerate dehydrogenase [Nitrosophilus labii]	9	145-a	1	1	1	0.999	1	0.999	90	90	615	615	110-a	1	64	64	76	165.724	76	166.504	76	166.137	123-a	1	66	66	89	171.172	89	171.89	89	171.466	111-a	1	60	60	90	174.726	90	175.452	90	175.11	110-a	1	65	65
WP_187648396.1	171	1	LolA-like outer membrane lipoprotein chaperone [Nitrosophilus labii]	3	1450-a	0.9969	0.9953	0.9953	0.9989	1	0.9989	1	1	3	3	1214-a	0.9969	1	1	1	6.7457	1	6.7775	1	6.7626	null	0	0	0	0	0	0	0	0	0	null	0	0	0	0	0	0	0	0	0	1239-a	0.9959	1	1
WP_187648520.1	190	1	ATP-binding cassette domain-containing protein [Nitrosophilus labii]	6	1452-a	0.9969	0.9953	0.9953	0.9989	1	0.9989	1	1	6	6	null	0	0	0	0	0	0	0	0	0	1240-a	0.9969	1	1	1	5.3548	1	5.3773	1	5.364	1249-a	0.9965	1	1	1	5.4053	1	5.4277	1	5.4172	1218-a	0.9967	1	1
WP_187648744.1	69	1	hypothetical protein [Nitrosophilus labii]	2	1453-a	0.9971	0.9953	0.9953	0.9989	1	0.9989	1	1	2	2	null	0	0	0	0	0	0	0	0	0	1242-a	0.9969	1	1	1	14.7452	1	14.807	1	14.7705	null	0	0	0	0	0	0	0	0	0	null	0	0	0
WP_246434453.1	91	1	DnaJ domain-containing protein [Nitrosophilus labii]	4	1454-a	0.997	0.9953	0.9953	0.9989	1	0.9989	1	1	4	4	null	0	0	0	0	0	0	0	0	0	null	0	0	0	0	0	0	0	0	0	1308-a	0.9936	1	1	1	11.2857	1	11.3326	1	11.3105	1197-a	0.997	1	1
WP_187647454.1	253	1	phosphatidate cytidylyltransferase [Nitrosophilus labii]	5	1455-a	0.9949	0.9952	0.9952	0.9982	1	0.9982	2	2	6	6	1292-a	0.9949	1	1	2	9.1188	2	9.1617	2	9.1415	1419-a	0.4693	1	1	1	4.0214	1	4.0383	1	4.0283	1306-a	0.9936	1	1	1	4.0593	1	4.0761	1	4.0682	null	0	0	0
WP_187646827.1	216	1	5-formyltetrahydrofolate cyclo-ligase [Nitrosophilus labii]	1	1456-a	0.9966	0.9949	0.9949	0.9988	1	0.9988	1	1	1	1	1220-a	0.9966	1	1	1	5.3404	1	5.3655	1	5.3537	null	0	0	0	0	0	0	0	0	0	null	0	0	0	0	0	0	0	0	0	null	0	0	0
WP_187646930.1	207	1	DUF234 domain-containing protein [Nitrosophilus labii]	1	1457-a	0.9966	0.9949	0.9949	0.9988	1	0.9988	1	1	1	1	1222-a	0.9966	1	1	1	5.5726	1	5.5988	1	5.5865	null	0	0	0	0	0	0	0	0	0	null	0	0	0	0	0	0	0	0	0	null	0	0	0
WP_187647308.1	354	1	phospho-N-acetylmuramoyl-pentapeptide-transferase [Nitrosophilus labii]	3	1458-a	0.9971	0.9949	0.9949	0.9988	1	0.9988	1	1	3	3	1225-a	0.9966	1	1	1	3.2585	1	3.2739	1	3.2667	null	0	0	0	0	0	0	0	0	0	null	0	0	0	0	0	0	0	0	0	null	0	0	0
WP_187647400.1	214	1	HAD family hydrolase [Nitrosophilus labii]	1	1459-a	0.9966	0.9949	0.9949	0.9988	1	0.9988	1	1	1	1	1226-a	0.9966	1	1	1	5.3903	1	5.4157	1	5.4038	null	0	0	0	0	0	0	0	0	0	null	0	0	0	0	0	0	0	0	0	null	0	0	0
WP_187646953.1	553	1	30S ribosomal protein S1 [Nitrosophilus labii]	9	146-a	1	1	1	0.999	1	0.999	106	106	704	704	111-a	1	71	71	81	168.961	81	169.756	81	169.383	124-a	1	65	65	91	167.423	91	168.125	91	167.71	112-a	1	62	62	82	152.286	82	152.918	82	152.621	111-a	1	73	73
WP_187647642.1	176	1	hypothetical protein [Nitrosophilus labii]	3	1460-a	0.9972	0.9949	0.9949	0.9988	1	0.9988	1	1	3	3	null	0	0	0	0	0	0	0	0	0	null	0	0	0	0	0	0	0	0	0	null	0	0	0	0	0	0	0	0	0	1211-a	0.9967	1	1
WP_187647735.1	248	1	arginyltransferase [Nitrosophilus labii]	2	1461-a	0.9966	0.9949	0.9949	0.9988	1	0.9988	1	1	2	2	1233-a	0.9966	1	1	1	4.6513	1	4.6732	1	4.6629	null	0	0	0	0	0	0	0	0	0	null	0	0	0	0	0	0	0	0	0	null	0	0	0
WP_187647803.1	167	1	hypothetical protein [Nitrosophilus labii]	1	1462-a	0.9965	0.9949	0.9949	0.9988	1	0.9988	1	1	1	1	null	0	0	0	0	0	0	0	0	0	null	0	0	0	0	0	0	0	0	0	1238-a	0.9965	1	1	1	6.1497	1	6.1752	1	6.1632	null	0	0	0
WP_187647835.1	100	1	NADH-quinone oxidoreductase subunit NuoK [Nitrosophilus labii]	3	1463-a	0.9966	0.9949	0.9949	0.9988	1	0.9988	1	1	3	3	1236-a	0.9966	1	1	1	11.5352	1	11.5895	1	11.564	null	0	0	0	0	0	0	0	0	0	1241-a	0.9965	1	1	1	10.27	1	10.3127	1	10.2926	null	0	0	0
WP_187648235.1	224	1	DedA family protein [Nitrosophilus labii]	3	1464-a	0.9968	0.9949	0.9949	0.9988	1	0.9988	1	1	3	3	null	0	0	0	0	0	0	0	0	0	null	0	0	0	0	0	0	0	0	0	1246-a	0.9965	1	1	1	4.5848	1	4.6039	1	4.5949	null	0	0	0
WP_187648437.1	66	1	hypothetical protein [Nitrosophilus labii]	3	1465-a	0.9956	0.9949	0.9949	0.9985	1	0.9985	2	2	3	3	1295-a	0.9949	1	1	1	17.4776	1	17.5599	1	17.5213	null	0	0	0	0	0	0	0	0	0	1280-a	0.9956	1	1	1	15.5606	1	15.6252	1	15.5948	null	0	0	0
WP_246434467.1	99	1	YggT family protein [Nitrosophilus labii]	4	1466-a	0.9965	0.9949	0.9949	0.9988	1	0.9988	1	1	4	4	1314-a	0.9929	1	1	1	11.6517	1	11.7066	1	11.6809	1318-a	0.994	1	1	1	10.2769	1	10.3201	1	10.2946	1252-a	0.9965	1	1	1	10.3737	1	10.4168	1	10.3966	null	0	0	0
WP_187647122.1	225	1	response regulator transcription factor [Nitrosophilus labii]	5	1467-a	0.9947	0.9947	0.9947	0.9982	1	0.9982	2	2	5	5	null	0	0	0	0	0	0	0	0	0	1319-a	0.9938	1	1	1	4.5218	1	4.5408	1	4.5296	null	0	0	0	0	0	0	0	0	0	null	0	0	0
WP_187647178.1	120	1	hypothetical protein [Nitrosophilus labii]	5	1468-a	0.9898	0.9946	0.9946	0.9964	1	0.9964	2	2	5	5	null	0	0	0	0	0	0	0	0	0	1346-a	0.9898	1	1	1	8.4785	1	8.514	1	8.493	null	0	0	0	0	0	0	0	0	0	null	0	0	0
WP_187647368.1	315	1	type II secretion system protein [Nitrosophilus labii]	3	1469-a	0.9962	0.9944	0.9944	0.9987	1	0.9987	1	1	3	3	null	0	0	0	0	0	0	0	0	0	1390-a	0.8749	1	1	1	3.2299	1	3.2434	1	3.2354	null	0	0	0	0	0	0	0	0	0	null	0	0	0
WP_187646954.1	275	1	4-hydroxy-3-methylbut-2-enyl diphosphate reductase [Nitrosophilus labii]	9	147-a	1	1	1	0.999	1	0.999	11	11	48	48	112-a	1	6	6	6	25.1678	6	25.2863	6	25.2306	125-a	1	6	6	6	22.1982	6	22.2913	6	22.2362	113-a	1	4	4	6	22.4073	6	22.5003	6	22.4566	112-a	1	6	6
WP_187648270.1	100	1	STAS-like domain-containing protein [Nitrosophilus labii]	2	1470-a	0.9886	0.9944	0.9944	0.9987	1	0.9987	1	1	2	2	null	0	0	0	0	0	0	0	0	0	null	0	0	0	0	0	0	0	0	0	null	0	0	0	0	0	0	0	0	0	null	0	0	0
WP_187648446.1	183	1	hypothetical protein [Nitrosophilus labii]	1	1471-a	0.9962	0.9944	0.9944	0.9987	1	0.9987	1	1	1	1	null	0	0	0	0	0	0	0	0	0	null	0	0	0	0	0	0	0	0	0	1267-a	0.9962	1	1	1	5.612	1	5.6353	1	5.6244	null	0	0	0
WP_187648509.1	44	1	MULTISPECIES: 50S ribosomal protein L34 [Nitratiruptoraceae]	7	1472-a	0.9963	0.9944	0.9944	0.9987	1	0.9987	1	1	7	7	1379-a	0.9012	1	1	1	26.2164	1	26.3398	1	26.2819	1268-a	0.9963	1	1	1	23.1231	1	23.2201	1	23.1628	1276-a	0.9959	1	1	1	23.3409	1	23.4378	1	23.3923	null	0	0	0
WP_187648180.1	259	1	exodeoxyribonuclease III [Nitrosophilus labii]	4	1473-a	0.9954	0.9942	0.9942	0.9983	1	0.9983	2	2	5	5	1328-a	0.9906	1	1	1	4.4538	1	4.4747	1	4.4649	null	0	0	0	0	0	0	0	0	0	1290-a	0.9949	2	2	2	7.9305	2	7.9634	2	7.948	1255-a	0.9954	1	1
WP_187646989.1	88	1	FliM/FliN family flagellar motor switch protein [Nitrosophilus labii]	1	1474-a	0.996	0.994	0.994	0.9986	1	0.9986	1	1	1	1	1263-a	0.996	1	1	1	13.1082	1	13.1699	1	13.141	null	0	0	0	0	0	0	0	0	0	null	0	0	0	0	0	0	0	0	0	null	0	0	0
WP_187647117.1	113	1	c-type cytochrome [Nitrosophilus labii]	6	1475-a	0.9963	0.994	0.994	0.9986	1	0.9986	1	1	6	6	1330-a	0.9904	1	1	1	10.2082	1	10.2562	1	10.2337	1302-a	0.9952	1	1	1	9.0037	1	9.0415	1	9.0191	1296-a	0.9944	1	1	1	9.0885	1	9.1262	1	9.1085	1229-a	0.9962	1	1
WP_187647918.1	96	1	nucleotidyltransferase family protein [Nitrosophilus labii]	2	1476-a	0.9963	0.994	0.994	0.9986	1	0.9986	1	1	2	2	null	0	0	0	0	0	0	0	0	0	null	0	0	0	0	0	0	0	0	0	null	0	0	0	0	0	0	0	0	0	1296-a	0.9881	1	1
WP_187648132.1	87	1	EscU/YscU/HrcU family type III secretion system export apparatus switch protein [Nitrosophilus labii]	3	1477-a	0.9878	0.994	0.994	0.9986	1	0.9986	1	1	3	3	null	0	0	0	0	0	0	0	0	0	null	0	0	0	0	0	0	0	0	0	null	0	0	0	0	0	0	0	0	0	null	0	0	0
WP_187648134.1	205	1	recombination protein RecO [Nitrosophilus labii]	2	1478-a	0.996	0.994	0.994	0.9986	1	0.9986	1	1	3	3	null	0	0	0	0	0	0	0	0	0	1276-a	0.996	1	1	2	9.926	2	9.9677	2	9.943	1289-a	0.995	1	1	1	5.0098	1	5.0306	1	5.0208	null	0	0	0
WP_187648172.1	327	1	divergent polysaccharide deacetylase family protein [Nitrosophilus labii]	3	1479-a	0.9963	0.994	0.994	0.9986	1	0.9986	1	1	3	3	null	0	0	0	0	0	0	0	0	0	null	0	0	0	0	0	0	0	0	0	null	0	0	0	0	0	0	0	0	0	1233-a	0.9962	1	1
WP_187646955.1	431	1	3-phosphoshikimate 1-carboxyvinyltransferase [Nitrosophilus labii]	9	148-a	1	1	1	0.999	1	0.999	33	33	144	144	113-a	1	20	20	22	58.8805	22	59.1577	22	59.0276	126-a	1	20	20	20	47.2119	20	47.41	20	47.2929	114-a	1	18	18	20	47.6566	20	47.8545	20	47.7615	113-a	1	18	18
WP_187648314.1	368	1	rod shape-determining protein RodA [Nitrosophilus labii]	5	1480-a	0.9959	0.994	0.994	0.9986	1	0.9986	1	1	5	5	1334-a	0.9889	1	1	1	3.1346	1	3.1493	1	3.1424	1337-a	0.9915	1	1	1	2.7647	1	2.7763	1	2.7695	1275-a	0.9959	1	1	1	2.7908	1	2.8024	1	2.7969	null	0	0	0
WP_187647991.1	216	1	uroporphyrinogen-III synthase [Nitrosophilus labii]	2	1481-a	0.994	0.9937	0.9937	0.9979	1	0.9979	2	2	2	2	1304-a	0.994	1	1	1	5.3404	1	5.3655	1	5.3537	null	0	0	0	0	0	0	0	0	0	null	0	0	0	0	0	0	0	0	0	null	0	0	0
WP_187646757.1	252	1	HDOD domain-containing protein [Nitrosophilus labii]	2	1482-a	0.9957	0.9936	0.9936	0.9985	1	0.9985	1	1	2	2	1269-a	0.9957	1	1	1	4.5775	1	4.599	1	4.5889	1428-a	0.3487	1	1	1	4.0374	1	4.0543	1	4.0443	null	0	0	0	0	0	0	0	0	0	null	0	0	0
WP_187647614.1	115	1	hypothetical protein [Nitrosophilus labii]	2	1483-a	0.9957	0.9936	0.9936	0.9985	1	0.9985	1	1	2	2	null	0	0	0	0	0	0	0	0	0	1289-a	0.9957	1	1	1	8.8471	1	8.8842	1	8.8623	null	0	0	0	0	0	0	0	0	0	null	0	0	0
WP_187647635.1	162	1	crossover junction endodeoxyribonuclease RuvC [Nitrosophilus labii]	2	1484-a	0.9957	0.9936	0.9936	0.9985	1	0.9985	1	1	2	2	1273-a	0.9957	1	1	1	7.1205	1	7.154	1	7.1383	null	0	0	0	0	0	0	0	0	0	null	0	0	0	0	0	0	0	0	0	null	0	0	0
WP_187647663.1	184	1	DUF308 domain-containing protein [Nitrosophilus labii]	2	1485-a	0.9956	0.9936	0.9936	0.9985	1	0.9985	1	1	2	2	null	0	0	0	0	0	0	0	0	0	null	0	0	0	0	0	0	0	0	0	null	0	0	0	0	0	0	0	0	0	null	0	0	0
WP_187646921.1	437	1	glycosyltransferase [Nitrosophilus labii]	2	1486-a	0.994	0.9934	0.9934	0.9978	1	0.9978	2	2	2	2	null	0	0	0	0	0	0	0	0	0	null	0	0	0	0	0	0	0	0	0	null	0	0	0	0	0	0	0	0	0	1272-a	0.994	1	1
CATD_HUMAN	412	1	sp CATD_HUMAN	2	1487-a	0.991	0.9933	0.9933	0.9963	1	0.9963	3	3	3	3	null	0	0	0	0	0	0	0	0	0	null	0	0	0	0	0	0	0	0	0	null	0	0	0	0	0	0	0	0	0	null	0	0	0
WP_187647561.1	105	1	hypothetical protein [Nitrosophilus labii]	1	1488-a	0.9961	0.9932	0.9932	0.9984	1	0.9984	1	1	1	1	null	0	0	0	0	0	0	0	0	0	null	0	0	0	0	0	0	0	0	0	null	0	0	0	0	0	0	0	0	0	null	0	0	0
WP_187647646.1	294	1	ribosome small subunit-dependent GTPase A [Nitrosophilus labii]	1	1489-a	0.9956	0.9932	0.9932	0.9984	1	0.9984	1	1	1	1	null	0	0	0	0	0	0	0	0	0	null	0	0	0	0	0	0	0	0	0	null	0	0	0	0	0	0	0	0	0	1245-a	0.9956	1	1
WP_187646956.1	781	1	phenylalanine--tRNA ligase subunit beta [Nitrosophilus labii]	9	149-a	1	1	1	0.999	1	0.999	88	88	405	405	114-a	1	64	64	72	106.343	72	106.843	72	106.608	127-a	1	54	54	65	84.6761	65	85.0314	65	84.8214	115-a	1	50	50	56	73.6389	56	73.9448	56	73.801	114-a	1	43	43
WP_187647870.1	384	1	lipid IV(A) 3-deoxy-D-manno-octulosonic acid transferase [Nitrosophilus labii]	2	1490-a	0.9961	0.9932	0.9932	0.9984	1	0.9984	1	1	2	2	1290-a	0.9952	1	1	1	3.004	1	3.0181	1	3.0115	null	0	0	0	0	0	0	0	0	0	null	0	0	0	0	0	0	0	0	0	null	0	0	0
WP_187648502.1	132	1	Holliday junction resolvase RuvX [Nitrosophilus labii]	1	1491-a	0.9956	0.9932	0.9932	0.9984	1	0.9984	1	1	1	1	null	0	0	0	0	0	0	0	0	0	null	0	0	0	0	0	0	0	0	0	null	0	0	0	0	0	0	0	0	0	1249-a	0.9956	1	1
WP_187648512.1	496	1	DUF1538 domain-containing protein [Nitrosophilus labii]	1	1492-a	0.9957	0.9932	0.9932	0.9984	1	0.9984	1	1	1	1	null	0	0	0	0	0	0	0	0	0	null	0	0	0	0	0	0	0	0	0	null	0	0	0	0	0	0	0	0	0	null	0	0	0
WP_187647527.1	945	1	EAL domain-containing protein [Nitrosophilus labii]	2	1494-a	0.9942	0.9924	0.9924	0.9973	1	0.9973	2	2	3	3	null	0	0	0	0	0	0	0	0	0	1311-a	0.9942	2	2	2	2.1533	2	2.1623	2	2.157	null	0	0	0	0	0	0	0	0	0	1282-a	0.9927	1	1
WP_187646920.1	60	1	hypothetical protein [Nitrosophilus labii]	5	1495-a	0.9951	0.9923	0.9923	0.9982	1	0.9982	1	1	5	5	null	0	0	0	0	0	0	0	0	0	1355-a	0.9867	1	1	1	16.9569	1	17.0281	1	16.986	null	0	0	0	0	0	0	0	0	0	1257-a	0.9951	1	1
WP_187646833.1	121	1	holo-ACP synthase [Nitrosophilus labii]	3	1496-a	0.9835	0.9919	0.9919	0.9981	1	0.9981	2	2	3	3	null	0	0	0	0	0	0	0	0	0	null	0	0	0	0	0	0	0	0	0	null	0	0	0	0	0	0	0	0	0	1367-a	0.2784	1	1
WP_187647574.1	620	1	bifunctional diguanylate cyclase/phosphodiesterase [Nitrosophilus labii]	5	1497-a	0.9946	0.9919	0.9919	0.9981	1	0.9981	1	1	5	5	1298-a	0.9946	1	1	1	1.8605	1	1.8693	1	1.8652	1350-a	0.9887	1	1	1	1.641	1	1.6479	1	1.6438	1313-a	0.9918	1	1	1	1.6565	1	1.6633	1	1.6601	null	0	0	0
WP_187646961.1	248	1	hypothetical protein [Nitrosophilus labii]	1	1498-a	0.9943	0.9915	0.9915	0.998	1	0.998	1	1	1	1	1300-a	0.9943	1	1	1	4.6513	1	4.6732	1	4.6629	null	0	0	0	0	0	0	0	0	0	null	0	0	0	0	0	0	0	0	0	null	0	0	0
WP_187647077.1	269	1	endo alpha-1,4 polygalactosaminidase [Nitrosophilus labii]	1	1499-a	0.9951	0.9915	0.9915	0.998	1	0.998	1	1	1	1	null	0	0	0	0	0	0	0	0	0	null	0	0	0	0	0	0	0	0	0	null	0	0	0	0	0	0	0	0	0	null	0	0	0
WP_187646764.1	227	1	F0F1 ATP synthase subunit A [Nitrosophilus labii]	9	15-a	1	1	1	0.9989	1	0.9989	12	12	69	69	13-a	1	6	6	9	45.7344	9	45.9497	9	45.8486	15-a	1	7	7	10	44.8201	10	45.0082	10	44.897	13-a	1	8	8	11	49.7665	11	49.9732	11	49.876	9-a	1	7	7
WP_187646957.1	330	1	phenylalanine--tRNA ligase subunit alpha [Nitrosophilus labii]	8	150-a	1	1	1	0.999	1	0.999	22	22	87	87	115-a	1	14	14	14	48.9373	14	49.1677	14	49.0596	128-a	1	12	12	12	36.9969	12	37.1522	12	37.0604	116-a	1	14	14	15	46.6818	15	46.8757	15	46.7845	115-a	1	8	8
WP_187647287.1	76	1	hypothetical protein [Nitrosophilus labii]	1	1500-a	0.9946	0.9915	0.9915	0.998	1	0.998	1	1	1	1	null	0	0	0	0	0	0	0	0	0	null	0	0	0	0	0	0	0	0	0	null	0	0	0	0	0	0	0	0	0	1266-a	0.9946	1	1
WP_187648351.1	189	1	CheB methylesterase domain-containing protein [Nitrosophilus labii]	4	1501-a	0.9949	0.9915	0.9915	0.998	1	0.998	1	1	4	4	1311-a	0.9932	1	1	1	6.1033	1	6.132	1	6.1185	null	0	0	0	0	0	0	0	0	0	null	0	0	0	0	0	0	0	0	0	1288-a	0.9908	1	1
WP_197972050.1	136	1	type II toxin-antitoxin system VapC family toxin [Nitrosophilus labii]	4	1502-a	0.9912	0.9915	0.9915	0.9969	1	0.9969	2	2	4	4	null	0	0	0	0	0	0	0	0	0	1340-a	0.9912	1	1	1	7.481	1	7.5124	1	7.4938	1337-a	0.9772	1	1	1	7.5515	1	7.5828	1	7.5681	null	0	0	0
WP_187647694.1	178	1	purine-nucleoside phosphorylase [Nitrosophilus labii]	3	1503-a	0.9923	0.9914	0.9914	0.9973	1	0.9973	2	2	3	3	1316-a	0.9923	1	1	1	6.4805	1	6.511	1	6.4967	1336-a	0.9915	1	1	1	5.7158	1	5.7398	1	5.7256	null	0	0	0	0	0	0	0	0	0	null	0	0	0
WP_187648448.1	269	1	ATP-binding protein [Nitrosophilus labii]	1	1504-a	0.9952	0.9913	0.9913	0.9972	1	0.9972	2	2	2	2	null	0	0	0	0	0	0	0	0	0	null	0	0	0	0	0	0	0	0	0	null	0	0	0	0	0	0	0	0	0	1256-a	0.9952	2	2
WP_187646845.1	105	1	hypothetical protein [Nitrosophilus labii]	6	1505-a	0.9907	0.991	0.991	0.9967	1	0.9967	2	2	6	6	1332-a	0.9892	1	1	1	10.9859	1	11.0377	1	11.0134	1341-a	0.9907	1	1	1	9.6897	1	9.7303	1	9.7063	1335-a	0.9783	1	1	1	9.781	1	9.8216	1	9.8025	null	0	0	0
WP_187646987.1	250	1	flagellar type III secretion system pore protein FliP [Nitrosophilus labii]	1	1506-a	0.994	0.991	0.991	0.9979	1	0.9979	1	1	1	1	null	0	0	0	0	0	0	0	0	0	1312-a	0.994	1	1	1	4.0697	1	4.0867	1	4.0766	null	0	0	0	0	0	0	0	0	0	null	0	0	0
WP_187647457.1	82	1	hypothetical protein [Nitrosophilus labii]	3	1507-a	0.994	0.991	0.991	0.9979	1	0.9979	1	1	3	3	null	0	0	0	0	0	0	0	0	0	1314-a	0.994	1	1	1	12.4075	1	12.4596	1	12.4288	1307-a	0.9936	1	1	1	12.5244	1	12.5764	1	12.552	null	0	0	0
WP_187648046.1	198	1	3_-5_ exonuclease [Nitrosophilus labii]	7	1508-a	0.9938	0.991	0.991	0.9979	1	0.9979	1	1	8	8	1368-a	0.941	1	1	1	5.8259	1	5.8533	1	5.8404	1374-a	0.9576	1	1	1	5.1385	1	5.16	1	5.1473	1326-a	0.9875	1	1	2	10.3737	2	10.4168	2	10.3966	1330-a	0.8267	1	1
WP_197972073.1	274	1	YihY family inner membrane protein [Nitrosophilus labii]	2	1509-a	0.9938	0.9906	0.9906	0.9978	1	0.9978	1	1	2	2	1308-a	0.9937	1	1	1	4.2099	1	4.2298	1	4.2205	1321-a	0.9938	1	1	1	3.7132	1	3.7288	1	3.7196	null	0	0	0	0	0	0	0	0	0	null	0	0	0
WP_187646958.1	119	1	histidine triad nucleotide-binding protein [Nitrosophilus labii]	9	151-a	1	1	1	0.999	1	0.999	22	22	116	116	116-a	1	13	13	13	126.015	13	126.608	13	126.33	129-a	1	11	11	12	102.597	12	103.027	12	102.773	117-a	1	13	13	13	112.193	13	112.659	13	112.44	116-a	1	18	18
WP_187647110.1	161	1	c-type cytochrome [Nitrosophilus labii]	3	1510-a	0.9932	0.9902	0.9902	0.9977	1	0.9977	1	1	3	3	null	0	0	0	0	0	0	0	0	0	null	0	0	0	0	0	0	0	0	0	null	0	0	0	0	0	0	0	0	0	null	0	0	0
WP_187647772.1	136	1	pyridoxamine 5_-phosphate oxidase family protein [Nitrosophilus labii]	3	1511-a	0.9944	0.9902	0.9902	0.9977	1	0.9977	1	1	3	3	1382-a	0.894	1	1	1	8.4818	1	8.5217	1	8.503	null	0	0	0	0	0	0	0	0	0	null	0	0	0	0	0	0	0	0	0	null	0	0	0
WP_187648742.1	340	1	replication initiation protein [Nitrosophilus labii]	1	1512-a	0.9935	0.9902	0.9902	0.9977	1	0.9977	1	1	1	1	null	0	0	0	0	0	0	0	0	0	1324-a	0.9935	1	1	1	2.9924	1	3.005	1	2.9975	null	0	0	0	0	0	0	0	0	0	null	0	0	0
WP_187647685.1	205	1	GGDEF domain-containing protein [Nitrosophilus labii]	2	1513-a	0.9927	0.9894	0.9894	0.9975	1	0.9975	1	1	2	2	null	0	0	0	0	0	0	0	0	0	null	0	0	0	0	0	0	0	0	0	null	0	0	0	0	0	0	0	0	0	null	0	0	0
WP_187648060.1	85	1	YfhL family 4Fe-4S dicluster ferredoxin [Nitrosophilus labii]	3	1514-a	0.9898	0.9892	0.9892	0.9965	1	0.9965	2	2	3	3	null	0	0	0	0	0	0	0	0	0	null	0	0	0	0	0	0	0	0	0	1318-a	0.9898	1	1	1	12.0824	1	12.1325	1	12.1089	1297-a	0.9876	1	1
WP_197972124.1	153	1	23S rRNA (pseudouridine(1915)-N(3))-methyltransferase RlmH [Nitrosophilus labii]	2	1515-a	0.9796	0.9892	0.9892	0.993	1	0.993	2	2	2	2	null	0	0	0	0	0	0	0	0	0	null	0	0	0	0	0	0	0	0	0	null	0	0	0	0	0	0	0	0	0	null	0	0	0
WP_187647032.1	109	1	hypothetical protein [Nitrosophilus labii]	5	1517-a	0.9934	0.9885	0.9885	0.9973	1	0.9973	1	1	5	5	1344-a	0.9859	1	1	1	10.5828	1	10.6326	1	10.6092	1342-a	0.9904	1	1	1	9.3341	1	9.3733	1	9.3501	null	0	0	0	0	0	0	0	0	0	1357-a	0.4831	1	1
WP_187647347.1	108	1	YraN family protein [Nitrosophilus labii]	3	1518-a	0.9929	0.9885	0.9885	0.9973	1	0.9973	1	1	3	3	1315-a	0.9923	1	1	1	10.6808	1	10.731	1	10.7074	null	0	0	0	0	0	0	0	0	0	1383-a	0.4001	1	1	1	9.5093	1	9.5488	1	9.5302	null	0	0	0
WP_187647482.1	286	1	polyprenyl synthetase family protein [Nitrosophilus labii]	2	1519-a	0.992	0.9881	0.9881	0.9972	1	0.9972	1	1	2	2	1320-a	0.992	1	1	1	4.0333	1	4.0523	1	4.0434	null	0	0	0	0	0	0	0	0	0	null	0	0	0	0	0	0	0	0	0	null	0	0	0
WP_187646959.1	461	1	argininosuccinate lyase [Nitrosophilus labii]	9	152-a	1	1	1	0.999	1	0.999	37	37	175	175	117-a	1	23	23	23	57.551	23	57.822	23	57.6948	130-a	1	27	27	28	61.7953	28	62.0546	28	61.9013	118-a	1	27	27	27	60.1497	27	60.3995	27	60.282	117-a	1	18	18
WP_187647008.1	327	1	flagellar basal body P-ring formation chaperone FlgA [Nitrosophilus labii]	1	1520-a	0.9943	0.988	0.988	0.9925	1	0.9925	2	2	2	2	null	0	0	0	0	0	0	0	0	0	null	0	0	0	0	0	0	0	0	0	null	0	0	0	0	0	0	0	0	0	1269-a	0.9943	2	2
WP_187647929.1	99	1	nucleotidyltransferase domain-containing protein [Nitrosophilus labii]	2	1521-a	0.975	0.9877	0.9877	0.9971	1	0.9971	1	1	2	2	null	0	0	0	0	0	0	0	0	0	null	0	0	0	0	0	0	0	0	0	null	0	0	0	0	0	0	0	0	0	null	0	0	0
WP_187647556.1	114	1	hypothetical protein [Nitrosophilus labii]	1	1522-a	0.9912	0.9873	0.9873	0.997	1	0.997	1	1	1	1	null	0	0	0	0	0	0	0	0	0	null	0	0	0	0	0	0	0	0	0	null	0	0	0	0	0	0	0	0	0	null	0	0	0
WP_187648751.1	149	1	hypothetical protein [Nitrosophilus labii]	2	1523-a	0.9912	0.9873	0.9873	0.997	1	0.997	1	1	2	2	null	0	0	0	0	0	0	0	0	0	1414-a	0.5441	1	1	1	6.8283	1	6.8569	1	6.84	null	0	0	0	0	0	0	0	0	0	null	0	0	0
WP_197972126.1	394	1	Na+/H+ antiporter NhaA [Nitrosophilus labii]	1	1524-a	0.9915	0.9873	0.9873	0.997	1	0.997	1	1	1	1	null	0	0	0	0	0	0	0	0	0	1338-a	0.9915	1	1	1	2.5823	1	2.5931	1	2.5867	null	0	0	0	0	0	0	0	0	0	null	0	0	0
WP_187646917.1	428	1	M99 family carboxypeptidase catalytic domain-containing protein [Nitrosophilus labii]	2	1525-a	0.9817	0.9869	0.9869	0.9935	1	0.9935	2	2	2	2	null	0	0	0	0	0	0	0	0	0	1363-a	0.9817	1	1	1	2.3771	1	2.3871	1	2.3812	null	0	0	0	0	0	0	0	0	0	1346-a	0.6309	1	1
WP_187647190.1	126	1	hypothetical protein [Nitrosophilus labii]	2	1526-a	0.99	0.9856	0.9856	0.9966	1	0.9966	1	1	2	2	null	0	0	0	0	0	0	0	0	0	null	0	0	0	0	0	0	0	0	0	null	0	0	0	0	0	0	0	0	0	1344-a	0.6874	1	1
WP_187648301.1	407	1	nitrous oxide reductase family maturation protein NosD [Nitrosophilus labii]	2	1527-a	0.9793	0.9852	0.9852	0.9929	1	0.9929	2	2	2	2	null	0	0	0	0	0	0	0	0	0	null	0	0	0	0	0	0	0	0	0	null	0	0	0	0	0	0	0	0	0	null	0	0	0
WP_187647933.1	401	1	O-antigen ligase family protein [Nitrosophilus labii]	5	1528-a	0.991	0.9843	0.9843	0.9963	1	0.9963	1	1	7	7	1348-a	0.9836	1	1	1	2.8766	1	2.8902	1	2.8838	1364-a	0.9814	1	1	1	2.5372	1	2.5478	1	2.5415	null	0	0	0	0	0	0	0	0	0	null	0	0	0
WP_187647012.1	319	1	flagellar motor switch protein FliM [Nitrosophilus labii]	1	1529-a	0.9889	0.9839	0.9839	0.9962	1	0.9962	1	1	1	1	null	0	0	0	0	0	0	0	0	0	null	0	0	0	0	0	0	0	0	0	1320-a	0.9889	1	1	1	3.2194	1	3.2328	1	3.2265	null	0	0	0
WP_187646960.1	109	1	hypothetical protein [Nitrosophilus labii]	4	153-a	1	1	1	0.9989	1	0.9989	5	5	5	5	1271-a	0.9957	1	1	1	10.5828	1	10.6326	1	10.6092	null	0	0	0	0	0	0	0	0	0	null	0	0	0	0	0	0	0	0	0	1226-a	0.9962	1	1
WP_187647809.1	143	1	glycine zipper 2TM domain-containing protein [Nitrosophilus labii]	1	1530-a	0.9887	0.9831	0.9831	0.996	1	0.996	1	1	1	1	null	0	0	0	0	0	0	0	0	0	1351-a	0.9887	1	1	1	7.1148	1	7.1447	1	7.127	null	0	0	0	0	0	0	0	0	0	null	0	0	0
WP_187647598.1	196	1	diheme cytochrome c [Nitrosophilus labii]	1	1531-a	0.9886	0.9822	0.9822	0.9958	1	0.9958	1	1	1	1	null	0	0	0	0	0	0	0	0	0	null	0	0	0	0	0	0	0	0	0	null	0	0	0	0	0	0	0	0	0	1294-a	0.9886	1	1
WP_187647493.1	37	1	50S ribosomal protein L36 [Nitrosophilus labii]	2	1532-a	0.9873	0.981	0.981	0.9955	1	0.9955	1	1	2	2	1367-a	0.9418	1	1	1	31.1763	1	31.3231	1	31.2542	1353-a	0.9873	1	1	1	27.4977	1	27.6131	1	27.5449	null	0	0	0	0	0	0	0	0	0	null	0	0	0
WP_187647446.1	149	1	AMIN domain-containing protein [Nitrosophilus labii]	2	1533-a	0.987	0.9806	0.9806	0.9954	1	0.9954	1	1	2	2	null	0	0	0	0	0	0	0	0	0	1354-a	0.987	1	1	1	6.8283	1	6.8569	1	6.84	null	0	0	0	0	0	0	0	0	0	null	0	0	0
WP_187648085.1	305	1	radical SAM protein [Nitrosophilus labii]	1	1534-a	0.9878	0.9806	0.9806	0.9954	1	0.9954	1	1	1	1	null	0	0	0	0	0	0	0	0	0	null	0	0	0	0	0	0	0	0	0	null	0	0	0	0	0	0	0	0	0	null	0	0	0
WP_187646966.1	148	1	phosphoribosyltransferase family protein [Nitrosophilus labii]	1	1535-a	0.9887	0.9793	0.9793	0.9951	1	0.9951	1	1	1	1	null	0	0	0	0	0	0	0	0	0	null	0	0	0	0	0	0	0	0	0	1322-a	0.9887	1	1	1	6.9392	1	6.968	1	6.9545	null	0	0	0
WP_187646860.1	86	1	Txe/YoeB family addiction module toxin [Nitrosophilus labii]	2	1536-a	0.9865	0.9789	0.9789	0.995	1	0.995	1	1	2	2	null	0	0	0	0	0	0	0	0	0	null	0	0	0	0	0	0	0	0	0	null	0	0	0	0	0	0	0	0	0	1299-a	0.9865	1	1
WP_187647681.1	147	1	D-aminoacyl-tRNA deacylase [Nitrosophilus labii]	1	1537-a	0.9856	0.9785	0.9785	0.9949	1	0.9949	1	1	1	1	1345-a	0.9856	1	1	1	7.8471	1	7.884	1	7.8667	null	0	0	0	0	0	0	0	0	0	null	0	0	0	0	0	0	0	0	0	null	0	0	0
WP_187647215.1	99	1	ATP-dependent Clp protease adapter ClpS [Nitrosophilus labii]	2	1538-a	0.985	0.9776	0.9776	0.9947	1	0.9947	1	1	2	2	null	0	0	0	0	0	0	0	0	0	1357-a	0.985	1	1	1	10.2769	1	10.3201	1	10.2946	null	0	0	0	0	0	0	0	0	0	null	0	0	0
WP_187648244.1	181	1	hypothetical protein [Nitrosophilus labii]	1	1539-a	0.9831	0.9748	0.9748	0.994	1	0.994	1	1	1	1	1350-a	0.9831	1	1	1	6.3731	1	6.4031	1	6.389	null	0	0	0	0	0	0	0	0	0	null	0	0	0	0	0	0	0	0	0	null	0	0	0
WP_187646962.1	614	1	citrate/2-methylcitrate synthase [Nitrosophilus labii]	9	154-a	1	1	1	0.999	1	0.999	138	138	1521	1521	118-a	1	110	110	150	281.805	150	283.132	150	282.509	131-a	1	99	99	197	326.435	197	327.805	197	326.995	119-a	1	111	111	239	399.76	239	401.421	239	400.64	118-a	1	113	113
WP_187646886.1	563	1	BamA/TamA family outer membrane protein [Nitrosophilus labii]	5	1541-a	0.9839	0.9723	0.9723	0.9934	1	0.9934	1	1	5	5	null	0	0	0	0	0	0	0	0	0	1394-a	0.8583	1	1	1	1.8071	1	1.8147	1	1.8102	1356-a	0.8555	1	1	1	1.8242	1	1.8317	1	1.8282	null	0	0	0
WP_187648416.1	111	1	endoribonuclease MazF [Nitrosophilus labii]	2	1542-a	0.9826	0.9723	0.9723	0.9934	1	0.9934	1	1	2	2	null	0	0	0	0	0	0	0	0	0	1402-a	0.7065	1	1	1	9.1659	1	9.2044	1	9.1816	null	0	0	0	0	0	0	0	0	0	null	0	0	0
WP_187647785.1	59	1	preprotein translocase subunit SecE [Nitrosophilus labii]	1	1544-a	0.98	0.9702	0.9702	0.9929	1	0.9929	1	1	1	1	1352-a	0.98	1	1	1	19.5512	1	19.6433	1	19.6001	null	0	0	0	0	0	0	0	0	0	null	0	0	0	0	0	0	0	0	0	null	0	0	0
WP_187647139.1	129	1	hypothetical protein [Nitrosophilus labii]	4	1546-a	0.9773	0.9674	0.9674	0.9922	1	0.9922	1	1	4	4	null	0	0	0	0	0	0	0	0	0	1418-a	0.4766	1	1	1	7.8869	1	7.92	1	7.9005	null	0	0	0	0	0	0	0	0	0	1320-a	0.9379	1	1
WP_187647863.1	98	1	hypothetical protein [Nitrosophilus labii]	1	1547-a	0.9769	0.9666	0.9666	0.992	1	0.992	1	1	1	1	null	0	0	0	0	0	0	0	0	0	null	0	0	0	0	0	0	0	0	0	1338-a	0.9769	1	1	1	10.4796	1	10.5231	1	10.5027	null	0	0	0
WP_197972056.1	277	1	glycosyltransferase [Nitrosophilus labii]	3	1548-a	0.9757	0.9649	0.9649	0.9916	1	0.9916	1	1	3	3	null	0	0	0	0	0	0	0	0	0	1373-a	0.9619	1	1	1	3.673	1	3.6884	1	3.6793	1340-a	0.9757	1	1	1	3.7076	1	3.723	1	3.7157	null	0	0	0
WP_187646963.1	443	1	ATP citrate lyase citrate-binding domain-containing protein [Nitrosophilus labii]	9	155-a	1	1	1	0.999	1	0.999	99	99	907	907	119-a	1	67	67	89	231.746	89	232.837	89	232.325	132-a	1	67	67	121	277.894	121	279.061	121	278.371	120-a	1	68	68	118	273.558	118	274.694	118	274.159	119-a	1	69	69
WP_187647877.1	149	1	SsrA-binding protein SmpB [Nitrosophilus labii]	4	1550-a	0.9723	0.9601	0.9601	0.9904	1	0.9904	1	1	4	4	null	0	0	0	0	0	0	0	0	0	1409-a	0.6086	1	1	1	6.8283	1	6.8569	1	6.84	1344-a	0.9723	1	1	1	6.8926	1	6.9212	1	6.9078	null	0	0	0
WP_187648758.1	149	1	single-stranded DNA-binding protein [Nitrosophilus labii]	1	1551-a	0.9113	0.9589	0.9589	0.9901	1	0.9901	1	1	1	1	null	0	0	0	0	0	0	0	0	0	null	0	0	0	0	0	0	0	0	0	null	0	0	0	0	0	0	0	0	0	null	0	0	0
WP_187647977.1	223	1	hypothetical protein [Nitrosophilus labii]	1	1552-a	0.9105	0.9585	0.9585	0.99	1	0.99	1	1	1	1	null	0	0	0	0	0	0	0	0	0	null	0	0	0	0	0	0	0	0	0	null	0	0	0	0	0	0	0	0	0	null	0	0	0
WP_187646965.1	189	1	aminodeoxychorismate/anthranilate synthase component II [Nitrosophilus labii]	9	156-a	1	1	1	0.999	1	0.999	14	14	80	80	120-a	1	11	11	11	67.1363	11	67.4523	11	67.304	133-a	1	10	10	10	53.8315	10	54.0574	10	53.9239	121-a	1	7	7	8	43.4709	8	43.6514	8	43.5666	120-a	1	13	13
WP_187646967.1	353	1	aminofutalosine synthase MqnE [Nitrosophilus labii]	9	157-a	1	1	1	0.9989	1	0.9989	18	18	58	58	121-a	1	9	9	9	29.4099	9	29.5484	9	29.4834	134-a	1	10	10	10	28.822	10	28.9429	10	28.8714	122-a	1	9	9	9	26.1841	9	26.2929	9	26.2418	121-a	1	7	7
WP_187646968.1	841	1	HD domain-containing protein [Nitrosophilus labii]	9	158-a	1	1	1	0.9988	1	0.9988	9	9	25	25	122-a	1	2	2	2	2.7432	2	2.7561	2	2.7501	135-a	1	2	2	2	2.4195	2	2.4297	2	2.4237	123-a	1	2	2	2	2.4423	2	2.4525	2	2.4477	122-a	1	4	4
WP_187646969.1	603	1	glutamine--fructose-6-phosphate transaminase (isomerizing) [Nitrosophilus labii]	8	159-a	1	1	1	0.999	1	0.999	34	28	151	121	123-a	1	19	15	23	43.9984	17	32.6736	23	44.1083	136-a	1	22	19	24	40.4941	20	33.8867	24	40.5636	124-a	1	21	17	25	42.5788	19	32.4943	25	42.6725	123-a	1	15	14
WP_187646765.1	240	1	LPS export ABC transporter ATP-binding protein [Nitrosophilus labii]	9	16-a	1	1	1	0.999	1	0.999	13	13	46	46	14-a	1	9	9	11	52.8698	11	53.1187	11	53.0019	16-a	1	9	9	9	38.1531	9	38.3132	9	38.2186	14-a	1	3	3	3	12.8375	3	12.8908	3	12.8657	10-a	1	7	7
WP_187646970.1	119	1	hypothetical protein [Nitrosophilus labii]	9	160-a	1	1	1	0.9987	1	0.9987	8	8	21	21	124-a	1	3	3	3	29.0804	3	29.2173	3	29.1531	137-a	1	2	2	2	17.0994	2	17.1712	2	17.1288	125-a	1	4	4	4	34.521	4	34.6644	4	34.597	1241-a	0.9956	1	1
WP_187646971.1	470	1	flagellar hook-associated protein FlgK [Nitrosophilus labii]	9	161-a	1	1	1	0.999	1	0.999	11	11	37	37	125-a	1	5	5	5	12.2715	5	12.3293	5	12.3022	1179-a	0.9998	2	2	2	4.3294	2	4.3476	2	4.3369	126-a	1	2	2	2	4.3702	2	4.3884	2	4.3798	124-a	1	5	5
WP_187646972.1	314	1	flagellar hook-associated protein FlgL [Nitrosophilus labii]	9	162-a	1	1	1	0.999	1	0.999	20	20	64	64	126-a	1	4	4	5	18.3682	5	18.4547	5	18.4141	138-a	1	4	4	4	12.9607	4	13.0151	4	12.9829	127-a	1	7	7	7	22.8949	7	22.99	7	22.9453	125-a	1	7	7
WP_187646975.1	449	1	flagellar filament capping protein FliD [Nitrosophilus labii]	9	163-a	1	1	1	0.9989	1	0.9989	6	6	22	22	127-a	1	3	3	3	7.7073	3	7.7436	3	7.7265	139-a	1	3	3	3	6.7979	3	6.8264	3	6.8095	1355-a	0.8571	2	2	2	4.5746	2	4.5936	2	4.5847	1161-a	0.9986	2	2
WP_187646976.1	124	1	flagellar protein FlaG [Nitrosophilus labii]	9	164-a	1	1	1	0.999	1	0.999	21	21	77	77	128-a	1	8	8	8	74.4208	8	74.7712	8	74.6067	140-a	1	5	5	5	41.0248	5	41.197	5	41.0952	128-a	1	6	6	6	49.6935	6	49.8999	6	49.8029	126-a	1	11	11
WP_187646977.1	290	1	flagellin [Nitrosophilus labii]	9	165-a	1	1	1	0.999	1	0.999	71	71	664	664	129-a	1	38	38	49	194.906	49	195.823	49	195.393	141-a	1	36	36	50	175.417	50	176.153	50	175.718	129-a	1	33	33	47	166.445	47	167.136	47	166.811	127-a	1	49	49
WP_187646978.1	644	1	DUF115 domain-containing protein [Nitrosophilus labii]	7	166-a	1	1	1	0.999	1	0.999	17	17	49	49	130-a	1	6	6	6	10.7471	6	10.7977	6	10.774	142-a	1	5	5	6	9.479	6	9.5188	6	9.4953	130-a	1	3	3	4	6.3789	4	6.4054	4	6.3929	128-a	1	10	10
WP_187646979.1	401	1	hypothetical protein [Nitrosophilus labii]	8	167-a	1	1	1	0.999	1	0.999	9	9	32	32	131-a	1	4	4	4	11.5065	4	11.5606	4	11.5352	143-a	1	3	3	3	7.6116	3	7.6435	3	7.6246	131-a	1	5	5	5	12.8055	5	12.8587	5	12.8337	129-a	1	6	6
WP_187646980.1	354	1	PilZ domain-containing protein [Nitrosophilus labii]	8	168-a	1	1	1	0.9989	1	0.9989	30	30	138	138	132-a	1	19	19	20	65.1708	20	65.4776	20	65.3336	144-a	1	22	22	25	71.8514	25	72.1529	25	71.9747	132-a	1	18	18	20	58.0226	20	58.2636	20	58.1503	130-a	1	19	19
WP_187646982.1	149	1	hypothetical protein [Nitrosophilus labii]	7	169-a	0.9959	1	1	0.9985	1	0.9985	4	4	7	7	1373-a	0.9259	1	1	1	7.7418	1	7.7782	1	7.7611	1379-a	0.9374	1	1	1	6.8283	1	6.8569	1	6.84	1359-a	0.8305	1	1	1	6.8926	1	6.9212	1	6.9078	1237-a	0.9959	1	1
WP_187646766.1	137	1	tRNA (adenosine(37)-N6)-threonylcarbamoyltransferase complex ATPase subunit type 1 TsaE [Nitrosophilus l	5	17-a	0.9999	1	1	0.9987	1	0.9987	3	3	7	7	1165-a	0.9998	2	2	2	16.8398	2	16.919	2	16.8818	null	0	0	0	0	0	0	0	0	0	1131-a	0.9999	2	2	2	14.9927	2	15.055	2	15.0257	1302-a	0.9857	1	1
WP_187646983.1	508	1	GGDEF domain-containing protein [Nitrosophilus labii]	8	170-a	1	1	1	0.9974	1	0.9974	9	9	13	13	1358-a	0.968	2	2	2	4.5414	2	4.5628	2	4.5528	1361-a	0.9828	1	1	1	2.0028	1	2.0112	1	2.0062	1197-a	0.9972	2	2	2	4.0433	2	4.0601	2	4.0522	131-a	1	3	3
WP_187646990.1	171	1	flagellar basal body-associated FliL family protein [Nitrosophilus labii]	8	171-a	1	1	1	0.999	1	0.999	4	4	20	20	133-a	1	3	3	3	20.2372	3	20.3325	3	20.2878	145-a	1	3	3	3	17.8494	3	17.9243	3	17.88	133-a	1	2	2	2	12.0117	2	12.0616	2	12.0381	132-a	1	3	3
WP_187646991.1	534	1	flagellar hook protein FlgE [Nitrosophilus labii]	9	172-a	1	1	1	0.999	1	0.999	36	36	171	171	134-a	1	16	16	18	38.8828	18	39.0658	18	38.9799	146-a	1	13	13	15	28.5791	15	28.699	15	28.6281	134-a	1	13	13	16	30.7715	16	30.8993	16	30.8392	133-a	1	21	21
WP_187646992.1	217	1	flagellar hook capping FlgD N-terminal domain-containing protein [Nitrosophilus labii]	5	173-a	1	1	1	0.9986	1	0.9986	3	3	10	10	135-a	1	3	3	3	15.9473	3	16.0224	3	15.9872	null	0	0	0	0	0	0	0	0	0	null	0	0	0	0	0	0	0	0	0	null	0	0	0
WP_187646993.1	433	1	FliI/YscN family ATPase [Nitrosophilus labii]	7	174-a	1	1	1	0.9989	1	0.9989	7	7	18	18	136-a	1	4	4	4	10.6561	4	10.7063	4	10.6827	1205-a	0.9985	2	2	2	4.6994	2	4.7191	2	4.7074	1165-a	0.9996	2	2	2	4.7436	2	4.7633	2	4.7541	1117-a	0.9999	2	2
WP_187646994.1	230	1	hypothetical protein [Nitrosophilus labii]	6	175-a	0.9942	1	1	0.9978	1	0.9978	4	4	6	6	1406-a	0.4016	1	1	1	5.0153	1	5.0389	1	5.0278	null	0	0	0	0	0	0	0	0	0	null	0	0	0	0	0	0	0	0	0	1275-a	0.9938	1	1
WP_187646995.1	530	1	flagellar basal-body MS-ring/collar protein FliF [Nitrosophilus labii]	9	176-a	1	1	1	0.999	1	0.999	35	35	116	116	137-a	1	17	17	18	39.1763	18	39.3607	18	39.2741	147-a	1	17	17	17	32.6341	17	32.771	17	32.6901	135-a	1	18	18	18	34.8792	18	35.0241	18	34.956	134-a	1	16	16
WP_187646999.1	669	1	hypothetical protein [Nitrosophilus labii]	7	177-a	0.9999	1	1	0.9987	1	0.9987	5	5	12	12	1144-a	0.9999	2	2	2	3.4485	2	3.4647	2	3.4571	1366-a	0.9797	2	2	2	3.0416	2	3.0544	2	3.0468	1310-a	0.993	1	1	1	1.5351	1	1.5415	1	1.5385	1227-a	0.9962	1	1
WP_187647001.1	214	1	sigma-70 family RNA polymerase sigma factor [Nitrosophilus labii]	8	178-a	1	1	1	0.9989	1	0.9989	7	7	19	19	138-a	1	2	2	2	10.7806	2	10.8313	2	10.8075	1160-a	0.9999	3	3	4	19.0171	4	19.0969	4	19.0497	136-a	1	2	2	2	9.5981	2	9.638	2	9.6193	1228-a	0.9962	1	1
WP_187647002.1	286	1	MinD/ParA family protein [Nitrosophilus labii]	7	179-a	1	1	1	0.9989	1	0.9989	9	9	41	41	139-a	1	6	6	7	28.2331	7	28.366	7	28.3036	148-a	1	6	6	6	21.3444	6	21.434	6	21.381	137-a	1	6	6	6	21.5454	6	21.6349	6	21.5929	135-a	1	5	5
WP_187646767.1	329	1	anthranilate phosphoribosyltransferase [Nitrosophilus labii]	9	18-a	1	1	1	0.999	1	0.999	47	47	220	220	15-a	1	32	32	35	122.715	35	123.293	35	123.022	17-a	1	26	26	30	92.7734	30	93.1628	30	92.9327	15-a	1	22	22	23	71.7963	23	72.0945	23	71.9543	11-a	1	34	34
WP_187647003.1	383	1	flagellar biosynthesis protein FlhF [Nitrosophilus labii]	7	180-a	1	1	1	0.999	1	0.999	12	12	43	43	140-a	1	8	8	8	24.0945	8	24.2079	8	24.1547	149-a	1	8	8	9	23.9079	9	24.0083	9	23.949	138-a	1	3	3	4	10.7258	4	10.7704	4	10.7495	136-a	1	7	7
WP_187647004.1	696	1	flagellar biosynthesis protein FlhA [Nitrosophilus labii]	3	181-a	1	1	1	0.9987	1	0.9987	5	5	8	8	141-a	1	3	3	3	4.9721	3	4.9955	3	4.9845	1362-a	0.9828	1	1	1	1.4618	1	1.4679	1	1.4643	139-a	1	4	4	4	5.9023	4	5.9268	4	5.9153	null	0	0	0
WP_187647006.1	361	1	flagellar basal body P-ring protein FlgI [Nitrosophilus labii]	7	182-a	1	1	1	0.999	1	0.999	8	8	29	29	142-a	1	3	3	3	9.5861	3	9.6312	3	9.61	150-a	1	5	5	5	14.0916	5	14.1508	5	14.1158	140-a	1	2	2	2	5.6897	2	5.7134	2	5.7023	137-a	1	3	3
WP_187647007.1	232	1	flagellar basal body L-ring protein FlgH [Nitrosophilus labii]	7	183-a	1	1	1	0.999	1	0.999	6	6	16	16	null	0	0	0	0	0	0	0	0	0	1226-a	0.9969	1	1	1	4.3854	1	4.4038	1	4.3929	1216-a	0.9968	1	1	1	4.4267	1	4.4451	1	4.4365	138-a	1	4	4
WP_187647009.1	266	1	flagellar basal-body rod protein FlgG [Nitrosophilus labii]	6	184-a	1	1	1	0.999	1	0.999	5	5	11	11	1310-a	0.9932	1	1	1	4.3366	1	4.357	1	4.3474	1180-a	0.9998	2	2	2	7.6497	2	7.6818	2	7.6629	1365-a	0.7508	1	1	1	3.8609	1	3.8769	1	3.8694	null	0	0	0
WP_187647011.1	164	1	flagellar motor switch protein FliN [Nitrosophilus labii]	9	185-a	1	1	1	0.999	1	0.999	8	8	30	30	143-a	1	4	4	5	35.1684	5	35.3339	5	35.2562	151-a	1	2	2	2	12.4075	2	12.4596	2	12.4288	141-a	1	2	2	2	12.5244	2	12.5764	2	12.552	139-a	1	2	2
WP_187647013.1	340	1	flagellar motor switch protein FliG [Nitrosophilus labii]	9	186-a	1	1	1	0.999	1	0.999	10	10	53	53	144-a	1	8	8	8	27.1417	8	27.2695	8	27.2095	152-a	1	8	8	9	26.9316	9	27.0446	9	26.9778	142-a	1	7	7	8	24.1647	8	24.2651	8	24.2179	140-a	1	5	5
WP_187647014.1	122	1	hypothetical protein [Nitrosophilus labii]	9	187-a	1	1	1	0.999	1	0.999	18	18	76	76	145-a	1	8	8	9	85.096	9	85.4966	9	85.3085	153-a	1	3	3	3	25.0184	3	25.1234	3	25.0613	143-a	1	2	2	3	25.2541	3	25.359	3	25.3097	141-a	1	9	9
WP_187647015.1	675	1	chemotaxis protein CheA [Nitrosophilus labii]	9	188-a	1	1	1	0.999	1	0.999	53	53	264	264	146-a	1	37	37	38	64.9391	38	65.2448	38	65.1013	154-a	1	32	32	35	52.7549	35	52.9763	35	52.8454	144-a	1	30	30	34	51.7304	34	51.9452	34	51.8442	142-a	1	33	33
WP_187647016.1	171	1	chemotaxis protein CheW [Nitrosophilus labii]	9	189-a	1	1	1	0.999	1	0.999	22	22	118	118	147-a	1	11	11	12	80.949	12	81.3301	12	81.1512	155-a	1	12	12	12	71.3976	12	71.6972	12	71.5201	145-a	1	11	11	12	72.0702	12	72.3695	12	72.2288	143-a	1	15	15
WP_187646769.1	81	1	S4 domain-containing protein [Nitrosophilus labii]	8	19-a	1	1	1	0.9989	1	0.9989	3	3	13	13	1322-a	0.9918	1	1	1	14.241	1	14.3081	1	14.2766	18-a	1	2	2	2	25.1214	2	25.2268	2	25.1645	1230-a	0.9965	1	1	2	25.358	2	25.4633	2	25.4138	12-a	1	3	3
WP_187647017.1	319	1	chemotaxis protein [Nitrosophilus labii]	9	190-a	1	1	1	0.999	1	0.999	43	43	229	229	148-a	1	24	24	25	90.4015	25	90.8271	25	90.6273	156-a	1	23	23	26	82.9241	26	83.2721	26	83.0664	146-a	1	28	28	29	93.3636	29	93.7514	29	93.5691	144-a	1	32	32
WP_187647018.1	130	1	chemotaxis response regulator CheY [Nitrosophilus labii]	9	191-a	1	1	1	0.999	1	0.999	26	26	113	113	149-a	1	14	14	16	141.972	16	142.64	16	142.327	157-a	1	11	11	12	93.9153	12	94.3094	12	94.0764	147-a	1	9	9	11	86.9	11	87.2609	11	87.0912	145-a	1	20	20
WP_187647019.1	446	1	methyl-accepting chemotaxis protein [Nitrosophilus labii]	9	192-a	1	1	1	0.999	1	0.999	82	82	338	338	150-a	1	23	23	24	62.073	24	62.3652	24	62.228	158-a	1	45	45	50	114.06	50	114.539	50	114.256	148-a	1	42	42	49	112.832	49	113.3	49	113.08	146-a	1	11	11
WP_187647020.1	476	1	PAS domain-containing protein [Nitrosophilus labii]	7	193-a	1	1	1	0.9989	1	0.9989	23	23	26	26	1173-a	0.9997	3	3	3	7.2701	3	7.3043	3	7.2883	1399-a	0.7939	1	1	1	2.1374	1	2.1464	1	2.1411	1134-a	0.9999	2	2	2	4.3151	2	4.333	2	4.3246	null	0	0	0
WP_187647021.1	266	1	ParA family protein [Nitrosophilus labii]	9	194-a	1	1	1	0.9989	1	0.9989	16	16	64	64	151-a	1	10	10	10	43.3655	10	43.5697	10	43.4739	159-a	1	8	8	8	30.599	8	30.7274	8	30.6515	149-a	1	8	8	9	34.7481	9	34.8924	9	34.8246	147-a	1	8	8
WP_187647022.1	374	1	Mrp/NBP35 family ATP-binding protein [Nitrosophilus labii]	9	195-a	1	1	1	0.999	1	0.999	62	62	660	660	152-a	1	45	45	87	268.333	87	269.596	87	269.003	160-a	1	42	42	80	217.629	80	218.542	80	218.002	150-a	1	39	39	81	222.425	81	223.349	81	222.915	148-a	1	37	37
WP_187647023.1	444	1	phosphomethylpyrimidine synthase ThiC [Nitrosophilus labii]	9	196-a	1	1	1	0.999	1	0.999	57	57	277	277	153-a	1	31	31	33	85.7348	33	86.1384	33	85.949	161-a	1	37	37	40	91.659	40	92.0437	40	91.8163	151-a	1	35	35	38	87.8964	38	88.2614	38	88.0898	149-a	1	28	28
WP_187647024.1	378	1	bifunctional 2-C-methyl-D-erythritol 4-phosphate cytidylyltransferase/2-C-methyl-D-erythritol 2,4-cyclodiphosphate synthase [Nitrosophilus labii]	9	197-a	1	1	1	0.9989	1	0.9989	11	11	37	37	154-a	1	5	5	5	15.2582	5	15.3301	5	15.2964	162-a	1	7	7	7	18.841	7	18.9201	7	18.8734	152-a	1	6	6	6	16.3016	6	16.3693	6	16.3375	1250-a	0.9954	1	1
WP_187647025.1	296	1	response regulator [Nitrosophilus labii]	8	198-a	1	1	1	0.999	1	0.999	15	15	53	53	155-a	1	7	7	7	27.2793	7	27.4077	7	27.3474	163-a	1	9	9	10	34.3721	10	34.5164	10	34.4311	153-a	1	7	7	7	24.2872	7	24.388	7	24.3406	150-a	1	4	4
WP_187647026.1	397	1	sulfate adenylyltransferase [Nitrosophilus labii]	8	199-a	1	1	1	0.999	1	0.999	16	16	57	57	156-a	1	8	8	10	29.056	10	29.1928	10	29.1286	164-a	1	7	7	7	17.9393	7	18.0146	7	17.9701	154-a	1	7	7	8	20.6952	8	20.7812	8	20.7408	151-a	1	5	5
WP_187646747.1	360	1	efflux RND transporter periplasmic adaptor subunit [Nitrosophilus labii]	9	2-a	1	1	1	0.999	1	0.999	30	30	128	128	2-a	1	23	23	24	76.9015	24	77.2636	24	77.0936	2-a	1	22	22	24	67.8277	24	68.1123	24	67.9441	2-a	1	16	16	16	45.6444	16	45.834	16	45.7449	2-a	1	13	13
WP_187646771.1	1089	1	type I restriction endonuclease subunit R [Nitrosophilus labii]	7	20-a	1	1	1	0.999	1	0.999	18	18	38	38	16-a	1	7	7	7	7.4147	7	7.4497	7	7.4333	19-a	1	5	5	5	4.6713	5	4.6909	5	4.6793	16-a	1	3	3	3	2.8292	3	2.841	3	2.8354	13-a	1	6	6
WP_187647030.1	304	1	MoxR family ATPase [Nitrosophilus labii]	7	200-a	1	1	1	0.999	1	0.999	18	18	79	79	157-a	1	11	11	11	41.7393	11	41.9358	11	41.8436	165-a	1	12	12	12	40.1611	12	40.3297	12	40.2301	155-a	1	11	11	12	40.5395	12	40.7078	12	40.6287	152-a	1	12	12
WP_187647042.1	293	1	type I CRISPR-associated protein Cas7 [Nitrosophilus labii]	9	201-a	1	1	1	0.999	1	0.999	16	16	49	49	158-a	1	7	7	7	27.5586	7	27.6883	7	27.6274	166-a	1	8	8	8	27.7793	8	27.8958	8	27.8269	156-a	1	6	6	6	21.0307	6	21.1181	6	21.077	153-a	1	12	12
WP_187647043.1	544	1	hypothetical protein [Nitrosophilus labii]	9	202-a	1	1	1	0.999	1	0.999	6	6	19	19	159-a	1	4	4	4	8.4818	4	8.5217	4	8.503	1272-a	0.9962	2	2	2	3.7405	2	3.7562	2	3.7469	157-a	1	2	2	2	3.7757	2	3.7914	2	3.784	154-a	1	3	3
WP_187647045.1	253	1	ATP-binding protein [Nitrosophilus labii]	7	203-a	1	1	1	0.9988	1	0.9988	6	6	16	16	160-a	1	2	2	2	9.1188	2	9.1617	2	9.1415	167-a	1	2	2	2	8.0428	2	8.0766	2	8.0566	1286-a	0.995	1	1	1	4.0593	1	4.0761	1	4.0682	155-a	1	3	3
WP_187647046.1	229	1	5_-methylthioadenosine/adenosylhomocysteine nucleosidase [Nitrosophilus labii]	9	204-a	1	1	1	0.999	1	0.999	17	17	64	64	161-a	1	9	9	9	45.335	9	45.5484	9	45.4482	168-a	1	10	10	11	48.8715	11	49.0766	11	48.9554	158-a	1	7	7	7	31.393	7	31.5234	7	31.4621	156-a	1	9	9
WP_187647047.1	309	1	ACP S-malonyltransferase [Nitrosophilus labii]	9	205-a	1	1	1	0.999	1	0.999	49	49	245	245	162-a	1	35	35	37	138.124	37	138.774	37	138.469	169-a	1	26	26	30	98.7782	30	99.1927	30	98.9477	159-a	1	32	32	34	113.003	34	113.473	34	113.252	157-a	1	34	34
WP_187647048.1	255	1	sigma 54-interacting transcriptional regulator [Nitrosophilus labii]	9	206-a	1	1	1	0.9989	1	0.9989	7	7	22	22	1223-a	0.9966	1	1	1	4.5236	1	4.5449	1	4.5349	170-a	1	2	2	2	7.9797	2	8.0132	2	7.9934	160-a	1	3	3	3	12.0824	3	12.1325	3	12.1089	158-a	1	3	3
WP_187647049.1	168	1	peptidylprolyl isomerase [Nitrosophilus labii]	9	207-a	1	1	1	0.999	1	0.999	36	36	275	275	163-a	1	25	25	28	192.254	28	193.159	28	192.734	171-a	1	28	28	34	205.905	34	206.77	34	206.259	161-a	1	25	25	30	183.393	30	184.155	30	183.796	159-a	1	20	20
WP_187647050.1	305	1	tetratricopeptide repeat protein [Nitrosophilus labii]	9	208-a	1	1	1	0.999	1	0.999	16	16	73	73	164-a	1	11	11	11	41.6025	11	41.7983	11	41.7064	172-a	1	8	8	9	30.0221	9	30.1481	9	30.0736	162-a	1	11	11	11	37.0393	11	37.1932	11	37.1208	160-a	1	10	10
WP_187647051.1	418	1	Tol-Pal system protein TolB [Nitrosophilus labii]	9	209-a	1	1	1	0.999	1	0.999	38	38	174	174	165-a	1	24	24	24	66.231	24	66.5428	24	66.3964	173-a	1	26	26	27	65.7182	27	65.994	27	65.831	163-a	1	22	22	22	54.0526	22	54.2771	22	54.1716	161-a	1	21	21
WP_187646773.1	385	1	restriction endonuclease subunit S [Nitrosophilus labii]	9	21-a	1	1	1	0.999	1	0.999	8	8	20	20	17-a	1	3	3	3	8.9885	3	9.0308	3	9.0109	20-a	1	2	2	2	5.2853	2	5.3075	2	5.2943	1214-a	0.9968	1	1	1	2.6675	1	2.6786	1	2.6734	14-a	1	2	2
WP_187647054.1	188	1	MotA/TolQ/ExbB proton channel family protein [Nitrosophilus labii]	2	210-a	0.9962	1	1	0.9987	1	0.9987	2	2	2	2	null	0	0	0	0	0	0	0	0	0	null	0	0	0	0	0	0	0	0	0	1257-a	0.9962	1	1	1	5.4628	1	5.4855	1	5.4748	null	0	0	0
WP_187647055.1	129	1	ATP synthase F1 subunit epsilon [Nitrosophilus labii]	9	211-a	1	1	1	0.999	1	0.999	32	32	549	549	166-a	1	24	24	38	339.798	38	341.397	38	340.646	174-a	1	24	24	84	662.503	84	665.283	84	663.64	164-a	1	22	22	58	461.752	58	463.67	58	462.768	162-a	1	23	23
WP_187647056.1	294	1	ATP synthase F1 subunit gamma [Nitrosophilus labii]	9	212-a	1	1	1	0.999	1	0.999	61	61	484	484	167-a	1	41	41	54	211.872	54	212.869	54	212.401	175-a	1	36	36	66	228.399	66	229.358	66	228.791	165-a	1	37	37	71	248.017	71	249.047	71	248.563	163-a	1	40	40
WP_187647057.1	505	1	F0F1 ATP synthase subunit alpha [Nitrosophilus labii]	9	213-a	1	1	1	0.999	1	0.999	122	122	1580	1580	168-a	1	94	94	148	338.062	148	339.654	148	338.907	176-a	1	84	84	222	447.26	222	449.137	222	448.027	166-a	1	84	84	220	447.406	220	449.264	220	448.39	164-a	1	93	93
WP_187647058.1	176	1	F0F1 ATP synthase subunit delta [Nitrosophilus labii]	9	214-a	1	1	1	0.999	1	0.999	28	28	163	163	169-a	1	20	20	20	131.082	20	131.699	20	131.41	177-a	1	21	21	23	132.958	23	133.516	23	133.186	167-a	1	21	21	23	134.21	23	134.768	23	134.506	165-a	1	22	22
WP_187647059.1	171	1	F0F1 ATP synthase subunit B [Nitrosophilus labii]	9	215-a	1	1	1	0.999	1	0.999	30	30	161	161	170-a	1	20	20	21	141.661	21	142.328	21	142.015	178-a	1	22	22	23	136.845	23	137.42	23	137.08	168-a	1	19	19	19	114.111	19	114.585	19	114.362	166-a	1	19	19
WP_187647060.1	141	1	F0F1 ATP synthase subunit B_ [Nitrosophilus labii]	9	216-a	1	1	1	0.999	1	0.999	33	33	280	280	171-a	1	24	24	25	204.525	25	205.488	25	205.036	179-a	1	25	25	43	310.276	43	311.578	43	310.808	169-a	1	29	29	62	451.589	62	453.464	62	452.582	167-a	1	24	24
WP_187647061.1	281	1	ParB/RepB/Spo0J family partition protein [Nitrosophilus labii]	9	217-a	1	1	1	0.9989	1	0.9989	21	21	84	84	172-a	1	10	10	10	41.0506	10	41.2439	10	41.1532	180-a	1	15	15	15	54.3104	15	54.5383	15	54.4036	170-a	1	9	9	9	32.8932	9	33.0298	9	32.9656	168-a	1	9	9
WP_187647062.1	261	1	AAA family ATPase [Nitrosophilus labii]	9	218-a	1	1	1	0.999	1	0.999	14	14	74	74	173-a	1	11	11	12	53.0355	12	53.2852	12	53.168	181-a	1	9	9	9	35.0833	9	35.2305	9	35.1435	171-a	1	12	12	14	55.0881	14	55.3169	14	55.2093	169-a	1	6	6
WP_187647063.1	211	1	biotin--[acetyl-CoA-carboxylase] ligase [Nitrosophilus labii]	5	219-a	1	1	1	0.9989	1	0.9989	3	3	7	7	1246-a	0.9963	1	1	1	5.4669	1	5.4927	1	5.4806	182-a	1	2	2	2	9.6437	2	9.6842	2	9.6603	1277-a	0.9956	1	1	1	4.8673	1	4.8875	1	4.878	null	0	0	0
WP_187646774.1	480	1	putative DNA binding domain-containing protein [Nitrosophilus labii]	4	22-a	0.9969	1	1	0.9989	1	0.9989	2	2	4	4	1197-a	0.9969	1	1	1	2.4032	1	2.4145	1	2.4092	1223-a	0.9969	1	1	1	2.1196	1	2.1285	1	2.1233	null	0	0	0	0	0	0	0	0	0	null	0	0	0
WP_187647064.1	304	1	methionyl-tRNA formyltransferase [Nitrosophilus labii]	9	220-a	1	1	1	0.999	1	0.999	31	31	141	141	174-a	1	18	18	19	72.0952	19	72.4346	19	72.2753	183-a	1	21	21	22	73.6287	22	73.9377	22	73.7551	172-a	1	18	18	19	64.1875	19	64.4541	19	64.3287	170-a	1	16	16
WP_187647065.1	258	1	glutamate 5-kinase [Nitrosophilus labii]	7	221-a	1	1	1	0.999	1	0.999	13	13	47	47	175-a	1	8	8	8	35.7682	8	35.9365	8	35.8575	184-a	1	8	8	9	35.4912	9	35.6402	9	35.5521	173-a	1	9	9	9	35.8256	9	35.9744	9	35.9044	171-a	1	2	2
WP_187647066.1	368	1	GTPase ObgE [Nitrosophilus labii]	9	222-a	1	1	1	0.999	1	0.999	28	28	131	131	176-a	1	20	20	24	75.2298	24	75.5839	24	75.4177	185-a	1	17	17	19	52.5296	19	52.75	19	52.6197	174-a	1	18	18	23	64.1875	23	64.4541	23	64.3287	172-a	1	12	12
WP_187647067.1	84	1	50S ribosomal protein L27 [Nitrosophilus labii]	9	223-a	1	1	1	0.999	1	0.999	14	14	151	151	177-a	1	12	12	17	233.451	17	234.55	17	234.034	186-a	1	12	12	26	314.914	26	316.236	26	315.455	175-a	1	12	12	23	281.202	23	282.37	23	281.821	173-a	1	11	11
WP_187647068.1	101	1	50S ribosomal protein L21 [Nitrosophilus labii]	9	224-a	1	1	1	0.999	1	0.999	25	25	337	337	178-a	1	23	23	28	319.789	28	321.294	28	320.587	187-a	1	14	14	59	594.332	59	596.826	59	595.352	176-a	1	18	18	58	589.762	58	592.212	58	591.06	174-a	1	21	21
WP_187647069.1	123	1	RidA family protein [Nitrosophilus labii]	9	225-a	1	1	1	0.999	1	0.999	20	20	80	80	179-a	1	12	12	13	121.917	13	122.491	13	122.222	188-a	1	8	8	9	74.445	9	74.7574	9	74.5728	177-a	1	7	7	7	58.4471	7	58.6899	7	58.5758	175-a	1	13	13
WP_187647070.1	236	1	hypothetical protein [Nitrosophilus labii]	7	226-a	1	1	1	0.999	1	0.999	9	9	53	53	180-a	1	6	6	8	39.1025	8	39.2866	8	39.2002	189-a	1	8	8	10	43.1108	10	43.2917	10	43.1848	178-a	1	4	4	6	26.1102	6	26.2186	6	26.1676	176-a	1	5	5
WP_187647071.1	364	1	succinyl-diaminopimelate desuccinylase [Nitrosophilus labii]	9	227-a	1	1	1	0.999	1	0.999	30	30	125	125	181-a	1	19	19	19	60.2114	19	60.4948	19	60.3618	190-a	1	19	19	19	53.1069	19	53.3297	19	53.198	179-a	1	13	13	13	36.6786	13	36.8309	13	36.7593	177-a	1	13	13
WP_187647073.1	114	1	hypothetical protein [Nitrosophilus labii]	8	228-a	1	1	1	0.999	1	0.999	8	8	31	31	182-a	1	4	4	4	40.4745	4	40.665	4	40.5756	191-a	1	4	4	4	35.6988	4	35.8486	4	35.7601	180-a	1	5	5	5	45.0438	5	45.2309	5	45.143	178-a	1	3	3
WP_187647075.1	364	1	multiheme c-type cytochrome [Nitrosophilus labii]	8	229-a	1	1	1	0.999	1	0.999	17	17	50	50	183-a	1	4	4	5	15.8451	5	15.9197	5	15.8847	192-a	1	6	6	6	16.7706	6	16.841	6	16.7994	181-a	1	5	5	5	14.1071	5	14.1657	5	14.1382	179-a	1	11	11
WP_187646776.1	510	1	class I SAM-dependent DNA methyltransferase [Nitrosophilus labii]	7	23-a	1	1	1	0.999	1	0.999	10	10	21	21	18-a	1	3	3	3	6.7854	3	6.8174	3	6.8024	21-a	1	3	3	3	5.9848	3	6.0099	3	5.9951	1176-a	0.999	2	2	3	6.0412	3	6.0663	3	6.0545	1157-a	0.9988	2	2
WP_187647080.1	210	1	DUF1080 domain-containing protein [Nitrosophilus labii]	8	230-a	1	1	1	0.999	1	0.999	11	11	36	36	184-a	1	2	2	3	16.4789	3	16.5565	3	16.5201	193-a	1	4	4	4	19.3793	4	19.4607	4	19.4126	182-a	1	4	4	4	19.5619	4	19.6431	4	19.605	181-a	1	9	9
WP_187647082.1	648	1	FAD-binding protein [Nitrosophilus labii]	9	231-a	1	1	1	0.999	1	0.999	103	103	373	373	185-a	1	31	31	33	58.7442	33	59.0208	33	58.891	194-a	1	28	28	32	50.2427	32	50.4536	32	50.329	183-a	1	24	24	26	41.2068	26	41.3779	26	41.2975	182-a	1	95	95
WP_187647083.1	551	1	electron-transfer flavoprotein:ubiquinone oxidoreductase [Nitrosophilus labii]	9	232-a	1	1	1	0.999	1	0.999	63	63	211	211	186-a	1	16	16	16	33.4961	16	33.6538	16	33.5798	195-a	1	18	18	19	35.0833	19	35.2305	19	35.1435	184-a	1	15	15	15	27.9583	15	28.0744	15	28.0198	183-a	1	60	60
WP_187647084.1	730	1	endonuclease MutS2 [Nitrosophilus labii]	8	233-a	1	1	1	0.9989	1	0.9989	9	9	24	24	187-a	1	2	2	2	3.1603	2	3.1752	2	3.1682	196-a	1	4	4	4	5.5749	4	5.5983	4	5.5844	185-a	1	3	3	3	4.2205	3	4.2381	3	4.2298	184-a	1	4	4
WP_187647087.1	436	1	UDP-N-acetylmuramate--L-alanine ligase [Nitrosophilus labii]	8	234-a	1	1	1	0.999	1	0.999	20	20	87	87	188-a	1	16	16	16	42.3311	16	42.5304	16	42.4369	197-a	1	10	10	10	23.3352	10	23.4331	10	23.3753	186-a	1	12	12	12	28.266	12	28.3834	12	28.3283	185-a	1	13	13
WP_187647088.1	192	1	hypothetical protein [Nitrosophilus labii]	9	235-a	1	1	1	0.999	1	0.999	24	24	101	101	189-a	1	13	13	14	84.1111	14	84.507	14	84.3212	198-a	1	12	12	12	63.5885	12	63.8553	12	63.6976	187-a	1	12	12	13	69.5364	13	69.8253	13	69.6895	186-a	1	9	9
WP_187647089.1	377	1	succinyldiaminopimelate transaminase [Nitrosophilus labii]	8	236-a	1	1	1	0.999	1	0.999	31	31	148	148	190-a	1	21	21	22	67.3143	22	67.6312	22	67.4825	199-a	1	20	20	20	53.9743	20	54.2008	20	54.0669	188-a	1	18	18	18	49.0345	18	49.2381	18	49.1424	187-a	1	25	25
WP_187647090.1	932	1	ChaN family lipoprotein [Nitrosophilus labii]	7	237-a	1	1	1	0.999	1	0.999	62	62	227	227	191-a	1	31	31	32	39.6059	32	39.7924	32	39.7049	200-a	1	31	31	32	34.9327	32	35.0793	32	34.9927	189-a	1	31	31	32	35.2618	32	35.4082	32	35.3394	188-a	1	34	34
WP_187647091.1	221	1	ThiF family adenylyltransferase [Nitrosophilus labii]	9	238-a	1	1	1	0.9989	1	0.9989	16	16	45	45	192-a	1	9	9	10	52.1956	10	52.4413	10	52.326	201-a	1	3	3	3	13.8111	3	13.869	3	13.8348	190-a	1	6	6	6	27.8823	6	27.9982	6	27.9437	189-a	1	9	9
WP_187647092.1	266	1	carbon-nitrogen hydrolase family protein [Nitrosophilus labii]	7	239-a	1	1	1	0.9989	1	0.9989	5	5	17	17	193-a	1	3	3	3	13.0097	3	13.0709	3	13.0422	202-a	1	3	3	3	11.4746	3	11.5228	3	11.4943	191-a	1	3	3	3	11.5827	3	11.6308	3	11.6082	190-a	1	2	2
WP_187646777.1	219	1	DNA repair protein RadC [Nitrosophilus labii]	7	24-a	1	1	1	0.999	1	0.999	6	6	12	12	1142-a	0.9999	2	2	2	10.5345	2	10.584	2	10.5608	22-a	1	2	2	2	9.2915	2	9.3305	2	9.3074	1199-a	0.9971	1	1	1	4.6895	1	4.709	1	4.6998	15-a	1	3	3
WP_187647093.1	66	1	exodeoxyribonuclease VII small subunit [Nitrosophilus labii]	3	240-a	1	1	1	0.9987	1	0.9987	4	4	5	5	null	0	0	0	0	0	0	0	0	0	null	0	0	0	0	0	0	0	0	0	192-a	1	2	2	2	31.1212	2	31.2505	2	31.1897	null	0	0	0
WP_187647094.1	369	1	homoserine O-acetyltransferase [Nitrosophilus labii]	7	241-a	1	1	1	0.999	1	0.999	13	13	38	38	194-a	1	9	9	9	28.1347	9	28.2672	9	28.205	203-a	1	7	7	7	19.3006	7	19.3816	7	19.3337	193-a	1	6	6	6	16.6992	6	16.7685	6	16.7359	191-a	1	3	3
WP_187647095.1	481	1	IMP dehydrogenase [Nitrosophilus labii]	9	242-a	1	1	1	0.999	1	0.999	84	84	516	516	195-a	1	58	58	75	179.863	75	180.71	75	180.312	204-a	1	47	47	64	135.373	64	135.941	64	135.606	194-a	1	46	46	63	134.513	63	135.072	63	134.81	192-a	1	55	55
WP_187647096.1	445	1	Asp-tRNA(Asn)/Glu-tRNA(Gln) amidotransferase subunit GatA [Nitrosophilus labii]	9	243-a	1	1	1	0.999	1	0.999	41	41	227	227	196-a	1	26	26	30	77.7656	30	78.1317	30	77.9599	205-a	1	19	19	25	57.1582	25	57.398	25	57.2563	195-a	1	25	25	27	62.3123	27	62.5712	27	62.4495	193-a	1	30	30
WP_187647097.1	917	1	isoleucine--tRNA ligase [Nitrosophilus labii]	9	244-a	1	1	1	0.999	1	0.999	59	59	226	226	197-a	1	31	31	31	38.9959	31	39.1794	31	39.0933	206-a	1	38	38	39	43.2707	39	43.4523	39	43.3449	196-a	1	34	34	36	40.3184	36	40.4859	36	40.4072	194-a	1	26	26
WP_187647098.1	361	1	CinA family protein [Nitrosophilus labii]	7	245-a	1	1	1	0.999	1	0.999	9	9	28	28	198-a	1	4	4	4	12.7814	4	12.8416	4	12.8133	207-a	1	3	3	3	8.455	3	8.4905	3	8.4695	1135-a	0.9999	3	3	3	8.5346	3	8.5701	3	8.5534	195-a	1	7	7
WP_187647100.1	136	1	NUDIX hydrolase [Nitrosophilus labii]	9	246-a	1	1	1	0.999	1	0.999	6	6	26	26	199-a	1	5	5	7	59.3725	7	59.652	7	59.5208	208-a	1	3	3	3	22.443	3	22.5372	3	22.4815	1336-a	0.9777	1	1	1	7.5515	1	7.5828	1	7.5681	196-a	1	3	3
WP_187647101.1	572	1	DNA polymerase/3_-5_ exonuclease PolX [Nitrosophilus labii]	8	247-a	1	1	1	0.999	1	0.999	15	15	25	25	1182-a	0.9991	2	2	2	4.0333	2	4.0523	2	4.0434	209-a	1	4	4	4	7.1148	4	7.1447	4	7.127	1331-a	0.9832	1	1	1	1.7955	1	1.8029	1	1.7994	197-a	1	12	12
WP_187647103.1	221	1	response regulator transcription factor [Nitrosophilus labii]	3	248-a	1	1	1	0.999	1	0.999	4	4	6	6	1145-a	0.9999	2	2	2	10.4391	2	10.4883	2	10.4652	null	0	0	0	0	0	0	0	0	0	null	0	0	0	0	0	0	0	0	0	198-a	1	3	3
WP_187647106.1	107	1	cytochrome C [Nitrosophilus labii]	9	249-a	1	1	1	0.999	1	0.999	11	7	74	56	200-a	1	8	5	8	86.2447	5	54.1567	5	54.0376	210-a	1	8	6	10	95.0856	8	76.3877	8	76.199	197-a	1	7	6	10	95.9813	9	86.7419	9	86.5733	199-a	1	8	6
WP_187646778.1	312	1	hydroxymethylbilane synthase [Nitrosophilus labii]	9	25-a	1	1	1	0.999	1	0.999	59	59	312	312	19-a	1	31	31	35	129.402	35	130.011	35	129.725	23-a	1	33	33	39	127.177	39	127.711	39	127.395	17-a	1	29	29	33	108.625	33	109.076	33	108.864	16-a	1	40	40
WP_187647108.1	100	1	c-type cytochrome [Nitrosophilus labii]	9	250-a	1	1	1	0.999	1	0.999	17	17	97	97	201-a	1	11	11	11	126.888	11	127.485	11	127.204	211-a	1	8	8	10	101.742	10	102.168	10	101.916	198-a	1	9	9	9	92.43	9	92.8139	9	92.6334	200-a	1	8	8
WP_187647109.1	144	1	thioredoxin TrxC [Nitrosophilus labii]	9	251-a	1	1	1	0.999	1	0.999	11	11	54	54	202-a	1	5	5	5	40.0529	5	40.2414	5	40.1529	212-a	1	5	5	6	42.3923	6	42.5702	6	42.4651	199-a	1	7	7	9	64.1875	9	64.4541	9	64.3287	201-a	1	10	10
WP_187647113.1	150	1	hypothetical protein [Nitrosophilus labii]	7	252-a	1	1	1	0.999	1	0.999	12	12	61	61	203-a	1	7	7	7	53.8311	7	54.0845	7	53.9655	213-a	1	9	9	9	61.0449	9	61.3011	9	61.1497	200-a	1	8	8	9	61.62	9	61.8759	9	61.7556	202-a	1	8	8
WP_187647114.1	120	1	hypothetical protein [Nitrosophilus labii]	9	253-a	1	1	1	0.9988	1	0.9988	9	9	21	21	1194-a	0.9978	2	2	2	19.2254	2	19.3159	2	19.2734	1343-a	0.9904	1	1	1	8.4785	1	8.514	1	8.493	201-a	1	5	5	5	42.7917	5	42.9694	5	42.8858	1350-a	0.5784	1	1
WP_187647115.1	355	1	4Fe-4S binding protein [Nitrosophilus labii]	7	254-a	1	1	1	0.999	1	0.999	19	19	63	63	204-a	1	11	11	12	38.9923	12	39.1759	12	39.0897	214-a	1	13	13	13	37.2575	13	37.4138	13	37.3214	202-a	1	8	8	8	23.1437	8	23.2398	8	23.1946	203-a	1	7	7
WP_187647116.1	201	1	molecular chaperone TorD family protein [Nitrosophilus labii]	9	255-a	1	1	1	0.999	1	0.999	27	27	122	122	205-a	1	20	20	24	137.734	24	138.382	24	138.078	215-a	1	15	15	17	86.0501	17	86.4112	17	86.1977	203-a	1	13	13	13	66.4229	13	66.6987	13	66.5691	204-a	1	11	11
WP_187647118.1	1102	1	molybdopterin-dependent oxidoreductase [Nitrosophilus labii]	9	256-a	1	1	1	0.999	1	0.999	131	131	723	723	206-a	1	85	85	91	95.2546	91	95.703	91	95.4926	216-a	1	88	88	113	104.327	113	104.764	113	104.506	204-a	1	87	87	103	95.99	103	96.3887	103	96.2012	205-a	1	70	70
WP_187647120.1	214	1	4Fe-4S dicluster domain-containing protein [Nitrosophilus labii]	9	257-a	1	1	1	0.999	1	0.999	31	31	196	196	207-a	1	24	24	28	150.928	28	151.639	28	151.305	217-a	1	21	21	28	133.12	28	133.678	28	133.348	205-a	1	19	19	25	119.977	25	120.475	25	120.241	206-a	1	22	22
WP_187647123.1	222	1	PhoU domain-containing protein [Nitrosophilus labii]	8	258-a	1	1	1	0.999	1	0.999	12	12	43	43	208-a	1	6	6	6	31.1763	6	31.3231	6	31.2542	218-a	1	5	5	5	22.9148	5	23.0109	5	22.9541	206-a	1	4	4	5	23.1306	5	23.2267	5	23.1815	207-a	1	7	7
WP_187647124.1	338	1	phosphate ABC transporter substrate-binding protein PstS [Nitrosophilus labii]	7	259-a	1	1	1	0.9989	1	0.9989	11	11	45	45	209-a	1	5	5	5	17.064	5	17.1443	5	17.1066	219-a	1	4	4	4	12.0404	4	12.0909	4	12.0611	207-a	1	7	7	7	21.2692	7	21.3576	7	21.316	208-a	1	7	7
WP_187646779.1	281	1	thioredoxin domain-containing protein [Nitrosophilus labii]	9	26-a	1	1	1	0.999	1	0.999	33	33	164	164	20-a	1	25	25	26	106.732	26	107.234	26	106.998	24-a	1	19	19	19	68.7932	19	69.0819	19	68.9113	18-a	1	22	22	23	84.0605	23	84.4096	23	84.2455	17-a	1	20	20
WP_187647125.1	411	1	hypothetical protein [Nitrosophilus labii]	9	260-a	1	1	1	0.999	1	0.999	30	30	199	199	210-a	1	21	21	26	72.9723	26	73.3158	26	73.1545	220-a	1	20	20	25	61.8866	25	62.1463	25	61.9928	208-a	1	20	20	22	54.9732	22	55.2015	22	55.0942	209-a	1	24	24
WP_187647128.1	191	1	thermonuclease family protein [Nitrosophilus labii]	6	261-a	1	1	1	0.999	1	0.999	6	6	19	19	null	0	0	0	0	0	0	0	0	0	1326-a	0.9932	1	1	1	5.3268	1	5.3491	1	5.3359	209-a	1	5	5	7	37.6387	7	37.7951	7	37.7216	null	0	0	0
WP_187647131.1	409	1	hypothetical protein [Nitrosophilus labii]	6	262-a	1	1	1	0.9988	1	0.9988	4	4	12	12	211-a	1	3	3	3	8.461	3	8.5009	3	8.4822	221-a	1	2	2	2	4.9751	2	4.996	2	4.9837	1136-a	0.9999	2	2	2	5.022	2	5.0429	2	5.0331	1251-a	0.9954	1	1
WP_187647132.1	534	1	cation:proton antiporter [Nitrosophilus labii]	4	263-a	1	1	1	0.9979	1	0.9979	3	3	6	6	null	0	0	0	0	0	0	0	0	0	1161-a	0.9999	2	2	2	3.8105	2	3.8265	2	3.8171	210-a	1	2	2	2	3.8464	2	3.8624	2	3.8549	null	0	0	0
WP_187647133.1	1636	1	IPT/TIG domain-containing protein [Nitrosophilus labii]	9	264-a	1	1	1	0.999	1	0.999	83	83	351	351	212-a	1	35	35	40	28.2035	40	28.3363	40	28.2739	222-a	1	32	32	35	21.7662	35	21.8576	35	21.8036	211-a	1	28	28	32	20.088	32	20.1714	32	20.1322	210-a	1	61	61
WP_187647141.1	543	1	inorganic phosphate transporter [Nitrosophilus labii]	8	265-a	1	1	1	0.9989	1	0.9989	5	5	24	24	213-a	1	2	2	2	4.2487	2	4.2687	2	4.2593	223-a	1	3	3	4	7.4948	4	7.5262	4	7.5076	212-a	1	3	3	3	5.674	3	5.6976	3	5.6865	211-a	1	4	4
WP_187647142.1	436	1	histidinol dehydrogenase [Nitrosophilus labii]	9	266-a	1	1	1	0.999	1	0.999	55	55	293	293	214-a	1	26	26	31	82.0166	31	82.4026	31	82.2214	224-a	1	27	27	32	74.6727	32	74.9861	32	74.8008	213-a	1	28	28	34	80.0871	34	80.4198	34	80.2634	212-a	1	41	41
WP_187647143.1	358	1	class II fructose-bisphosphate aldolase [Nitrosophilus labii]	9	267-a	1	1	1	0.999	1	0.999	51	51	345	345	215-a	1	28	28	39	125.663	39	126.255	39	125.977	225-a	1	29	29	38	107.994	38	108.447	38	108.179	214-a	1	33	33	47	134.83	47	135.39	47	135.126	213-a	1	48	48
WP_187647144.1	272	1	peptidyl-prolyl cis-trans isomerase [Nitrosophilus labii]	9	268-a	1	1	1	0.999	1	0.999	78	78	435	435	216-a	1	50	50	51	216.286	51	217.304	51	216.826	226-a	1	48	48	53	198.246	53	199.078	53	198.587	215-a	1	52	52	60	226.544	60	227.485	60	227.043	214-a	1	58	58
WP_187647145.1	237	1	YebC/PmpR family DNA-binding transcriptional regulator [Nitrosophilus labii]	9	269-a	1	1	1	0.999	1	0.999	27	27	138	138	217-a	1	15	15	17	82.7422	17	83.1317	17	82.9488	227-a	1	12	12	14	60.1005	14	60.3527	14	60.2036	216-a	1	13	13	16	69.3333	16	69.6213	16	69.4859	215-a	1	19	19
WP_187646781.1	567	1	proline--tRNA ligase [Nitrosophilus labii]	9	27-a	1	1	1	0.999	1	0.999	84	84	423	423	21-a	1	63	63	66	134.273	66	134.905	66	134.608	25-a	1	61	61	65	116.635	65	117.124	65	116.835	19-a	1	54	54	63	114.111	63	114.585	63	114.362	18-a	1	46	46
WP_187647146.1	220	1	endonuclease III [Nitrosophilus labii]	9	270-a	1	1	1	0.9989	1	0.9989	4	4	12	12	1362-a	0.9554	1	1	1	5.2433	1	5.268	1	5.2564	1227-a	0.9969	1	1	1	4.6246	1	4.644	1	4.6326	1217-a	0.9968	1	1	1	4.6682	1	4.6876	1	4.6785	216-a	1	3	3
WP_187647148.1	424	1	M20/M25/M40 family metallo-hydrolase [Nitrosophilus labii]	7	271-a	1	1	1	0.9989	1	0.9989	11	11	28	28	218-a	1	3	3	3	8.1617	3	8.2001	3	8.1821	228-a	1	5	5	5	11.9978	5	12.0482	5	12.0184	217-a	1	5	5	5	12.1108	5	12.1611	5	12.1375	217-a	1	4	4
WP_187647149.1	166	1	host attachment protein [Nitrosophilus labii]	9	272-a	1	1	1	0.999	1	0.999	54	54	249	249	219-a	1	29	29	31	215.417	31	216.431	31	215.955	229-a	1	25	25	29	177.741	29	178.487	29	178.046	218-a	1	27	27	30	185.602	30	186.373	30	186.011	218-a	1	26	26
WP_187647150.1	275	1	UTP--glucose-1-phosphate uridylyltransferase GalU [Nitrosophilus labii]	9	273-a	1	1	1	0.999	1	0.999	25	25	129	129	220-a	1	19	19	22	92.2818	22	92.7163	22	92.5124	230-a	1	16	16	19	70.2942	19	70.5891	19	70.4148	219-a	1	15	15	17	63.4873	17	63.7509	17	63.627	219-a	1	15	15
WP_187647152.1	632	1	TonB-dependent receptor [Nitrosophilus labii]	9	274-a	1	1	1	0.999	1	0.999	80	80	664	664	221-a	1	65	65	90	164.268	90	165.041	90	164.678	231-a	1	49	49	74	119.128	74	119.628	74	119.332	220-a	1	52	52	93	151.125	93	151.753	93	151.458	220-a	1	46	46
WP_187647153.1	402	1	AAA family ATPase [Nitrosophilus labii]	6	275-a	1	1	1	0.9989	1	0.9989	4	4	11	11	1247-a	0.9963	1	1	1	2.8695	1	2.883	1	2.8766	232-a	1	3	3	3	7.5927	3	7.6245	3	7.6057	221-a	1	2	2	2	5.1095	2	5.1307	2	5.1207	null	0	0	0
WP_187647155.1	1152	1	methionine synthase [Nitrosophilus labii]	9	276-a	1	1	1	0.999	1	0.999	62	62	217	217	222-a	1	38	38	42	42.0555	42	42.2535	42	42.1606	233-a	1	31	31	32	28.2615	32	28.3801	32	28.31	222-a	1	31	31	33	29.4193	33	29.5415	33	29.484	221-a	1	19	19
WP_187647156.1	152	1	PAS domain-containing protein [Nitrosophilus labii]	9	277-a	1	1	1	0.999	1	0.999	12	12	32	32	223-a	1	6	6	6	45.5338	6	45.7482	6	45.6475	234-a	1	5	5	5	33.4676	5	33.6081	5	33.525	223-a	1	5	5	5	33.7829	5	33.9232	5	33.8572	1312-a	0.9674	1	1
WP_187647158.1	1087	1	carbamoyl-phosphate synthase large subunit [Nitrosophilus labii]	9	278-a	1	1	1	0.999	1	0.999	125	125	683	683	224-a	1	85	85	90	95.5079	90	95.9575	90	95.7465	235-a	1	81	81	88	82.3667	88	82.7123	88	82.508	224-a	1	70	70	79	74.6394	79	74.9494	79	74.8036	222-a	1	89	89
WP_187647161.1	409	1	ATP-dependent Clp protease ATP-binding subunit ClpX [Nitrosophilus labii]	9	279-a	1	1	1	0.999	1	0.999	30	30	159	159	225-a	1	21	21	22	62.0477	22	62.3398	22	62.2027	236-a	1	18	18	20	49.7514	20	49.9601	20	49.8367	225-a	1	16	16	19	47.709	19	47.9072	19	47.814	223-a	1	17	17
WP_187646782.1	442	1	glutamyl-tRNA reductase [Nitrosophilus labii]	9	28-a	1	1	1	0.999	1	0.999	27	27	122	122	22-a	1	18	18	19	49.5858	19	49.8193	19	49.7097	26-a	1	13	13	13	29.924	13	30.0496	13	29.9753	20-a	1	19	19	22	51.1176	22	51.3299	22	51.2301	19-a	1	17	17
WP_187647162.1	255	1	acyl-ACP--UDP-N-acetylglucosamine O-acyltransferase [Nitrosophilus labii]	9	280-a	1	1	1	0.999	1	0.999	18	18	95	95	226-a	1	14	14	15	67.8543	15	68.1737	15	68.0238	237-a	1	11	11	14	55.8581	14	56.0925	14	55.954	226-a	1	12	12	14	56.3843	14	56.6185	14	56.5084	224-a	1	10	10
WP_187647163.1	148	1	3-hydroxyacyl-ACP dehydratase FabZ [Nitrosophilus labii]	9	281-a	1	1	1	0.999	1	0.999	14	14	66	66	227-a	1	10	10	10	77.9407	10	78.3077	10	78.1354	238-a	1	7	7	8	54.9954	8	55.2262	8	55.0898	227-a	1	7	7	9	62.4527	9	62.7121	9	62.5901	225-a	1	7	7
WP_187647164.1	360	1	epoxyqueuosine reductase QueH [Nitrosophilus labii]	3	282-a	0.9966	1	1	0.9988	1	0.9988	2	2	3	3	1297-a	0.9946	1	1	1	3.2042	1	3.2193	1	3.2122	1247-a	0.9966	1	1	1	2.8262	1	2.838	1	2.831	null	0	0	0	0	0	0	0	0	0	null	0	0	0
WP_187647165.1	632	1	NAD(+) synthase [Nitrosophilus labii]	8	283-a	1	1	1	0.999	1	0.999	22	22	67	67	228-a	1	7	7	7	12.7764	7	12.8365	7	12.8083	239-a	1	13	13	13	20.9278	13	21.0157	13	20.9638	228-a	1	13	13	13	21.125	13	21.2127	13	21.1715	226-a	1	6	6
WP_187647166.1	171	1	peptidylprolyl isomerase [Nitrosophilus labii]	9	284-a	1	1	1	0.999	1	0.999	11	11	77	77	229-a	1	10	10	11	74.2032	11	74.5525	11	74.3886	240-a	1	11	11	11	65.4478	11	65.7224	11	65.5601	229-a	1	9	9	10	60.0585	10	60.3079	10	60.1906	227-a	1	9	9
WP_187647167.1	417	1	OmpP1/FadL family transporter [Nitrosophilus labii]	9	285-a	1	1	1	0.999	1	0.999	30	30	115	115	230-a	1	14	14	16	44.2599	16	44.4682	16	44.3704	241-a	1	13	13	14	34.1578	14	34.3012	14	34.2165	230-a	1	17	17	19	46.7938	19	46.9881	19	46.8967	228-a	1	15	15
WP_187647168.1	518	1	fatty acid--CoA ligase [Nitrosophilus labii]	9	286-a	1	1	1	0.999	1	0.999	31	31	124	124	231-a	1	17	17	17	37.8569	17	38.0351	17	37.9515	242-a	1	18	18	18	35.3542	18	35.5026	18	35.4149	231-a	1	15	15	15	29.7394	15	29.8629	15	29.8048	229-a	1	19	19
WP_187647170.1	658	1	M3 family metallopeptidase [Nitrosophilus labii]	8	287-a	1	1	1	0.999	1	0.999	44	44	169	169	232-a	1	23	23	25	43.8269	25	44.0332	25	43.9363	243-a	1	17	17	18	27.832	18	27.9488	18	27.8798	232-a	1	24	24	25	39.0197	25	39.1818	25	39.1056	230-a	1	27	27
WP_187647171.1	122	1	HIT family protein [Nitrosophilus labii]	5	288-a	1	1	1	0.9987	1	0.9987	3	3	11	11	null	0	0	0	0	0	0	0	0	0	1199-a	0.9994	2	2	2	16.6789	2	16.7489	2	16.7076	233-a	1	3	3	3	25.2541	3	25.359	3	25.3097	null	0	0	0
WP_187647172.1	132	1	DUF255 domain-containing protein [Nitrosophilus labii]	7	289-a	1	1	1	0.9988	1	0.9988	6	6	13	13	233-a	1	2	2	2	17.4776	2	17.5599	2	17.5213	1248-a	0.9966	1	1	1	7.7077	1	7.74	1	7.7209	1166-a	0.9996	2	2	2	15.5606	2	15.6252	2	15.5948	231-a	1	4	4
WP_187646783.1	296	1	polyprenyl synthetase family protein [Nitrosophilus labii]	8	29-a	1	1	1	0.9989	1	0.9989	25	25	66	66	23-a	1	10	10	10	38.9704	10	39.1538	10	39.0677	27-a	1	8	8	8	27.4977	8	27.6131	8	27.5449	21-a	1	9	9	9	31.2263	9	31.356	9	31.2951	20-a	1	8	8
WP_187647174.1	443	1	OprD family outer membrane porin [Nitrosophilus labii]	9	290-a	1	1	1	0.999	1	0.999	41	41	624	624	234-a	1	32	32	43	111.967	43	112.494	43	112.247	244-a	1	26	26	76	174.545	76	175.278	76	174.845	234-a	1	27	27	67	155.325	67	155.97	67	155.667	232-a	1	36	36
WP_187647176.1	261	1	hypothetical protein [Nitrosophilus labii]	7	291-a	1	1	1	0.9989	1	0.9989	5	5	12	12	1349-a	0.9833	1	1	1	4.4196	1	4.4404	1	4.4307	1196-a	0.9995	2	2	2	7.7963	2	7.829	2	7.8097	1171-a	0.9995	2	2	2	7.8697	2	7.9024	2	7.887	1261-a	0.9948	1	1
WP_187647179.1	598	1	biotin/lipoyl-containing protein [Nitrosophilus labii]	9	292-a	1	1	1	0.999	1	0.999	136	136	927	927	235-a	1	86	86	103	198.684	103	199.619	103	199.18	245-a	1	92	92	123	209.268	123	210.146	123	209.627	235-a	1	84	84	112	192.348	112	193.147	112	192.771	233-a	1	104	104
WP_187647180.1	70	1	OadG family protein [Nitrosophilus labii]	9	293-a	1	1	1	0.999	1	0.999	6	6	36	36	236-a	1	5	5	6	98.8734	6	99.3389	6	99.1204	246-a	1	3	3	4	58.138	4	58.382	4	58.2378	236-a	1	3	3	3	44.0143	3	44.1971	3	44.1111	234-a	1	5	5
WP_187647181.1	76	1	hypothetical protein [Nitrosophilus labii]	9	294-a	1	1	1	0.999	1	0.999	12	12	78	78	237-a	1	8	8	8	121.424	8	121.995	8	121.727	247-a	1	11	11	13	174.032	13	174.762	13	174.33	237-a	1	9	9	9	121.618	9	122.124	9	121.886	235-a	1	9	9
WP_187647183.1	206	1	phosphoserine phosphatase SerB [Nitrosophilus labii]	8	295-a	1	1	1	0.999	1	0.999	16	16	65	65	238-a	1	11	11	11	61.5959	11	61.8859	11	61.7498	248-a	1	8	8	8	39.5113	8	39.6771	8	39.5791	238-a	1	10	10	10	49.8544	10	50.0614	10	49.9641	236-a	1	8	8
WP_187647187.1	396	1	BatD family protein [Nitrosophilus labii]	6	296-a	1	1	1	0.9989	1	0.9989	6	6	15	15	null	0	0	0	0	0	0	0	0	0	249-a	1	4	4	5	12.8462	5	12.9001	5	12.8682	239-a	1	4	4	4	10.3737	4	10.4168	4	10.3966	1230-a	0.9962	1	1
WP_187647192.1	315	1	MoxR family ATPase [Nitrosophilus labii]	8	297-a	1	1	1	0.999	1	0.999	20	20	76	76	239-a	1	10	10	10	36.6198	10	36.7922	10	36.7113	250-a	1	9	9	9	29.069	9	29.191	9	29.1189	240-a	1	9	9	9	29.3429	9	29.4647	9	29.4074	237-a	1	15	15
WP_187647196.1	331	1	beta-ketoacyl-ACP synthase III [Nitrosophilus labii]	9	298-a	1	1	1	0.999	1	0.999	28	28	147	147	240-a	1	20	20	24	83.6391	24	84.0329	24	83.8481	251-a	1	18	18	19	58.4015	19	58.6466	19	58.5017	241-a	1	15	15	16	49.6435	16	49.8497	16	49.7527	238-a	1	19	19
WP_187647197.1	328	1	phosphate acyltransferase PlsX [Nitrosophilus labii]	9	299-a	1	1	1	0.999	1	0.999	36	36	167	167	241-a	1	20	20	22	77.3705	22	77.7347	22	77.5637	252-a	1	19	19	20	62.0375	20	62.2979	20	62.144	242-a	1	24	24	25	78.2774	25	78.6025	25	78.4497	239-a	1	22	22
WP_187646748.1	1023	1	CusA/CzcA family heavy metal efflux RND transporter [Nitrosophilus labii]	9	3-a	1	1	1	0.999	1	0.999	40	40	170	170	3-a	1	23	23	24	27.0621	24	27.1895	24	27.1297	3-a	1	26	26	28	27.8471	28	27.964	28	27.8949	3-a	1	20	20	22	22.086	22	22.1777	22	22.1346	3-a	1	18	18
WP_187646784.1	93	1	DUF2018 family protein [Nitrosophilus labii]	9	30-a	1	1	1	0.999	1	0.999	12	12	55	55	24-a	1	4	4	4	49.6139	4	49.8475	4	49.7378	28-a	1	7	7	7	76.5797	7	76.901	7	76.7111	22-a	1	7	7	7	77.3011	7	77.6221	7	77.4712	21-a	1	3	3
WP_187647198.1	50	1	MULTISPECIES: 50S ribosomal protein L32 [Nitrosophilus]	9	300-a	1	1	1	0.9987	1	0.9987	11	11	39	39	242-a	1	4	4	5	115.352	5	115.895	5	115.64	253-a	1	7	7	7	142.438	7	143.036	7	142.683	243-a	1	7	7	7	143.78	7	144.377	7	144.096	240-a	1	7	7
WP_187647199.1	123	1	hypothetical protein [Nitrosophilus labii]	9	301-a	1	1	1	0.9988	1	0.9988	7	7	27	27	243-a	1	5	5	6	56.2694	6	56.5343	6	56.41	254-a	1	5	5	5	41.3584	5	41.5319	5	41.4293	244-a	1	3	3	3	25.0488	3	25.1528	3	25.1039	241-a	1	3	3
WP_187647200.1	137	1	nucleoside-diphosphate kinase [Nitrosophilus labii]	9	302-a	1	1	1	0.999	1	0.999	36	36	286	286	244-a	1	25	25	29	244.176	29	245.326	29	244.786	255-a	1	26	26	33	245.071	33	246.099	33	245.491	245-a	1	26	26	36	269.869	36	270.989	36	270.462	242-a	1	29	29
WP_187647201.1	94	1	4Fe-4S dicluster domain-containing protein [Nitrosophilus labii]	9	303-a	1	1	1	0.999	1	0.999	8	8	63	63	245-a	1	5	5	5	61.3576	5	61.6465	5	61.5109	256-a	1	6	6	8	86.5885	8	86.9519	8	86.7371	246-a	1	6	6	8	87.4042	8	87.7673	8	87.5966	243-a	1	8	8
WP_187647202.1	385	1	methionine adenosyltransferase [Nitrosophilus labii]	9	304-a	1	1	1	0.999	1	0.999	65	65	524	524	246-a	1	51	51	66	197.747	66	198.678	66	198.241	257-a	1	46	46	81	214.054	81	214.952	81	214.421	247-a	1	41	41	67	178.725	67	179.467	67	179.118	244-a	1	52	52
WP_187647203.1	199	1	peroxiredoxin [Nitrosophilus labii]	9	305-a	1	1	1	0.999	1	0.999	67	67	1494	1494	247-a	1	54	54	133	770.948	133	774.577	133	772.873	258-a	1	51	51	219	1119.67	219	1124.37	219	1121.59	248-a	1	52	52	238	1228.27	238	1233.37	238	1230.97	245-a	1	47	47
WP_187647204.1	136	1	Fur family transcriptional regulator [Nitrosophilus labii]	7	306-a	1	1	1	0.999	1	0.999	7	7	22	22	248-a	1	3	3	3	25.4454	3	25.5651	3	25.5089	259-a	1	3	3	3	22.443	3	22.5372	3	22.4815	249-a	1	2	2	2	15.1029	2	15.1657	2	15.1362	246-a	1	5	5
WP_187647205.1	606	1	1-deoxy-D-xylulose-5-phosphate synthase [Nitrosophilus labii]	9	307-a	1	1	1	0.999	1	0.999	37	37	179	179	249-a	1	25	25	28	53.2981	28	53.549	28	53.4312	260-a	1	20	20	22	36.9359	22	37.0909	22	36.9993	250-a	1	21	21	24	40.6733	24	40.8422	24	40.7628	247-a	1	27	27
WP_187647206.1	366	1	histidinol-phosphate transaminase [Nitrosophilus labii]	9	308-a	1	1	1	0.999	1	0.999	37	37	170	170	250-a	1	22	22	22	69.3375	22	69.6639	22	69.5107	261-a	1	23	23	23	63.9359	23	64.2043	23	64.0457	251-a	1	25	25	26	72.9563	26	73.2593	26	73.1168	248-a	1	22	22
WP_187647207.1	356	1	prephenate dehydratase [Nitrosophilus labii]	9	309-a	1	1	1	0.999	1	0.999	47	47	289	289	251-a	1	35	35	40	129.609	40	130.22	40	129.933	262-a	1	35	35	39	111.458	39	111.926	39	111.65	252-a	1	32	32	39	112.508	39	112.976	39	112.756	249-a	1	36	36
WP_187646785.1	1029	1	efflux RND transporter permease subunit [Nitrosophilus labii]	7	31-a	1	1	1	0.9988	1	0.9988	13	13	33	33	25-a	1	5	5	6	6.7261	6	6.7577	6	6.7429	29-a	1	3	3	4	3.955	4	3.9716	4	3.9618	23-a	1	6	6	6	5.9883	6	6.0132	6	6.0015	22-a	1	3	3
WP_187647210.1	192	1	aminoacyl-tRNA hydrolase [Nitrosophilus labii]	7	310-a	1	1	1	0.999	1	0.999	2	2	12	12	252-a	1	2	2	2	12.0159	2	12.0724	2	12.0459	1215-a	0.9972	1	1	2	10.5981	2	10.6426	2	10.6163	253-a	1	2	2	2	10.6979	2	10.7423	2	10.7215	1171-a	0.9973	1	1
WP_187647211.1	178	1	50S ribosomal protein L25/general stress protein Ctc [Nitrosophilus labii]	9	311-a	1	1	1	0.999	1	0.999	50	50	598	598	253-a	1	38	38	59	382.348	59	384.147	59	383.303	263-a	1	41	41	78	445.834	78	447.705	78	446.599	254-a	1	35	35	76	438.494	76	440.315	76	439.459	250-a	1	41	41
WP_187647212.1	390	1	PilT/PilU family type 4a pilus ATPase [Nitrosophilus labii]	9	312-a	1	1	1	0.999	1	0.999	24	24	108	108	254-a	1	15	15	15	44.3663	15	44.5751	15	44.4771	264-a	1	13	13	13	33.9138	13	34.0562	13	33.972	255-a	1	19	19	19	50.0333	19	50.2411	19	50.1434	251-a	1	10	10
WP_187647213.1	327	1	transaldolase [Nitrosophilus labii]	9	313-a	1	1	1	0.999	1	0.999	32	32	181	181	255-a	1	17	17	24	84.6622	24	85.0608	24	84.8737	265-a	1	19	19	30	93.3409	30	93.7326	30	93.501	256-a	1	14	14	25	78.5168	25	78.8429	25	78.6896	252-a	1	17	17
WP_187647214.1	234	1	leucyl/phenylalanyl-tRNA--protein transferase [Nitrosophilus labii]	6	314-a	1	1	1	0.9989	1	0.9989	10	10	22	22	256-a	1	2	2	2	9.8592	2	9.9056	2	9.8838	266-a	1	4	4	4	17.3917	4	17.4647	4	17.4216	257-a	1	7	7	7	30.7222	7	30.8498	7	30.7898	253-a	1	3	3
WP_187647216.1	214	1	dethiobiotin synthase [Nitrosophilus labii]	7	315-a	1	1	1	0.999	1	0.999	9	9	35	35	257-a	1	6	6	6	32.3418	6	32.494	6	32.4226	267-a	1	6	6	6	28.5257	6	28.6454	6	28.5746	258-a	1	3	3	3	14.3972	3	14.457	3	14.4289	254-a	1	4	4
WP_187647217.1	163	1	glycine zipper 2TM domain-containing protein [Nitrosophilus labii]	9	316-a	1	1	1	0.999	1	0.999	10	10	63	63	258-a	1	7	7	8	56.6146	8	56.8811	8	56.756	268-a	1	7	7	8	49.9345	8	50.1441	8	50.0202	259-a	1	4	4	5	31.5031	5	31.6339	5	31.5724	255-a	1	8	8
WP_187647230.1	83	1	helix-turn-helix domain-containing protein [Nitrosophilus labii]	9	317-a	1	1	1	0.999	1	0.999	10	10	52	52	259-a	1	7	7	7	97.2851	7	97.743	7	97.5281	269-a	1	7	7	7	85.8061	7	86.1662	7	85.9534	260-a	1	6	6	6	74.2409	6	74.5493	6	74.4043	256-a	1	6	6
WP_187647235.1	245	1	tryptophan synthase subunit alpha [Nitrosophilus labii]	9	318-a	1	1	1	0.999	1	0.999	20	20	131	131	260-a	1	14	14	15	70.6239	15	70.9563	15	70.8003	270-a	1	16	16	21	87.207	21	87.573	21	87.3567	261-a	1	13	13	17	71.2612	17	71.5572	17	71.418	257-a	1	16	16
WP_187647236.1	263	1	3-methyl-2-oxobutanoate hydroxymethyltransferase [Nitrosophilus labii]	9	319-a	1	1	1	0.999	1	0.999	31	31	134	134	261-a	1	21	21	22	96.4924	22	96.9467	22	96.7335	271-a	1	14	14	16	61.896	16	62.1557	16	62.0022	262-a	1	15	15	16	62.4791	16	62.7386	16	62.6166	258-a	1	24	24
WP_187646787.1	433	1	adenosylmethionine--8-amino-7-oxononanoate transaminase [Nitrosophilus labii]	8	32-a	1	1	1	0.999	1	0.999	31	31	145	145	26-a	1	18	18	20	53.2805	20	53.5313	20	53.4136	30-a	1	18	18	23	54.0429	23	54.2696	23	54.1356	24-a	1	18	18	20	47.4365	20	47.6335	20	47.5409	23-a	1	23	23
WP_187647237.1	335	1	Holliday junction branch migration DNA helicase RuvB [Nitrosophilus labii]	9	320-a	1	1	1	0.999	1	0.999	13	13	47	47	262-a	1	7	7	7	24.1035	7	24.2169	7	24.1637	272-a	1	5	5	5	15.1853	5	15.249	5	15.2114	263-a	1	5	5	5	15.3284	5	15.392	5	15.3621	259-a	1	7	7
WP_187647239.1	391	1	glutathionylspermidine synthase family protein [Nitrosophilus labii]	7	321-a	1	1	1	0.999	1	0.999	11	11	43	43	263-a	1	5	5	5	14.7509	5	14.8204	5	14.7878	273-a	1	7	7	7	18.2146	7	18.291	7	18.2459	264-a	1	6	6	7	18.3862	7	18.4625	7	18.4266	260-a	1	5	5
WP_187647240.1	201	1	UPF0323 family lipoprotein [Nitrosophilus labii]	7	322-a	1	1	1	0.999	1	0.999	10	10	40	40	264-a	1	5	5	5	28.6946	5	28.8297	5	28.7663	274-a	1	8	8	8	40.4941	8	40.6641	8	40.5636	265-a	1	7	7	7	35.7662	7	35.9147	7	35.8449	261-a	1	6	6
WP_187647242.1	254	1	carbonic anhydrase family protein [Nitrosophilus labii]	9	323-a	1	1	1	0.999	1	0.999	58	58	452	452	265-a	1	40	40	46	208.906	46	209.889	46	209.428	275-a	1	40	40	52	208.29	52	209.164	52	208.647	266-a	1	35	35	46	185.992	46	186.765	46	186.401	262-a	1	54	54
WP_187647243.1	425	1	(Fe-S)-binding protein [Nitrosophilus labii]	9	324-a	1	1	1	0.999	1	0.999	29	29	126	126	266-a	1	19	19	19	51.5693	19	51.812	19	51.6981	276-a	1	20	20	23	55.0601	23	55.2912	23	55.1546	267-a	1	18	18	19	45.9129	19	46.1036	19	46.014	263-a	1	9	9
WP_187647244.1	455	1	oxygen-independent coproporphyrinogen III oxidase [Nitrosophilus labii]	9	325-a	1	1	1	0.999	1	0.999	39	39	200	200	267-a	1	29	29	29	73.5213	29	73.8674	29	73.7049	277-a	1	26	26	28	62.6102	28	62.8729	28	62.7176	268-a	1	26	26	28	63.2	28	63.4625	28	63.3391	264-a	1	21	21
WP_187647245.1	115	1	thiosulfate oxidation carrier complex protein SoxZ [Nitrosophilus labii]	8	326-a	1	1	1	0.9989	1	0.9989	7	7	30	30	268-a	1	5	5	5	50.1532	5	50.3893	5	50.2785	278-a	1	5	5	6	53.0825	6	53.3053	6	53.1736	269-a	1	3	3	3	26.7913	3	26.9026	3	26.8503	265-a	1	4	4
WP_187647246.1	151	1	thiosulfate oxidation carrier protein SoxY [Nitrosophilus labii]	7	327-a	1	1	1	0.999	1	0.999	5	5	25	25	269-a	1	3	3	4	30.5569	4	30.7007	4	30.6332	279-a	1	4	4	4	26.9514	4	27.0645	4	26.9977	270-a	1	5	5	5	34.0066	5	34.1479	5	34.0815	266-a	1	3	3
WP_187647247.1	242	1	Rieske 2Fe-2S domain-containing protein [Nitrosophilus labii]	8	328-a	1	1	1	0.999	1	0.999	15	15	73	73	270-a	1	9	9	9	42.8996	9	43.1016	9	43.0068	280-a	1	10	10	12	50.4504	12	50.6621	12	50.5369	271-a	1	11	11	11	46.6818	11	46.8757	11	46.7845	267-a	1	12	12
WP_187647248.1	449	1	FAD/NAD(P)-binding oxidoreductase [Nitrosophilus labii]	9	329-a	1	1	1	0.999	1	0.999	94	94	783	783	271-a	1	68	68	87	223.511	87	224.563	87	224.07	281-a	1	62	62	96	217.532	96	218.445	96	217.905	272-a	1	63	63	106	242.454	106	243.461	106	242.988	268-a	1	74	74
WP_187646788.1	489	1	peptidylprolyl isomerase [Nitrosophilus labii]	9	33-a	1	1	1	0.999	1	0.999	39	38	145	144	27-a	1	21	21	21	49.5378	21	49.771	21	49.6615	31-a	1	23	23	25	52.0151	25	52.2334	25	52.1044	25-a	1	18	18	19	39.9039	19	40.0696	19	39.9917	24-a	1	19	19
WP_187647249.1	166	1	DUF2603 domain-containing protein [Nitrosophilus labii]	9	330-a	1	1	1	0.999	1	0.999	8	8	40	40	272-a	1	6	6	6	41.6936	6	41.8899	6	41.7978	282-a	1	5	5	5	30.645	5	30.7736	5	30.6976	273-a	1	4	4	6	37.1205	6	37.2746	6	37.2022	269-a	1	5	5
WP_187647251.1	307	1	ornithine carbamoyltransferase [Nitrosophilus labii]	9	331-a	1	1	1	0.999	1	0.999	30	30	114	114	273-a	1	17	17	18	67.6333	18	67.9517	18	67.8022	283-a	1	16	16	16	53.0249	16	53.2474	16	53.1159	274-a	1	14	14	15	50.1791	15	50.3876	15	50.2896	270-a	1	14	14
WP_187647252.1	324	1	porphobilinogen synthase [Nitrosophilus labii]	9	332-a	1	1	1	0.999	1	0.999	47	47	235	235	274-a	1	32	32	37	131.73	37	132.35	37	132.059	284-a	1	28	28	33	103.626	33	104.061	33	103.803	275-a	1	24	24	26	82.4136	26	82.7559	26	82.5949	271-a	1	30	30
WP_187647253.1	187	1	GTP cyclohydrolase II [Nitrosophilus labii]	8	333-a	1	1	1	0.999	1	0.999	13	13	61	61	275-a	1	7	7	7	43.18	7	43.3833	7	43.2879	285-a	1	9	9	9	48.9665	9	49.172	9	49.0506	276-a	1	10	10	10	54.9198	10	55.1479	10	55.0406	272-a	1	9	9
WP_187647254.1	190	1	16S rRNA (guanine(527)-N(7))-methyltransferase RsmG [Nitrosophilus labii]	7	334-a	1	1	1	0.999	1	0.999	8	8	18	18	276-a	1	3	3	3	18.2135	3	18.2993	3	18.259	286-a	1	5	5	6	32.1289	6	32.2637	6	32.184	1200-a	0.9971	1	1	1	5.4053	1	5.4277	1	5.4172	1183-a	0.997	1	1
WP_187647255.1	74	1	PP0621 family protein [Nitrosophilus labii]	7	335-a	1	1	1	0.9989	1	0.9989	6	6	34	34	277-a	1	3	3	4	62.3526	4	62.6461	4	62.5084	287-a	1	5	5	8	109.991	8	110.452	8	110.18	277-a	1	3	3	5	69.3919	5	69.6801	5	69.5446	273-a	1	3	3
WP_187647256.1	119	1	hypothetical protein [Nitrosophilus labii]	4	336-a	0.9965	1	1	0.9988	1	0.9988	3	3	4	4	null	0	0	0	0	0	0	0	0	0	null	0	0	0	0	0	0	0	0	0	1233-a	0.9965	1	1	1	8.6303	1	8.6661	1	8.6492	1316-a	0.9521	1	1
WP_187647257.1	339	1	alanine racemase [Nitrosophilus labii]	7	337-a	1	1	1	0.999	1	0.999	3	3	11	11	1280-a	0.9954	1	1	1	3.4027	1	3.4187	1	3.4112	288-a	1	2	2	2	6.0025	2	6.0276	2	6.0128	1201-a	0.9971	1	1	1	3.0295	1	3.0421	1	3.0362	1118-a	0.9999	2	2
WP_187647259.1	75	1	ribbon-helix-helix protein, CopG family [Nitrosophilus labii]	6	338-a	1	1	1	0.9987	1	0.9987	2	2	10	10	1146-a	0.9999	2	2	2	30.7606	2	30.9054	2	30.8375	1201-a	0.9992	2	2	2	27.1311	2	27.2449	2	27.1776	null	0	0	0	0	0	0	0	0	0	1270-a	0.9943	1	1
WP_187647262.1	402	1	AAA family ATPase [Nitrosophilus labii]	7	339-a	1	1	1	0.999	1	0.999	3	3	11	11	278-a	1	2	2	2	5.7389	2	5.7659	2	5.7533	1250-a	0.9966	1	1	1	2.5309	1	2.5415	1	2.5352	1219-a	0.9968	1	1	1	2.5547	1	2.5653	1	2.5603	274-a	1	2	2
WP_187646789.1	450	1	cell division protein FtsA [Nitrosophilus labii]	9	34-a	1	1	1	0.999	1	0.999	35	35	206	206	28-a	1	26	26	26	66.648	26	66.9617	26	66.8145	32-a	1	26	26	29	65.5668	29	65.8419	29	65.6793	26-a	1	23	23	25	57.0555	25	57.2925	25	57.1811	25-a	1	26	26
WP_187647263.1	573	1	DUF262 domain-containing protein [Nitrosophilus labii]	7	340-a	1	1	1	0.999	1	0.999	13	13	43	43	279-a	1	5	5	5	10.0656	5	10.113	5	10.0908	289-a	1	10	10	11	19.5315	11	19.6135	11	19.5651	278-a	1	6	6	7	12.5462	7	12.5984	7	12.5739	275-a	1	4	4
WP_187647264.1	310	1	agmatine deiminase family protein [Nitrosophilus labii]	4	341-a	1	1	1	0.999	1	0.999	2	2	5	5	1248-a	0.9963	1	1	1	3.721	1	3.7386	1	3.7303	1251-a	0.9966	1	1	1	3.282	1	3.2958	1	3.2876	279-a	1	2	2	2	6.6258	2	6.6533	2	6.6404	null	0	0	0
WP_187647265.1	287	1	zinc ABC transporter substrate-binding protein [Nitrosophilus labii]	9	342-a	1	1	1	0.9989	1	0.9989	13	13	46	46	280-a	1	7	7	7	28.1347	7	28.2672	7	28.205	290-a	1	7	7	7	24.815	7	24.9191	7	24.8576	280-a	1	5	5	5	17.892	5	17.9663	5	17.9314	276-a	1	7	7
WP_187647268.1	290	1	carbon-nitrogen hydrolase [Nitrosophilus labii]	8	343-a	1	1	1	0.999	1	0.999	19	19	52	52	281-a	1	14	14	15	59.665	15	59.9459	15	59.814	291-a	1	7	7	7	24.5583	7	24.6614	7	24.6004	281-a	1	4	4	4	14.1655	4	14.2243	4	14.1967	277-a	1	8	8
WP_187647271.1	454	1	magnesium transporter [Nitrosophilus labii]	9	344-a	1	1	1	0.999	1	0.999	12	12	31	31	282-a	1	7	7	7	17.7856	7	17.8693	7	17.83	292-a	1	5	5	5	11.205	5	11.252	5	11.2242	282-a	1	4	4	4	9.0485	4	9.086	4	9.0684	278-a	1	3	3
WP_187647272.1	398	1	peptidoglycan DD-metalloendopeptidase family protein [Nitrosophilus labii]	9	345-a	1	1	1	0.9989	1	0.9989	10	10	32	32	283-a	1	4	4	5	14.4915	5	14.5597	5	14.5277	293-a	1	4	4	4	10.2253	4	10.2682	4	10.2428	283-a	1	5	5	5	12.902	5	12.9556	5	12.9304	279-a	1	4	4
WP_187647273.1	233	1	plasminogen-binding N-terminal domain-containing protein [Nitrosophilus labii]	9	346-a	1	1	1	0.999	1	0.999	14	14	56	56	284-a	1	6	6	6	29.7045	6	29.8443	6	29.7787	294-a	1	8	8	8	34.9327	8	35.0793	8	34.9927	284-a	1	8	8	8	35.2618	8	35.4082	8	35.3394	280-a	1	8	8
WP_187647274.1	460	1	glycolate oxidase subunit GlcD [Nitrosophilus labii]	9	347-a	1	1	1	0.999	1	0.999	56	56	282	282	285-a	1	35	35	39	97.7987	39	98.2591	39	98.043	295-a	1	32	32	34	75.2003	34	75.5159	34	75.3293	285-a	1	33	33	37	82.6065	37	82.9496	37	82.7883	281-a	1	39	39
WP_187647276.1	470	1	replicative DNA helicase [Nitrosophilus labii]	7	348-a	1	1	1	0.999	1	0.999	21	21	95	95	286-a	1	13	13	14	34.3603	14	34.522	14	34.4461	296-a	1	14	14	14	30.306	14	30.4332	14	30.358	286-a	1	11	11	12	26.2213	12	26.3302	12	26.279	282-a	1	14	14
WP_187647277.1	352	1	flavodoxin-dependent (E)-4-hydroxy-3-methylbut-2-enyl-diphosphate synthase [Nitrosophilus labii]	8	349-a	1	1	1	0.999	1	0.999	25	25	90	90	287-a	1	15	15	15	49.1558	15	49.3872	15	49.2786	297-a	1	13	13	14	40.4654	14	40.6352	14	40.5348	287-a	1	15	15	16	46.6818	16	46.8757	16	46.7845	283-a	1	11	11
WP_187646790.1	372	1	cell division protein FtsZ [Nitrosophilus labii]	9	35-a	1	1	1	0.999	1	0.999	28	28	144	144	29-a	1	18	18	19	58.9165	19	59.1938	19	59.0637	33-a	1	12	12	14	38.2898	14	38.4505	14	38.3555	27-a	1	12	12	14	38.6505	14	38.8111	14	38.7356	26-a	1	16	16
WP_187647280.1	623	1	primosomal protein N_ [Nitrosophilus labii]	5	350-a	0.9956	1	1	0.9984	1	0.9984	5	4	5	4	1303-a	0.9943	2	2	2	3.7031	2	3.7206	2	3.7124	null	0	0	0	0	0	0	0	0	0	null	0	0	0	0	0	0	0	0	0	1242-a	0.9956	1	1
WP_187647283.1	200	1	ABC transporter ATP-binding protein [Nitrosophilus labii]	8	351-a	1	1	1	0.9989	1	0.9989	6	6	17	17	288-a	1	3	3	4	23.0705	4	23.1791	4	23.1281	298-a	1	2	2	2	10.1742	2	10.2169	2	10.1916	288-a	1	3	3	3	15.405	3	15.469	3	15.4389	1303-a	0.9849	1	1
WP_187647285.1	193	1	type II secretion system protein [Nitrosophilus labii]	9	352-a	1	1	1	0.999	1	0.999	27	27	1383	1383	289-a	1	22	22	93	555.843	93	558.459	93	557.231	299-a	1	20	20	186	980.514	186	984.629	186	982.197	289-a	1	21	21	196	1042.96	196	1047.3	196	1045.26	284-a	1	24	24
WP_187647288.1	676	1	excinuclease ABC subunit UvrB [Nitrosophilus labii]	7	353-a	1	1	1	0.9989	1	0.9989	8	8	11	11	1147-a	0.9999	2	2	2	3.4128	2	3.4289	2	3.4213	1347-a	0.9895	1	1	1	1.5051	1	1.5114	1	1.5076	1319-a	0.9892	1	1	1	1.5192	1	1.5255	1	1.5226	null	0	0	0
WP_187647290.1	214	1	carbonic anhydrase [Nitrosophilus labii]	9	354-a	1	1	1	0.999	1	0.999	10	10	51	51	290-a	1	5	5	6	32.3418	6	32.494	6	32.4226	300-a	1	5	5	6	28.5257	6	28.6454	6	28.5746	290-a	1	5	5	6	28.7944	6	28.914	6	28.8578	285-a	1	8	8
WP_187647291.1	696	1	RNA degradosome polyphosphate kinase [Nitrosophilus labii]	9	355-a	1	1	1	0.999	1	0.999	33	33	115	115	291-a	1	22	22	22	36.4619	22	36.6336	22	36.553	301-a	1	13	13	14	20.4653	14	20.5511	14	20.5004	291-a	1	9	9	10	14.7557	10	14.817	10	14.7882	286-a	1	19	19
WP_187647292.1	178	1	gamma carbonic anhydrase family protein [Nitrosophilus labii]	6	356-a	1	1	1	0.999	1	0.999	6	6	10	10	292-a	1	2	2	2	12.9609	2	13.0219	2	12.9933	null	0	0	0	0	0	0	0	0	0	null	0	0	0	0	0	0	0	0	0	287-a	1	3	3
WP_187647293.1	485	1	FAD-dependent oxidoreductase [Nitrosophilus labii]	9	357-a	1	1	1	0.999	1	0.999	97	97	1103	1103	293-a	1	60	60	96	228.326	96	229.401	96	228.897	302-a	1	55	55	121	253.829	121	254.895	121	254.265	292-a	1	56	56	119	251.986	119	253.032	119	252.54	288-a	1	78	78
WP_187647294.1	57	1	hypothetical protein [Nitrosophilus labii]	9	358-a	1	1	1	0.999	1	0.999	8	8	49	49	294-a	1	6	6	6	121.424	6	121.995	6	121.727	303-a	1	6	6	6	107.096	6	107.546	6	107.28	293-a	1	5	5	5	90.0877	5	90.4619	5	90.286	289-a	1	7	7
WP_187647295.1	261	1	peptide deformylase [Nitrosophilus labii]	8	359-a	1	1	1	0.999	1	0.999	19	19	70	70	295-a	1	14	14	16	70.7141	16	71.0469	16	70.8907	304-a	1	9	9	9	35.0833	9	35.2305	9	35.1435	294-a	1	7	7	7	27.5441	7	27.6585	7	27.6047	290-a	1	9	9
WP_187646791.1	254	1	ABC transporter ATP-binding protein [Nitrosophilus labii]	8	36-a	1	1	1	0.999	1	0.999	12	12	54	54	30-a	1	7	7	7	31.79	7	31.9397	7	31.8694	34-a	1	8	8	8	32.0446	8	32.1791	8	32.0996	28-a	1	7	7	8	32.3464	8	32.4808	8	32.4176	27-a	1	8	8
WP_187647297.1	263	1	3_-5_ exonuclease [Nitrosophilus labii]	7	360-a	1	1	1	0.9989	1	0.9989	4	4	17	17	1148-a	0.9999	2	2	2	8.772	2	8.8133	2	8.794	305-a	1	2	2	2	7.737	2	7.7695	2	7.7503	295-a	1	4	4	4	15.6198	4	15.6846	4	15.6541	291-a	1	3	3
WP_187647298.1	197	1	phosphoribosylanthranilate isomerase [Nitrosophilus labii]	7	361-a	1	1	1	0.999	1	0.999	10	10	28	28	296-a	1	3	3	3	17.5663	3	17.649	3	17.6102	306-a	1	3	3	3	15.4936	3	15.5587	3	15.5202	296-a	1	4	4	4	20.8528	4	20.9394	4	20.8987	292-a	1	6	6
WP_187647299.1	212	1	ribulose-phosphate 3-epimerase [Nitrosophilus labii]	9	362-a	1	1	1	0.999	1	0.999	13	13	64	64	297-a	1	10	10	10	54.4115	10	54.6676	10	54.5474	307-a	1	9	9	9	43.1922	9	43.3734	9	43.2663	297-a	1	8	8	8	38.7547	8	38.9157	8	38.84	293-a	1	8	8
WP_187647300.1	64	1	50S ribosomal protein L28 [Nitrosophilus labii]	8	363-a	1	1	1	0.9988	1	0.9988	5	5	30	30	298-a	1	4	4	4	72.0952	4	72.4346	4	72.2753	308-a	1	4	4	5	79.4856	5	79.8191	5	79.622	298-a	1	4	4	4	64.1875	4	64.4541	4	64.3287	294-a	1	3	3
WP_187647301.1	394	1	bifunctional glutamate N-acetyltransferase/amino-acid acetyltransferase ArgJ [Nitrosophilus labii]	9	364-a	1	1	1	0.999	1	0.999	48	48	201	201	299-a	1	29	29	32	93.6872	32	94.1282	32	93.9212	309-a	1	31	31	34	87.7973	34	88.1657	34	87.9479	299-a	1	24	24	25	65.165	25	65.4356	25	65.3084	295-a	1	22	22
WP_187647302.1	77	1	DUF465 domain-containing protein [Nitrosophilus labii]	8	365-a	1	1	1	0.9985	1	0.9985	8	8	30	30	null	0	0	0	0	0	0	0	0	0	310-a	1	4	4	4	52.8528	4	53.0745	4	52.9435	300-a	1	5	5	5	66.6883	5	66.9653	5	66.8351	296-a	1	3	3
WP_187647303.1	311	1	acetyl-CoA carboxylase carboxyl transferase subunit alpha [Nitrosophilus labii]	9	366-a	1	1	1	0.999	1	0.999	34	34	174	174	300-a	1	19	19	24	89.0179	24	89.4369	24	89.2402	311-a	1	19	19	24	78.5144	24	78.8439	24	78.6491	301-a	1	17	17	23	75.9518	23	76.2672	23	76.1189	297-a	1	21	21
WP_187647304.1	407	1	beta-ketoacyl-ACP synthase II [Nitrosophilus labii]	9	367-a	1	1	1	0.999	1	0.999	55	55	350	350	301-a	1	39	39	49	138.876	49	139.53	49	139.223	312-a	1	28	28	44	109.991	44	110.452	44	110.18	302-a	1	24	24	39	98.4103	39	98.819	39	98.6269	298-a	1	39	39
WP_187647305.1	77	1	MULTISPECIES: acyl carrier protein [Nitrosophilus]	9	368-a	1	1	1	0.999	1	0.999	13	13	75	75	302-a	1	5	5	5	74.9041	5	75.2567	5	75.0912	313-a	1	5	5	6	79.2791	6	79.6118	6	79.4152	303-a	1	9	9	12	160.052	12	160.717	12	160.404	299-a	1	7	7
WP_187647306.1	247	1	3-oxoacyl-ACP reductase FabG [Nitrosophilus labii]	9	369-a	1	1	1	0.999	1	0.999	28	28	192	192	303-a	1	25	25	30	140.104	30	140.764	30	140.454	314-a	1	20	20	26	107.096	26	107.546	26	107.28	304-a	1	16	16	20	83.1579	20	83.5033	20	83.3409	300-a	1	20	20
WP_187646794.1	426	1	M48 family metallopeptidase [Nitrosophilus labii]	7	37-a	1	1	1	0.999	1	0.999	9	9	36	36	31-a	1	4	4	4	10.8312	4	10.8822	4	10.8583	35-a	1	6	6	6	14.3298	6	14.3899	6	14.3544	29-a	1	6	6	6	14.4648	6	14.5249	6	14.4966	28-a	1	6	6
WP_187647307.1	493	1	2,3-bisphosphoglycerate-independent phosphoglycerate mutase [Nitrosophilus labii]	9	370-a	1	1	1	0.999	1	0.999	52	52	259	259	304-a	1	32	32	35	81.8931	35	82.2786	35	82.0977	315-a	1	36	36	38	78.4215	38	78.7506	38	78.5561	305-a	1	33	33	36	74.9939	36	75.3054	36	75.1589	301-a	1	34	34
WP_187647309.1	431	1	UDP-N-acetylmuramoyl-L-alanine--D-glutamate ligase [Nitrosophilus labii]	7	371-a	1	1	1	0.9989	1	0.9989	9	9	23	23	305-a	1	2	2	2	5.3528	2	5.378	2	5.3661	316-a	1	4	4	4	9.4424	4	9.482	4	9.4586	306-a	1	5	5	5	11.9142	5	11.9636	5	11.9404	302-a	1	4	4
WP_187647310.1	354	1	GGDEF domain-containing protein [Nitrosophilus labii]	9	372-a	1	1	1	0.999	1	0.999	27	26	104	102	306-a	1	9	8	9	29.3269	8	26.191	9	29.4001	317-a	1	15	15	15	43.1108	15	43.2917	15	43.1848	307-a	1	13	13	13	37.7147	13	37.8713	13	37.7977	303-a	1	19	18
WP_187647311.1	437	1	30S ribosomal protein S12 methylthiotransferase RimO [Nitrosophilus labii]	9	373-a	1	1	1	0.9989	1	0.9989	22	22	71	71	307-a	1	6	6	7	18.4775	7	18.5645	7	18.5236	318-a	1	13	13	13	30.2664	13	30.3934	13	30.3183	308-a	1	11	11	11	25.8513	11	25.9586	11	25.9081	304-a	1	5	5
WP_187647313.1	165	1	hypothetical protein [Nitrosophilus labii]	4	374-a	1	1	1	0.9984	1	0.9984	3	3	5	5	1281-a	0.9954	1	1	1	6.991	1	7.024	1	7.0085	null	0	0	0	0	0	0	0	0	0	1300-a	0.9941	1	1	1	6.2242	1	6.2501	1	6.2379	1289-a	0.9905	1	1
WP_187647314.1	362	1	hypothetical protein [Nitrosophilus labii]	7	375-a	1	1	1	0.9989	1	0.9989	8	8	26	26	308-a	1	5	5	5	15.9326	5	16.0076	5	15.9724	319-a	1	5	5	5	14.0527	5	14.1117	5	14.0768	309-a	1	4	4	4	11.3481	4	11.3952	4	11.373	305-a	1	2	2
WP_187647315.1	207	1	lysophospholipid acyltransferase family protein [Nitrosophilus labii]	7	376-a	1	1	1	0.9989	1	0.9989	5	5	16	16	309-a	1	3	3	3	16.7177	3	16.7964	3	16.7595	320-a	1	3	3	3	14.7452	3	14.807	3	14.7705	310-a	1	2	2	2	9.9227	2	9.9639	2	9.9445	306-a	1	2	2
WP_187647316.1	432	1	tRNA (N6-isopentenyl adenosine(37)-C2)-methylthiotransferase MiaB [Nitrosophilus labii]	9	377-a	1	1	1	0.999	1	0.999	36	36	139	139	310-a	1	22	22	25	66.7548	25	67.0691	25	66.9216	321-a	1	23	23	23	54.168	23	54.3953	23	54.2609	311-a	1	24	24	26	61.8102	26	62.0669	26	61.9462	307-a	1	6	6
WP_187647317.1	81	1	HP0268 family nuclease [Nitrosophilus labii]	9	378-a	1	1	1	0.999	1	0.999	11	11	62	62	311-a	1	6	6	6	85.4462	6	85.8484	6	85.6596	322-a	1	6	6	6	75.3641	6	75.6804	6	75.4934	312-a	1	4	4	4	50.716	4	50.9267	4	50.8277	308-a	1	5	5
WP_187647318.1	372	1	transcription termination factor NusA [Nitrosophilus labii]	9	379-a	1	1	1	0.999	1	0.999	38	38	227	227	312-a	1	28	28	29	89.9252	29	90.3485	29	90.1498	323-a	1	24	24	27	73.8447	27	74.1546	27	73.9714	313-a	1	23	23	24	66.258	24	66.5332	24	66.4039	309-a	1	27	27
WP_187646795.1	643	1	ATP-binding cassette domain-containing protein [Nitrosophilus labii]	8	38-a	1	1	1	0.999	1	0.999	27	27	103	103	32-a	1	15	15	15	26.9096	15	27.0362	15	26.9768	36-a	1	17	17	18	28.4813	18	28.6008	18	28.5302	30-a	1	16	16	17	27.1524	17	27.2652	17	27.2122	29-a	1	12	12
WP_187647320.1	184	1	DUF3157 family protein [Nitrosophilus labii]	9	380-a	1	1	1	0.999	1	0.999	19	19	114	114	313-a	1	14	14	16	100.306	16	100.778	16	100.557	324-a	1	13	13	15	82.9415	15	83.2895	15	83.0838	314-a	1	14	14	19	106.049	19	106.489	19	106.282	310-a	1	12	12
WP_187647321.1	393	1	porin [Nitrosophilus labii]	9	381-a	1	1	1	0.999	1	0.999	51	51	1922	1922	314-a	1	46	46	210	616.386	210	619.288	210	617.926	325-a	1	40	40	421	1089.9	421	1094.48	421	1091.77	315-a	1	40	40	391	1021.77	391	1026.02	391	1024.02	311-a	1	37	37
WP_187647322.1	277	1	enoyl-ACP reductase FabI [Nitrosophilus labii]	9	382-a	1	1	1	0.999	1	0.999	36	36	191	191	315-a	1	24	24	25	104.109	25	104.599	25	104.369	326-a	1	25	25	26	95.4975	26	95.8982	26	95.6614	316-a	1	25	25	25	92.6895	25	93.0745	25	92.8935	312-a	1	23	23
WP_187647323.1	231	1	triose-phosphate isomerase [Nitrosophilus labii]	9	383-a	1	1	1	0.999	1	0.999	27	27	150	150	316-a	1	23	23	24	119.847	24	120.411	24	120.146	327-a	1	16	16	18	79.2791	18	79.6118	18	79.4152	317-a	1	20	20	21	93.3636	21	93.7514	21	93.5691	313-a	1	19	19
WP_187647324.1	401	1	phosphoglycerate kinase [Nitrosophilus labii]	9	384-a	1	1	1	0.999	1	0.999	77	77	429	429	317-a	1	54	54	70	201.363	70	202.311	70	201.866	328-a	1	48	48	59	149.695	59	150.323	59	149.951	318-a	1	48	48	61	156.227	61	156.876	61	156.571	314-a	1	47	47
WP_187647325.1	331	1	type I glyceraldehyde-3-phosphate dehydrogenase [Nitrosophilus labii]	9	385-a	1	1	1	0.999	1	0.999	32	32	139	139	318-a	1	23	23	23	80.1542	23	80.5315	23	80.3544	329-a	1	19	19	19	58.4015	19	58.6466	19	58.5017	319-a	1	18	18	18	55.8489	18	56.0809	18	55.9718	315-a	1	21	21
WP_187647327.1	111	1	ribosome silencing factor [Nitrosophilus labii]	9	386-a	1	1	1	0.9989	1	0.9989	9	9	30	30	319-a	1	5	5	5	51.9605	5	52.2051	5	52.0903	330-a	1	3	3	3	27.4977	3	27.6131	3	27.5449	320-a	1	3	3	3	27.7568	3	27.872	3	27.8178	316-a	1	2	2
WP_187647328.1	528	1	arginine--tRNA ligase [Nitrosophilus labii]	9	387-a	1	1	1	0.999	1	0.999	48	48	235	235	320-a	1	32	32	34	74.2799	34	74.6296	34	74.4654	331-a	1	28	28	29	55.8808	29	56.1153	29	55.9767	321-a	1	26	26	27	52.517	27	52.7352	27	52.6326	317-a	1	35	35
WP_187647329.1	79	1	twin-arginine translocase TatA/TatE family subunit [Nitrosophilus labii]	9	388-a	1	1	1	0.999	1	0.999	27	27	169	169	321-a	1	22	22	23	335.836	23	337.417	23	336.675	332-a	1	22	22	22	283.331	22	284.52	22	283.817	322-a	1	22	22	23	299	23	300.242	23	299.658	318-a	1	23	23
WP_187647330.1	205	1	guanylate kinase [Nitrosophilus labii]	9	389-a	1	1	1	0.999	1	0.999	14	14	55	55	322-a	1	8	8	8	45.0155	8	45.2274	8	45.128	333-a	1	8	8	8	39.704	8	39.8706	8	39.7722	323-a	1	8	8	8	40.078	8	40.2445	8	40.1662	319-a	1	10	10
WP_187646796.1	482	1	DNA recombination protein RmuC [Nitrosophilus labii]	8	39-a	1	1	1	0.999	1	0.999	19	19	63	63	33-a	1	11	11	11	26.3252	11	26.4491	11	26.391	37-a	1	10	10	11	23.219	11	23.3165	11	23.2589	31-a	1	11	11	12	25.5685	12	25.6747	12	25.6247	30-a	1	8	8
WP_187647331.1	300	1	response regulator transcription factor [Nitrosophilus labii]	9	390-a	1	1	1	0.999	1	0.999	26	26	113	113	323-a	1	13	13	13	49.986	13	50.2213	13	50.1109	334-a	1	15	15	16	54.2622	16	54.4899	16	54.3553	324-a	1	14	14	15	51.35	15	51.5633	15	51.463	320-a	1	16	16
WP_187647333.1	305	1	translation elongation factor Ts [Nitrosophilus labii]	9	391-a	1	1	1	0.999	1	0.999	125	125	792	792	324-a	1	82	82	105	397.115	105	398.984	105	398.106	335-a	1	83	83	101	336.915	101	338.329	101	337.493	325-a	1	71	71	94	316.518	94	317.833	94	317.214	321-a	1	86	86
WP_187647334.1	268	1	30S ribosomal protein S2 [Nitrosophilus labii]	9	392-a	1	1	1	0.999	1	0.999	114	114	795	795	325-a	1	83	83	103	443.332	103	445.419	103	444.439	336-a	1	89	89	118	447.966	118	449.846	118	448.735	326-a	1	84	84	112	429.194	112	430.976	112	430.139	322-a	1	79	79
WP_187647335.1	432	1	lysine 2,3-aminomutase [Nitrosophilus labii]	9	393-a	1	1	1	0.999	1	0.999	38	38	186	186	326-a	1	26	26	27	72.0952	27	72.4346	27	72.2753	337-a	1	27	27	29	68.2987	29	68.5853	29	68.4159	327-a	1	25	25	27	64.1875	27	64.4541	27	64.3287	323-a	1	20	20
WP_187647336.1	156	1	thioredoxin-dependent thiol peroxidase [Nitrosophilus labii]	9	394-a	1	1	1	0.999	1	0.999	22	22	106	106	327-a	1	10	10	12	88.7325	12	89.1503	12	88.9542	338-a	1	9	9	11	71.7408	11	72.0419	11	71.8639	328-a	1	14	14	14	92.1666	14	92.5494	14	92.3695	324-a	1	16	16
WP_187647338.1	472	1	aldehyde dehydrogenase family protein [Nitrosophilus labii]	9	395-a	1	1	1	0.999	1	0.999	56	56	275	275	328-a	1	39	39	41	100.2	41	100.672	41	100.45	339-a	1	26	26	31	66.8218	31	67.1022	31	66.9365	329-a	1	24	24	27	58.7479	27	58.9919	27	58.8772	325-a	1	44	44
WP_187647339.1	304	1	branched-chain-amino-acid transaminase [Nitrosophilus labii]	9	396-a	1	1	1	0.999	1	0.999	22	22	137	137	329-a	1	19	19	20	75.8897	20	76.2469	20	76.0792	340-a	1	17	17	20	66.9352	20	67.2161	20	67.0501	330-a	1	13	13	16	54.0526	16	54.2771	16	54.1716	326-a	1	16	16
WP_187647340.1	351	1	prohibitin family protein [Nitrosophilus labii]	9	397-a	1	1	1	0.999	1	0.999	48	48	283	283	330-a	1	40	40	40	131.456	40	132.074	40	131.784	341-a	1	31	31	36	104.35	36	104.788	36	104.529	331-a	1	37	37	43	125.815	43	126.337	43	126.092	327-a	1	35	35
WP_187647341.1	224	1	bifunctional phosphoribosyl-AMP cyclohydrolase/phosphoribosyl-ATP diphosphatase HisIE [Nitrosophilus lab	7	398-a	1	1	1	0.9989	1	0.9989	11	11	35	35	331-a	1	5	5	5	25.7483	5	25.8695	5	25.8126	342-a	1	5	5	5	22.7102	5	22.8055	5	22.7491	332-a	1	5	5	5	22.9241	5	23.0193	5	22.9746	328-a	1	3	3
WP_187647342.1	217	1	hypothetical protein [Nitrosophilus labii]	7	399-a	1	1	1	0.9989	1	0.9989	10	10	26	26	332-a	1	4	4	4	21.2631	4	21.3632	4	21.3162	343-a	1	5	5	5	23.4428	5	23.5411	5	23.483	333-a	1	4	4	4	18.9309	4	19.0095	4	18.9725	329-a	1	4	4
WP_187646749.1	124	1	FixH family protein [Nitrosophilus labii]	7	4-a	1	1	1	0.999	1	0.999	9	9	21	21	4-a	1	5	5	5	46.513	5	46.732	5	46.6292	4-a	1	6	6	6	49.2298	6	49.4364	6	49.3143	4-a	1	3	3	3	24.8468	3	24.95	3	24.9014	1170-a	0.9973	1	1
WP_187646797.1	491	1	threonine synthase [Nitrosophilus labii]	9	40-a	1	1	1	0.999	1	0.999	60	60	324	324	34-a	1	38	38	41	96.3227	41	96.7761	41	96.5633	38-a	1	35	35	44	91.1737	44	91.5563	44	91.3301	32-a	1	36	36	41	85.7576	41	86.1138	41	85.9463	31-a	1	41	41
WP_187647343.1	453	1	amidophosphoribosyltransferase [Nitrosophilus labii]	9	400-a	1	1	1	0.999	1	0.999	50	50	315	315	333-a	1	34	34	39	99.3099	39	99.7774	39	99.558	344-a	1	32	32	41	92.084	41	92.4704	41	92.242	334-a	1	29	29	40	90.6843	40	91.0609	40	90.8839	330-a	1	33	33
WP_187647344.1	254	1	4-hydroxy-tetrahydrodipicolinate reductase [Nitrosophilus labii]	9	401-a	1	1	1	0.999	1	0.999	28	28	161	161	334-a	1	18	18	19	86.2872	19	86.6934	19	86.5027	345-a	1	13	13	15	60.0836	15	60.3357	15	60.1867	335-a	1	18	18	24	97.0393	24	97.4424	24	97.2529	331-a	1	17	17
WP_187647345.1	316	1	thioredoxin-disulfide reductase [Nitrosophilus labii]	9	402-a	1	1	1	0.999	1	0.999	36	36	168	168	335-a	1	26	26	28	102.211	28	102.692	28	102.466	346-a	1	18	18	18	57.954	18	58.1972	18	58.0535	336-a	1	20	20	22	71.5	22	71.7969	22	71.6573	332-a	1	27	27
WP_187647346.1	106	1	thioredoxin [Nitrosophilus labii]	9	403-a	1	1	1	0.999	1	0.999	43	43	500	500	336-a	1	33	33	51	554.997	51	557.61	51	556.383	347-a	1	31	31	56	537.503	56	539.758	56	538.425	337-a	1	28	28	50	484.434	50	486.446	50	485.5	333-a	1	34	34
WP_187647348.1	684	1	molybdopterin-dependent oxidoreductase [Nitrosophilus labii]	8	404-a	1	1	1	0.999	1	0.999	26	26	66	66	337-a	1	9	9	9	15.1779	9	15.2494	9	15.2158	348-a	1	11	11	11	16.3619	11	16.4306	11	16.39	338-a	1	12	12	14	21.0205	14	21.1078	14	21.0667	334-a	1	9	9
WP_187647349.1	421	1	homoserine dehydrogenase [Nitrosophilus labii]	9	405-a	1	1	1	0.999	1	0.999	44	44	215	215	338-a	1	28	28	30	82.1988	30	82.5857	30	82.4041	349-a	1	26	26	27	65.2499	27	65.5237	27	65.3619	339-a	1	25	25	28	68.304	28	68.5877	28	68.4543	335-a	1	32	32
WP_187647350.1	403	1	LL-diaminopimelate aminotransferase [Nitrosophilus labii]	9	406-a	1	1	1	0.999	1	0.999	38	38	151	151	339-a	1	22	22	22	62.9715	22	63.2679	22	63.1288	350-a	1	16	16	17	42.9183	17	43.0984	17	42.9919	340-a	1	20	20	20	50.9677	20	51.1794	20	51.0799	336-a	1	20	20
WP_187647351.1	270	1	hypothetical protein [Nitrosophilus labii]	9	407-a	1	1	1	0.9989	1	0.9989	6	6	16	16	340-a	1	4	4	4	17.0892	4	17.1697	4	17.1319	351-a	1	2	2	2	7.5364	2	7.568	2	7.5493	341-a	1	2	2	2	7.6074	2	7.639	2	7.6241	1204-a	0.9967	1	1
WP_187647352.1	287	1	hypothetical protein [Nitrosophilus labii]	9	408-a	1	1	1	0.9989	1	0.9989	4	4	17	17	341-a	1	3	3	3	12.0577	3	12.1145	3	12.0879	352-a	1	3	3	3	10.635	3	10.6796	3	10.6533	1156-a	0.9998	2	2	2	7.1568	2	7.1865	2	7.1725	1205-a	0.9967	1	1
WP_187647353.1	225	1	23S rRNA (guanosine(2251)-2_-O)-methyltransferase RlmB [Nitrosophilus labii]	2	409-a	0.9973	1	1	0.9989	1	0.9989	2	2	2	2	null	0	0	0	0	0	0	0	0	0	null	0	0	0	0	0	0	0	0	0	null	0	0	0	0	0	0	0	0	0	1206-a	0.9967	1	1
WP_187646798.1	110	1	divalent-cation tolerance protein CutA [Nitrosophilus labii]	8	41-a	1	1	1	0.9985	1	0.9985	7	7	21	21	35-a	1	3	3	3	31.4597	3	31.6078	3	31.5383	39-a	1	3	3	3	27.7477	3	27.8641	3	27.7953	33-a	1	3	3	3	28.0091	3	28.1254	3	28.0707	32-a	1	3	3
WP_187647355.1	66	1	50S ribosomal protein L31 [Nitrosophilus labii]	9	410-a	1	1	1	0.999	1	0.999	7	7	71	71	342-a	1	6	6	10	174.776	10	175.599	10	175.213	353-a	1	6	6	9	138.738	9	139.321	9	138.977	342-a	1	5	5	7	108.924	7	109.377	7	109.164	337-a	1	7	7
WP_187647356.1	157	1	type II secretion system protein [Nitrosophilus labii]	7	411-a	1	1	1	0.999	1	0.999	3	3	15	15	343-a	1	2	2	2	14.6946	2	14.7637	2	14.7313	354-a	1	2	2	2	12.9607	2	13.0151	2	12.9829	343-a	1	3	3	3	19.6242	3	19.7057	3	19.6674	338-a	1	2	2
WP_187647359.1	558	1	GspE/PulE family protein [Nitrosophilus labii]	9	412-a	1	1	1	0.999	1	0.999	24	23	64	57	344-a	1	10	9	10	20.6725	9	18.6928	9	18.6517	355-a	1	6	5	6	10.94	5	9.1549	5	9.1323	344-a	1	9	8	9	16.5645	8	14.7852	8	14.7564	339-a	1	14	13
WP_187647360.1	315	1	tetratricopeptide repeat protein [Nitrosophilus labii]	7	413-a	1	1	1	0.999	1	0.999	10	10	43	43	345-a	1	4	4	5	18.3099	5	18.3961	5	18.3556	356-a	1	8	8	9	29.069	9	29.191	9	29.1189	345-a	1	3	3	3	9.781	3	9.8216	3	9.8025	340-a	1	7	7
WP_187647361.1	264	1	ATP-binding protein [Nitrosophilus labii]	8	414-a	1	1	1	0.9989	1	0.9989	9	9	27	27	346-a	1	3	3	3	13.1082	3	13.1699	3	13.141	357-a	1	4	4	4	15.4154	4	15.4801	4	15.4418	346-a	1	3	3	3	11.6705	3	11.7189	3	11.6961	341-a	1	5	5
WP_187647362.1	499	1	pilus (MSHA type) biogenesis protein MshL [Nitrosophilus labii]	9	415-a	1	1	1	0.999	1	0.999	8	8	34	34	347-a	1	3	3	4	9.2467	4	9.2902	4	9.2698	358-a	1	5	5	5	10.1945	5	10.2373	5	10.212	347-a	1	5	5	5	10.2906	5	10.3333	5	10.3132	342-a	1	6	6
WP_187647364.1	206	1	hypothetical protein [Nitrosophilus labii]	7	416-a	1	1	1	0.9989	1	0.9989	3	3	11	11	1149-a	0.9999	2	2	2	11.1993	2	11.252	2	11.2272	1265-a	0.9963	1	1	2	9.8778	2	9.9193	2	9.8948	348-a	1	2	2	2	9.9709	2	10.0123	2	9.9928	343-a	1	2	2
WP_187647365.1	490	1	hypothetical protein [Nitrosophilus labii]	9	417-a	1	1	1	0.999	1	0.999	17	17	63	63	348-a	1	7	7	7	16.4789	7	16.5565	7	16.5201	359-a	1	7	7	7	14.5345	7	14.5955	7	14.5594	349-a	1	10	10	10	20.9592	10	21.0462	10	21.0053	344-a	1	10	10
WP_187647370.1	893	1	hypothetical protein [Nitrosophilus labii]	9	418-a	1	1	1	0.9989	1	0.9989	7	7	29	29	349-a	1	3	3	4	5.167	4	5.1913	4	5.1799	360-a	1	3	3	3	3.418	3	3.4323	3	3.4238	350-a	1	2	2	2	2.3001	2	2.3097	2	2.3052	345-a	1	3	3
WP_187647372.1	129	1	DUF86 domain-containing protein [Nitrosophilus labii]	9	419-a	1	1	1	0.9988	1	0.9988	6	6	18	18	1356-a	0.9753	1	1	1	8.942	1	8.9841	1	8.9644	1335-a	0.9917	2	2	2	15.7739	2	15.8401	2	15.801	351-a	1	3	3	3	23.8837	3	23.9829	3	23.9363	346-a	1	2	2
WP_187646799.1	283	1	acetylglutamate kinase [Nitrosophilus labii]	9	42-a	1	1	1	0.999	1	0.999	24	24	128	128	36-a	1	18	18	19	77.445	19	77.8096	19	77.6385	40-a	1	15	15	16	57.5217	16	57.7631	16	57.6204	34-a	1	16	16	19	68.9505	19	69.2369	19	69.1023	33-a	1	17	17
WP_187647375.1	405	1	molybdopterin molybdotransferase MoeA [Nitrosophilus labii]	9	420-a	1	1	1	0.999	1	0.999	36	36	161	161	350-a	1	18	18	19	54.1159	19	54.3706	19	54.2511	361-a	1	14	14	15	37.6821	15	37.8402	15	37.7467	352-a	1	16	16	18	45.6444	18	45.834	18	45.7449	347-a	1	26	26
WP_187647377.1	471	1	hypothetical protein [Nitrosophilus labii]	9	421-a	1	1	1	0.999	1	0.999	25	25	88	88	351-a	1	12	12	12	29.3891	12	29.5275	12	29.4625	363-a	1	11	11	11	23.7613	11	23.861	11	23.8021	354-a	1	9	9	9	19.6242	9	19.7057	9	19.6674	349-a	1	17	17
WP_187647378.1	300	1	ATP-grasp domain-containing protein [Nitrosophilus labii]	7	422-a	1	1	1	0.9989	1	0.9989	12	12	19	19	352-a	1	6	6	6	23.0705	6	23.1791	6	23.1281	1404-a	0.6963	1	1	1	3.3914	1	3.4056	1	3.3972	1304-a	0.9939	1	1	1	3.4233	1	3.4376	1	3.4309	350-a	1	4	4
WP_187647379.1	360	1	M20 family metallopeptidase [Nitrosophilus labii]	9	423-a	1	1	1	0.999	1	0.999	17	17	56	56	353-a	1	9	9	10	32.0423	10	32.1931	10	32.1223	364-a	1	5	5	5	14.1308	5	14.1901	5	14.155	355-a	1	5	5	5	14.2639	5	14.3231	5	14.2953	351-a	1	13	13
WP_187647380.1	170	1	c-type cytochrome [Nitrosophilus labii]	9	424-a	1	1	1	0.999	1	0.999	26	26	157	157	354-a	1	18	18	21	142.494	21	143.165	21	142.85	365-a	1	19	19	22	131.666	22	132.218	22	131.892	356-a	1	19	19	22	132.906	22	133.458	22	133.198	352-a	1	22	22
WP_187647381.1	252	1	7-carboxy-7-deazaguanine synthase QueE [Nitrosophilus labii]	7	425-a	1	1	1	0.9989	1	0.9989	7	7	36	36	355-a	1	3	3	3	13.7324	3	13.7971	3	13.7667	366-a	1	5	5	6	24.2242	6	24.3258	6	24.2657	357-a	1	6	6	6	24.4524	6	24.5539	6	24.5062	353-a	1	5	5
WP_187647382.1	322	1	GTP 3_,8-cyclase MoaA [Nitrosophilus labii]	8	426-a	1	1	1	0.999	1	0.999	23	23	88	88	356-a	1	13	13	13	46.5708	13	46.79	13	46.6871	367-a	1	12	12	13	41.0758	13	41.2482	13	41.1463	358-a	1	17	17	18	57.4099	18	57.6484	18	57.5363	354-a	1	10	10
WP_187647383.1	308	1	c-type cytochrome [Nitrosophilus labii]	9	427-a	1	1	1	0.999	1	0.999	61	61	481	481	357-a	1	44	44	55	205.986	55	206.956	55	206.501	368-a	1	44	44	60	198.198	60	199.03	60	198.538	359-a	1	40	40	56	186.727	56	187.503	56	187.138	355-a	1	49	49
WP_187647384.1	418	1	cytochrome bc complex cytochrome b subunit [Nitrosophilus labii]	9	428-a	1	1	1	0.999	1	0.999	10	10	59	59	358-a	1	6	6	8	22.077	8	22.1809	8	22.1321	369-a	1	9	9	10	24.3401	10	24.4422	10	24.3819	360-a	1	9	9	10	24.5694	10	24.6714	10	24.6234	356-a	1	7	7
WP_187647385.1	167	1	ubiquinol-cytochrome c reductase iron-sulfur subunit [Nitrosophilus labii]	9	429-a	1	1	1	0.999	1	0.999	37	37	603	603	359-a	1	29	29	54	372.995	54	374.751	54	373.927	370-a	1	25	25	88	536.123	88	538.373	88	537.043	361-a	1	24	24	86	528.874	86	531.071	86	530.038	357-a	1	34	34
WP_187646801.1	378	1	DegT/DnrJ/EryC1/StrS aminotransferase family protein [Nitrosophilus labii]	9	43-a	1	1	1	0.999	1	0.999	64	64	452	452	37-a	1	41	41	53	161.737	53	162.499	53	162.141	41-a	1	43	43	60	161.494	60	162.172	60	161.772	35-a	1	38	38	59	160.299	59	160.965	59	160.652	34-a	1	55	55
WP_187647386.1	291	1	hypothetical protein [Nitrosophilus labii]	9	430-a	1	1	1	0.999	1	0.999	24	23	109	108	360-a	1	14	14	16	63.4239	16	63.7225	16	63.5824	371-a	1	18	18	20	69.9255	20	70.2189	20	70.0455	362-a	1	14	14	15	52.9381	15	53.158	15	53.0546	358-a	1	6	6
WP_187647387.1	623	1	tRNA uridine-5-carboxymethylaminomethyl(34) synthesis enzyme MnmG [Nitrosophilus labii]	9	431-a	1	1	1	0.999	1	0.999	51	51	187	187	361-a	1	27	27	30	55.5469	30	55.8083	30	55.6856	372-a	1	22	22	23	37.5611	23	37.7187	23	37.6255	363-a	1	27	27	28	46.1573	28	46.349	28	46.2589	359-a	1	19	19
WP_187647388.1	202	1	riboflavin synthase [Nitrosophilus labii]	5	432-a	1	1	1	0.9987	1	0.9987	3	3	8	8	null	0	0	0	0	0	0	0	0	0	1287-a	0.9957	1	1	1	5.0367	1	5.0578	1	5.0454	1368-a	0.6965	1	1	1	5.0842	1	5.1053	1	5.0953	1231-a	0.9962	1	1
WP_187647390.1	191	1	AmmeMemoRadiSam system protein A [Nitrosophilus labii]	9	433-a	1	1	1	0.9989	1	0.9989	8	8	25	25	362-a	1	3	3	3	18.1182	3	18.2035	3	18.1634	373-a	1	2	2	2	10.6536	2	10.6983	2	10.6718	364-a	1	3	3	3	16.1309	3	16.1979	3	16.1664	360-a	1	5	5
WP_187647393.1	116	1	arsenate reductase (glutaredoxin) [Nitrosophilus labii]	9	434-a	1	1	1	0.9989	1	0.9989	12	12	95	95	363-a	1	9	9	10	99.4416	10	99.9098	10	99.69	374-a	1	8	8	9	78.9374	9	79.2687	9	79.0729	365-a	1	7	7	8	70.8276	8	71.1217	8	70.9834	361-a	1	6	6
WP_187647395.1	184	1	S-ribosylhomocysteine lyase [Nitrosophilus labii]	9	435-a	1	1	1	0.999	1	0.999	19	19	84	84	364-a	1	12	12	12	75.2298	12	75.5839	12	75.4177	375-a	1	13	13	14	77.412	14	77.7369	14	77.5449	366-a	1	8	8	8	44.6522	8	44.8376	8	44.7504	362-a	1	14	14
WP_187647396.1	332	1	thiamine pyrophosphate-dependent enzyme [Nitrosophilus labii]	9	436-a	1	1	1	0.999	1	0.999	70	70	1396	1396	365-a	1	48	48	146	507.272	146	509.66	146	508.539	376-a	1	53	53	151	462.74	151	464.682	151	463.534	367-a	1	51	51	165	510.406	165	512.526	165	511.53	363-a	1	66	66
WP_187647397.1	405	1	2-oxoacid:ferredoxin oxidoreductase subunit alpha [Nitrosophilus labii]	9	437-a	1	1	1	0.999	1	0.999	75	75	613	613	366-a	1	47	47	76	216.464	76	217.483	76	217.004	377-a	1	44	44	64	160.777	64	161.452	64	161.053	368-a	1	36	36	73	185.113	73	185.882	73	185.521	364-a	1	59	59
WP_187647398.1	135	1	4Fe-4S dicluster-binding protein [Nitrosophilus labii]	9	438-a	1	1	1	0.999	1	0.999	22	22	145	145	367-a	1	10	10	12	102.535	12	103.018	12	102.791	378-a	1	12	12	16	120.583	16	121.089	16	120.79	369-a	1	9	9	14	106.504	14	106.946	14	106.738	365-a	1	21	21
WP_187647399.1	185	1	pyruvate flavodoxin oxidoreductase subunit gamma [Nitrosophilus labii]	9	439-a	1	1	1	0.999	1	0.999	53	53	393	393	368-a	1	35	35	43	268.116	43	269.378	43	268.786	379-a	1	28	28	37	203.483	37	204.337	37	203.832	370-a	1	32	32	47	260.913	47	261.997	47	261.488	366-a	1	45	45
WP_187646802.1	272	1	ferritin-like domain-containing protein [Nitrosophilus labii]	6	44-a	1	1	1	0.9988	1	0.9988	4	4	16	16	1318-a	0.992	1	1	1	4.2409	1	4.2609	1	4.2515	42-a	1	3	3	4	14.962	4	15.0248	4	14.9877	null	0	0	0	0	0	0	0	0	0	35-a	1	2	2
WP_187647401.1	499	1	peptide-binding protein [Nitrosophilus labii]	7	440-a	1	1	1	0.9989	1	0.9989	6	6	18	18	369-a	1	4	4	4	9.2467	4	9.2902	4	9.2698	1162-a	0.9999	2	2	2	4.0778	2	4.0949	2	4.0848	371-a	1	2	2	2	4.1162	2	4.1333	2	4.1253	367-a	1	2	2
WP_187647402.1	129	1	30S ribosomal protein S9 [Nitrosophilus labii]	9	441-a	1	1	1	0.999	1	0.999	26	26	300	300	370-a	1	21	21	31	277.203	31	278.508	31	277.896	380-a	1	17	17	49	386.46	49	388.082	49	387.123	372-a	1	19	19	43	342.333	43	343.755	43	343.087	368-a	1	22	22
WP_187647403.1	140	1	50S ribosomal protein L13 [Nitrosophilus labii]	9	442-a	1	1	1	0.999	1	0.999	35	35	176	176	371-a	1	24	24	28	230.705	28	231.791	28	231.281	381-a	1	23	23	23	167.147	23	167.848	23	167.434	373-a	1	23	23	24	176.057	24	176.788	24	176.445	369-a	1	27	27
WP_187647404.1	906	1	RecB-like helicase [Nitrosophilus labii]	8	443-a	1	1	1	0.9988	1	0.9988	7	7	12	12	372-a	1	2	2	2	2.5464	2	2.5584	2	2.5528	1210-a	0.9979	2	2	2	2.246	2	2.2554	2	2.2498	1272-a	0.9959	1	1	1	1.1336	1	1.1383	1	1.136	1208-a	0.9967	1	1
WP_187647405.1	779	1	PD-(D/E)XK nuclease family protein [Nitrosophilus labii]	7	444-a	1	1	1	0.9988	1	0.9988	6	6	18	18	373-a	1	3	3	3	4.4423	3	4.4632	3	4.4534	382-a	1	4	4	4	5.2242	4	5.2461	4	5.2332	374-a	1	2	2	2	2.6367	2	2.6477	2	2.6425	1158-a	0.9988	2	2
WP_187647406.1	160	1	FixH family protein [Nitrosophilus labii]	9	445-a	1	1	1	0.9989	1	0.9989	15	15	64	64	374-a	1	9	9	9	64.8857	9	65.1911	9	65.0478	383-a	1	10	10	11	69.9473	11	70.2408	11	70.0673	375-a	1	7	7	7	44.9312	7	45.1179	7	45.0301	370-a	1	8	8
WP_187647407.1	204	1	TPM domain-containing protein [Nitrosophilus labii]	8	446-a	1	1	1	0.9988	1	0.9988	10	10	30	30	375-a	1	4	4	4	22.6181	4	22.7246	4	22.6746	384-a	1	7	7	7	34.9113	7	35.0578	7	34.9712	376-a	1	4	4	5	25.1716	5	25.2761	5	25.227	371-a	1	3	3
WP_187647408.1	87	1	DUF4006 family protein [Nitrosophilus labii]	9	447-a	1	1	1	0.999	1	0.999	15	15	123	123	376-a	1	11	11	15	198.883	15	199.82	15	199.38	385-a	1	11	11	23	268.972	23	270.101	23	269.433	377-a	1	10	10	17	200.678	17	201.512	17	201.12	372-a	1	11	11
WP_187647409.1	283	1	c-type cytochrome [Nitrosophilus labii]	9	448-a	1	1	1	0.999	1	0.999	44	44	290	290	377-a	1	24	24	35	142.662	35	143.333	35	143.018	386-a	1	31	31	48	172.565	48	173.289	48	172.861	378-a	1	32	32	47	170.562	47	171.27	47	170.937	373-a	1	23	23
WP_187647410.1	73	1	cytochrome c oxidase, cbb3-type, CcoQ subunit [Nitrosophilus labii]	9	449-a	1	1	1	0.999	1	0.999	5	5	41	41	378-a	1	5	5	6	94.8101	6	95.2564	6	95.0469	387-a	1	5	5	5	69.686	5	69.9784	5	69.8056	379-a	1	5	5	6	84.4109	6	84.7615	6	84.5967	374-a	1	3	3
WP_187646803.1	197	1	MBL fold metallo-hydrolase [Nitrosophilus labii]	8	45-a	1	1	1	0.999	1	0.999	12	12	48	48	38-a	1	4	4	4	23.4218	4	23.532	4	23.4803	43-a	1	5	5	7	36.1518	7	36.3035	7	36.2139	36-a	1	4	4	5	26.066	5	26.1742	5	26.1233	36-a	1	9	9
WP_187647411.1	227	1	cytochrome-c oxidase, cbb3-type subunit II [Nitrosophilus labii]	9	450-a	1	1	1	0.999	1	0.999	44	44	850	850	379-a	1	40	40	67	340.467	67	342.07	67	341.318	388-a	1	38	38	167	748.495	167	751.636	167	749.78	380-a	1	31	31	169	764.595	169	767.77	169	766.277	375-a	1	30	30
WP_187647412.1	487	1	cytochrome-c oxidase, cbb3-type subunit I [Nitrosophilus labii]	9	451-a	1	1	1	0.999	1	0.999	10	10	36	36	380-a	1	5	5	5	11.8432	5	11.8989	5	11.8727	389-a	1	4	4	6	12.5349	6	12.5875	6	12.5564	381-a	1	7	7	11	23.1971	11	23.2935	11	23.2482	376-a	1	3	3
WP_187647413.1	230	1	response regulator transcription factor [Nitrosophilus labii]	9	452-a	1	1	1	0.999	1	0.999	16	16	60	60	381-a	1	5	5	5	25.0766	5	25.1946	5	25.1392	390-a	1	7	7	7	30.9648	7	31.0948	7	31.018	382-a	1	8	8	8	35.7217	8	35.8701	8	35.8003	377-a	1	10	10
WP_187647414.1	560	1	PAS domain S-box protein [Nitrosophilus labii]	7	453-a	1	1	1	0.999	1	0.999	14	14	55	55	382-a	1	7	7	8	16.4789	8	16.5565	8	16.5201	391-a	1	9	9	11	19.9849	11	20.0688	11	20.0192	383-a	1	6	6	6	11.0036	6	11.0493	6	11.0278	378-a	1	6	6
WP_187647415.1	697	1	TonB-dependent receptor [Nitrosophilus labii]	9	454-a	1	1	1	0.999	1	0.999	93	93	488	488	383-a	1	59	59	66	109.229	66	109.743	66	109.502	392-a	1	47	47	57	83.2033	57	83.5524	57	83.3461	384-a	1	46	46	52	76.6198	52	76.938	52	76.7884	379-a	1	70	70
WP_187647416.1	380	1	glutamine-hydrolyzing carbamoyl-phosphate synthase small subunit [Nitrosophilus labii]	9	455-a	1	1	1	0.999	1	0.999	27	27	109	109	384-a	1	13	13	15	45.5338	15	45.7482	15	45.6475	393-a	1	11	11	12	32.1289	12	32.2637	12	32.184	385-a	1	10	10	12	32.4316	12	32.5663	12	32.5029	380-a	1	17	17
WP_187647417.1	183	1	DUF507 family protein [Nitrosophilus labii]	9	456-a	1	1	1	0.999	1	0.999	24	24	118	118	385-a	1	15	15	15	94.5511	15	94.9962	15	94.7873	394-a	1	15	15	18	100.074	18	100.494	18	100.245	386-a	1	12	12	14	78.5683	14	78.8946	14	78.7412	381-a	1	13	13
WP_187647418.1	416	1	adenylosuccinate synthase [Nitrosophilus labii]	9	457-a	1	1	1	0.999	1	0.999	55	55	280	280	386-a	1	41	41	46	127.553	46	128.154	46	127.872	395-a	1	39	39	40	97.8284	40	98.2389	40	97.9963	387-a	1	38	38	41	101.219	41	101.639	41	101.442	382-a	1	33	33
WP_187647419.1	284	1	ATP phosphoribosyltransferase regulatory subunit [Nitrosophilus labii]	8	458-a	1	1	1	0.999	1	0.999	29	29	85	85	387-a	1	14	14	14	56.8638	14	57.1315	14	57.0059	396-a	1	13	13	17	60.9016	17	61.1572	17	61.0061	388-a	1	12	12	14	50.6267	14	50.837	14	50.7382	383-a	1	9	9
WP_187647420.1	369	1	alanine--glyoxylate aminotransferase family protein [Nitrosophilus labii]	9	459-a	1	1	1	0.999	1	0.999	47	47	279	279	388-a	1	36	36	46	143.8	46	144.477	46	144.159	397-a	1	26	26	31	85.4739	31	85.8326	31	85.6206	389-a	1	25	25	29	80.7127	29	81.0479	29	80.8903	384-a	1	31	31
WP_187646804.1	192	1	hypothetical protein [Nitrosophilus labii]	9	46-a	1	1	1	0.999	1	0.999	29	29	112	112	39-a	1	9	9	9	54.0714	9	54.3259	9	54.2065	44-a	1	10	10	10	52.9904	10	53.2128	10	53.0813	37-a	1	11	11	11	58.8385	11	59.0829	11	58.968	37-a	1	12	12
WP_187647421.1	144	1	Hsp20/alpha crystallin family protein [Nitrosophilus labii]	9	460-a	1	1	1	0.999	1	0.999	42	42	193	193	389-a	1	22	22	24	192.254	24	193.159	24	192.734	398-a	1	23	23	24	169.569	24	170.281	24	169.86	390-a	1	15	15	16	114.111	16	114.585	16	114.362	385-a	1	21	21
WP_187647422.1	615	1	invasion protein CiaB [Nitrosophilus labii]	8	461-a	1	1	1	0.9989	1	0.9989	13	13	39	39	390-a	1	3	3	3	5.6269	3	5.6534	3	5.641	399-a	1	7	7	7	11.5803	7	11.6289	7	11.6002	391-a	1	6	6	6	10.0195	6	10.0611	6	10.0416	386-a	1	8	8
WP_187647423.1	200	1	RdgB/HAM1 family non-canonical purine NTP pyrophosphatase [Nitrosophilus labii]	9	462-a	1	1	1	0.999	1	0.999	14	14	86	86	391-a	1	8	8	8	46.1409	8	46.3581	8	46.2562	400-a	1	10	10	14	71.2191	14	71.518	14	71.3413	392-a	1	9	9	14	71.89	14	72.1886	14	72.0482	387-a	1	10	10
WP_187647424.1	442	1	MFS transporter [Nitrosophilus labii]	8	463-a	1	1	1	0.999	1	0.999	6	6	26	26	392-a	1	4	4	5	13.0489	5	13.1103	5	13.0815	401-a	1	4	4	4	9.2074	4	9.246	4	9.2232	393-a	1	4	4	4	9.2941	4	9.3327	4	9.3146	388-a	1	3	3
WP_187647425.1	170	1	TlpA disulfide reductase family protein [Nitrosophilus labii]	9	464-a	1	1	1	0.999	1	0.999	26	26	122	122	393-a	1	16	16	17	115.352	17	115.895	17	115.64	402-a	1	13	13	13	77.8024	13	78.1289	13	77.9359	394-a	1	15	15	16	96.6588	16	97.0603	16	96.8715	389-a	1	17	17
WP_187647426.1	400	1	molybdopterin molybdotransferase MoeA [Nitrosophilus labii]	9	465-a	1	1	1	0.999	1	0.999	41	41	200	200	394-a	1	24	24	25	72.0952	25	72.4346	25	72.2753	403-a	1	24	24	26	66.132	26	66.4095	26	66.2455	395-a	1	21	21	25	64.1875	25	64.4541	25	64.3287	390-a	1	32	32
WP_187647427.1	146	1	molybdenum cofactor biosynthesis protein MoaE [Nitrosophilus labii]	9	466-a	1	1	1	0.999	1	0.999	15	15	38	38	395-a	1	5	5	5	39.5042	5	39.6902	5	39.6029	404-a	1	3	3	3	20.9058	3	20.9935	3	20.9417	396-a	1	3	3	3	21.1027	3	21.1904	3	21.1492	391-a	1	8	8
WP_187647428.1	73	1	MoaD/ThiS family protein [Nitrosophilus labii]	9	467-a	1	1	1	0.999	1	0.999	5	5	25	25	396-a	1	2	2	2	31.6034	2	31.7521	2	31.6823	405-a	1	2	2	2	27.8744	2	27.9914	2	27.9222	397-a	1	3	3	3	42.2055	3	42.3808	3	42.2984	392-a	1	4	4
WP_187647429.1	218	1	MqnA/MqnD/SBP family protein [Nitrosophilus labii]	4	468-a	1	1	1	0.9989	1	0.9989	4	4	5	5	397-a	1	2	2	2	10.5828	2	10.6326	2	10.6092	1230-a	0.9969	1	1	1	4.667	1	4.6866	1	4.6751	null	0	0	0	0	0	0	0	0	0	null	0	0	0
WP_187647430.1	308	1	cytochrome-c peroxidase [Nitrosophilus labii]	8	469-a	1	1	1	0.999	1	0.999	5	5	13	13	1377-a	0.9017	1	1	1	3.7452	1	3.7628	1	3.7546	1163-a	0.9999	2	2	2	6.6066	2	6.6343	2	6.6179	1137-a	0.9999	2	2	2	6.6688	2	6.6965	2	6.6835	1326-a	0.8994	1	1
WP_187646805.1	129	1	hotdog domain-containing protein [Nitrosophilus labii]	9	47-a	1	1	1	0.999	1	0.999	7	7	33	33	40-a	1	3	3	3	26.8261	3	26.9524	3	26.8931	1158-a	0.9999	2	2	2	15.7739	2	15.8401	2	15.801	38-a	1	3	3	4	31.845	4	31.9772	4	31.915	38-a	1	5	5
WP_187647431.1	702	1	EAL domain-containing protein [Nitrosophilus labii]	8	470-a	0.9999	1	1	0.9982	1	0.9982	6	6	15	15	1150-a	0.9999	2	2	2	3.2864	2	3.3019	2	3.2946	1164-a	0.9999	2	2	3	4.3479	3	4.3662	3	4.3554	1292-a	0.9947	1	1	1	1.463	1	1.469	1	1.4662	1165-a	0.9984	2	2
WP_187647432.1	1057	1	NAD-glutamate dehydrogenase [Nitrosophilus labii]	8	471-a	1	1	1	0.9988	1	0.9988	18	18	42	42	398-a	1	5	5	6	6.5479	6	6.5787	6	6.5643	406-a	1	5	5	5	4.8128	5	4.8329	5	4.821	398-a	1	4	4	4	3.8865	4	3.9026	4	3.895	393-a	1	10	10
WP_187647434.1	460	1	glutamate--tRNA ligase [Nitrosophilus labii]	9	472-a	1	1	1	0.999	1	0.999	55	55	251	251	399-a	1	33	33	35	87.7681	35	88.1812	35	87.9873	407-a	1	30	30	33	72.9885	33	73.2948	33	73.1138	399-a	1	32	32	34	75.9087	34	76.224	34	76.0757	394-a	1	31	31
WP_187647435.1	275	1	peptidylprolyl isomerase [Nitrosophilus labii]	9	473-a	1	1	1	0.999	1	0.999	23	23	81	81	400-a	1	8	8	8	33.557	8	33.715	8	33.6409	408-a	1	14	14	14	51.7957	14	52.0131	14	51.8846	400-a	1	13	13	14	52.2836	14	52.5008	14	52.3987	395-a	1	10	10
WP_187647436.1	397	1	tetrahydrodipicolinate N-succinyltransferase N-terminal domain-containing protein [Nitrosophilus labii]	9	474-a	1	1	1	0.999	1	0.999	66	66	492	492	401-a	1	52	52	58	168.525	58	169.318	58	168.946	409-a	1	48	48	73	187.081	73	187.867	73	187.403	401-a	1	43	43	65	168.149	65	168.847	65	168.519	396-a	1	54	54
WP_187647437.1	447	1	acetyl-CoA carboxylase biotin carboxylase subunit [Nitrosophilus labii]	9	475-a	1	1	1	0.999	1	0.999	44	44	204	204	402-a	1	24	24	27	69.6759	27	70.0039	27	69.8499	410-a	1	20	20	25	56.9024	25	57.1412	25	57.0001	402-a	1	16	16	17	39.0582	17	39.2204	17	39.1441	397-a	1	27	27
WP_187647438.1	154	1	acetyl-CoA carboxylase biotin carboxyl carrier protein [Nitrosophilus labii]	9	476-a	1	1	1	0.999	1	0.999	20	20	137	137	403-a	1	12	12	14	104.866	14	105.359	14	105.128	411-a	1	15	15	18	118.919	18	119.418	18	119.123	403-a	1	15	15	17	113.37	17	113.841	17	113.62	398-a	1	15	15
WP_187647439.1	186	1	dCTP deaminase [Nitrosophilus labii]	9	477-a	1	1	1	0.999	1	0.999	12	12	61	61	404-a	1	8	8	9	55.8156	9	56.0784	9	55.9551	412-a	1	6	6	7	38.2898	7	38.4505	7	38.3555	404-a	1	7	7	8	44.172	8	44.3555	8	44.2692	399-a	1	8	8
WP_187647441.1	313	1	magnesium transporter CorA family protein [Nitrosophilus labii]	8	478-a	1	1	1	0.9989	1	0.9989	7	7	15	15	1351-a	0.9803	1	1	1	3.6854	1	3.7027	1	3.6946	413-a	1	2	2	2	6.5011	2	6.5283	2	6.5122	1194-a	0.9976	2	2	2	6.5623	2	6.5896	2	6.5767	1209-a	0.9967	1	1
WP_187647442.1	275	1	hypothetical protein [Nitrosophilus labii]	7	479-a	1	1	1	0.9989	1	0.9989	5	5	21	21	405-a	1	3	3	4	16.7785	4	16.8575	4	16.8204	414-a	1	2	2	2	7.3994	2	7.4304	2	7.4121	405-a	1	3	3	3	11.2036	3	11.2502	3	11.2283	400-a	1	4	4
WP_187646806.1	115	1	arsenate reductase family protein [Nitrosophilus labii]	9	48-a	1	1	1	0.9988	1	0.9988	4	4	12	12	41-a	1	2	2	2	20.0613	2	20.1557	2	20.1114	1262-a	0.9963	1	1	1	8.8471	1	8.8842	1	8.8623	1254-a	0.9962	1	1	1	8.9304	1	8.9675	1	8.9501	39-a	1	3	3
WP_187647444.1	279	1	biotin synthase [Nitrosophilus labii]	9	480-a	1	1	1	0.999	1	0.999	28	28	120	120	406-a	1	19	19	22	90.9588	22	91.387	22	91.186	415-a	1	17	17	18	65.6397	18	65.9152	18	65.7524	406-a	1	14	14	14	51.534	14	51.7481	14	51.6475	401-a	1	13	13
WP_187647447.1	421	1	phosphopyruvate hydratase [Nitrosophilus labii]	9	481-a	1	1	1	0.999	1	0.999	73	73	677	677	407-a	1	59	59	80	219.197	80	220.229	80	219.744	416-a	1	49	49	87	210.25	87	211.132	87	210.611	407-a	1	50	50	85	207.351	85	208.213	85	207.808	402-a	1	56	56
WP_187647448.1	344	1	recombinase RecA [Nitrosophilus labii]	9	482-a	1	1	1	0.999	1	0.999	45	45	319	319	408-a	1	36	36	41	137.484	41	138.131	41	137.827	417-a	1	30	30	37	109.431	37	109.891	37	109.619	408-a	1	29	29	38	113.448	38	113.919	38	113.697	403-a	1	32	32
WP_187647449.1	287	1	MqnA/MqnD/SBP family protein [Nitrosophilus labii]	9	483-a	1	1	1	0.9989	1	0.9989	10	10	34	34	409-a	1	3	3	3	12.0577	3	12.1145	3	12.0879	418-a	1	4	4	4	14.18	4	14.2395	4	14.2043	409-a	1	6	6	6	21.4704	6	21.5596	6	21.5176	404-a	1	4	4
WP_187647451.1	171	1	thiol peroxidase [Nitrosophilus labii]	9	484-a	1	1	1	0.999	1	0.999	85	85	2538	2538	410-a	1	65	65	169	1140.03	169	1145.4	169	1142.88	419-a	1	51	51	279	1659.99	279	1666.96	279	1662.84	410-a	1	59	59	346	2078.02	346	2086.65	346	2082.6	405-a	1	52	52
WP_187647452.1	181	1	alpha/beta hydrolase [Nitrosophilus labii]	7	485-a	1	1	1	0.9989	1	0.9989	3	3	18	18	411-a	1	3	3	3	19.1192	3	19.2092	3	19.1669	420-a	1	3	3	3	16.8632	3	16.934	3	16.8922	411-a	1	2	2	2	11.3481	2	11.3952	2	11.373	406-a	1	3	3
WP_187647453.1	243	1	hypothetical protein [Nitrosophilus labii]	9	486-a	1	1	1	0.9989	1	0.9989	8	8	37	37	412-a	1	7	7	7	33.2291	7	33.3855	7	33.3121	421-a	1	4	4	4	16.7476	4	16.8179	4	16.7763	412-a	1	5	5	5	21.1317	5	21.2194	5	21.1782	407-a	1	4	4
WP_187647455.1	442	1	NFACT RNA binding domain-containing protein [Nitrosophilus labii]	8	487-a	1	1	1	0.9988	1	0.9988	7	7	20	20	1227-a	0.9966	1	1	1	2.6098	1	2.6221	1	2.6163	422-a	1	4	4	4	9.2074	4	9.246	4	9.2232	1138-a	0.9999	2	2	2	4.6471	2	4.6664	2	4.6573	1119-a	0.9999	3	3
WP_187647456.1	110	1	type II toxin-antitoxin system PemK/MazF family toxin [Nitrosophilus labii]	2	488-a	1	1	1	0.9989	1	0.9989	3	3	3	3	null	0	0	0	0	0	0	0	0	0	1282-a	0.9958	1	1	1	9.2492	1	9.288	1	9.2651	null	0	0	0	0	0	0	0	0	0	null	0	0	0
WP_187647458.1	422	1	3-isopropylmalate dehydratase large subunit [Nitrosophilus labii]	9	489-a	1	1	1	0.999	1	0.999	62	62	380	380	413-a	1	41	41	54	147.607	54	148.302	54	147.976	423-a	1	41	41	53	127.78	53	128.316	53	127.999	413-a	1	33	33	44	107.081	44	107.525	44	107.316	408-a	1	41	41
WP_187646807.1	250	1	TIGR01458 family HAD-type hydrolase [Nitrosophilus labii]	7	49-a	1	1	1	0.9989	1	0.9989	6	6	15	15	1198-a	0.9969	1	1	1	4.6141	1	4.6358	1	4.6256	45-a	1	2	2	2	8.1393	2	8.1735	2	8.1533	1132-a	0.9999	2	2	2	8.216	2	8.2501	2	8.2341	40-a	1	5	5
WP_187647461.1	152	1	hypothetical protein [Nitrosophilus labii]	6	490-a	1	1	1	0.9989	1	0.9989	5	4	13	9	null	0	0	0	0	0	0	0	0	0	1308-a	0.9943	2	1	2	13.387	1	6.7216	1	6.705	1127-b	0	1	0	1	6.7566	0	0	0	0	409-a	1	5	4
WP_187647462.1	93	1	Dabb family protein [Nitrosophilus labii]	9	491-a	1	1	1	0.999	1	0.999	9	9	52	52	414-a	1	7	7	8	99.2278	8	99.6949	8	99.4757	424-a	1	4	4	5	54.6998	5	54.9293	5	54.7936	414-a	1	5	5	6	66.258	6	66.5332	6	66.4039	410-a	1	6	6
WP_187647463.1	159	1	cyclic pyranopterin monophosphate synthase MoaC [Nitrosophilus labii]	9	492-a	1	1	1	0.999	1	0.999	16	16	100	100	415-a	1	10	10	13	94.3132	13	94.7572	13	94.5488	425-a	1	11	11	12	76.7861	12	77.1083	12	76.9178	415-a	1	10	10	13	83.9685	13	84.3173	13	84.1533	411-a	1	11	11
WP_187647464.1	89	1	DUF493 domain-containing protein [Nitrosophilus labii]	3	493-a	0.9973	1	1	0.9989	1	0.9989	2	2	3	3	null	0	0	0	0	0	0	0	0	0	null	0	0	0	0	0	0	0	0	0	null	0	0	0	0	0	0	0	0	0	null	0	0	0
WP_187647465.1	468	1	DEAD/DEAH box helicase [Nitrosophilus labii]	8	494-a	1	1	1	0.9989	1	0.9989	26	26	79	79	416-a	1	14	14	14	34.5071	14	34.6695	14	34.5933	426-a	1	9	9	10	21.7396	10	21.8309	10	21.777	416-a	1	11	11	11	24.1389	11	24.2391	11	24.192	null	0	0	0
WP_187647466.1	320	1	hypothetical protein [Nitrosophilus labii]	9	495-a	1	1	1	0.999	1	0.999	18	18	87	87	417-a	1	11	11	12	43.2571	12	43.4607	12	43.3652	427-a	1	10	10	10	31.7942	10	31.9277	10	31.8488	417-a	1	9	9	9	28.8844	9	29.0043	9	28.9479	412-a	1	12	12
WP_187647470.1	243	1	polysaccharide lyase family 7 protein [Nitrosophilus labii]	7	496-a	1	1	1	0.9986	1	0.9986	3	3	11	11	1389-a	0.83	1	1	1	4.747	1	4.7694	1	4.7589	1392-a	0.8682	1	1	1	4.1869	1	4.2045	1	4.1941	418-a	1	3	3	3	12.679	3	12.7317	3	12.7069	1262-a	0.9948	1	1
WP_187647471.1	771	1	sel1 repeat family protein [Nitrosophilus labii]	9	497-a	1	1	1	0.999	1	0.999	40	40	109	109	418-a	1	12	12	12	17.9537	12	18.0382	12	17.9985	428-a	1	11	11	12	15.8353	12	15.9017	12	15.8624	419-a	1	13	13	13	17.3165	13	17.3884	13	17.3546	413-a	1	26	26
WP_187647472.1	746	1	hypothetical protein [Nitrosophilus labii]	7	498-a	1	1	1	0.999	1	0.999	27	27	90	90	419-a	1	11	11	12	18.5553	12	18.6427	12	18.6017	429-a	1	10	10	10	13.6383	10	13.6955	10	13.6617	420-a	1	9	9	10	13.7668	10	13.8239	10	13.7971	414-a	1	20	20
WP_187647473.1	883	1	right-handed parallel beta-helix repeat-containing protein [Nitrosophilus labii]	8	499-a	1	1	1	0.999	1	0.999	26	26	85	85	420-a	1	11	11	11	14.37	11	14.4377	11	14.4059	430-a	1	9	9	9	10.37	9	10.4136	9	10.3878	421-a	1	9	9	10	11.6308	10	11.6791	10	11.6564	415-a	1	18	18
WP_187646750.1	393	1	TolC family protein [Nitrosophilus labii]	9	5-a	1	1	1	0.9988	1	0.9988	8	8	19	19	5-a	1	3	3	5	14.6759	5	14.745	5	14.7125	5-a	1	2	2	2	5.1777	2	5.1994	2	5.1866	5-a	1	3	3	3	7.8397	3	7.8723	3	7.8569	1365-a	0.3154	1	1
WP_187646808.1	301	1	tRNA 5-methoxyuridine(34)/uridine 5-oxyacetic acid(34) synthase CmoB [Nitrosophilus labi	7	50-a	1	1	1	0.9989	1	0.9989	6	6	17	17	1390-a	0.8291	1	1	1	3.8323	1	3.8503	1	3.8419	46-a	1	4	4	4	13.5205	4	13.5772	4	13.5437	1231-a	0.9965	1	1	1	3.412	1	3.4261	1	3.4195	41-a	1	4	4
WP_187647474.1	364	1	hypothetical protein [Nitrosophilus labii]	9	500-a	1	1	1	0.999	1	0.999	32	32	190	190	421-a	1	23	23	25	79.2255	25	79.5984	25	79.4234	431-a	1	20	20	22	61.4921	22	61.7502	22	61.5977	422-a	1	19	19	19	53.6071	19	53.8298	19	53.7251	416-a	1	29	29
WP_187647475.1	436	1	UDP-glucose/GDP-mannose dehydrogenase family protein [Nitrosophilus labii]	9	501-a	1	1	1	0.999	1	0.999	55	55	285	285	422-a	1	33	33	34	89.9536	34	90.3771	34	90.1783	432-a	1	32	32	32	74.6727	32	74.9861	32	74.8008	423-a	1	32	32	38	89.5092	38	89.8809	38	89.7061	417-a	1	38	38
WP_187647476.1	253	1	serine/threonine-protein phosphatase [Nitrosophilus labii]	6	502-a	1	1	1	0.9988	1	0.9988	5	4	17	16	423-a	1	3	3	4	18.2375	4	18.3234	4	18.2831	1188-a	0.9997	2	2	2	8.0428	2	8.0766	2	8.0566	424-a	1	4	4	4	16.2372	4	16.3046	4	16.2729	1252-a	0.9954	1	1
WP_187647477.1	1000	1	protein kinase [Nitrosophilus labii]	8	503-a	1	1	1	0.999	1	0.999	39	39	162	162	424-a	1	23	23	24	27.6846	24	27.8149	24	27.7537	433-a	1	16	16	18	18.3135	18	18.3903	18	18.3449	425-a	1	22	22	25	25.675	25	25.7816	25	25.7315	418-a	1	23	23
WP_187647478.1	605	1	AAA family ATPase [Nitrosophilus labii]	9	504-a	1	1	1	0.9989	1	0.9989	17	17	61	61	425-a	1	7	7	7	13.3465	7	13.4094	7	13.3799	434-a	1	8	8	9	15.1351	9	15.1986	9	15.1611	426-a	1	7	7	7	11.8826	7	11.932	7	11.9088	419-a	1	11	11
WP_187647479.1	477	1	mannose-1-phosphate guanylyltransferase/mannose-6-phosphate isomerase [Nitrosophilus lab	9	505-a	1	1	1	0.999	1	0.999	46	46	229	229	426-a	1	26	26	28	67.712	28	68.0308	28	67.8812	435-a	1	22	22	23	49.0578	23	49.2636	23	49.142	427-a	1	24	24	24	51.6729	24	51.8876	24	51.7867	420-a	1	39	39
WP_187647481.1	647	1	transketolase [Nitrosophilus labii]	9	506-a	1	1	1	0.999	1	0.999	60	60	318	318	427-a	1	39	39	44	78.4467	44	78.816	44	78.6427	436-a	1	35	35	42	66.0455	42	66.3227	42	66.1589	428-a	1	39	39	43	68.255	43	68.5385	43	68.4052	421-a	1	35	35
WP_187647483.1	103	1	YbaB/EbfC family nucleoid-associated protein [Nitrosophilus labii]	9	507-a	1	1	1	0.9989	1	0.9989	5	5	23	23	428-a	1	3	3	3	33.5978	3	33.7559	3	33.6817	437-a	1	2	2	2	19.7556	2	19.8385	2	19.7895	429-a	1	2	2	2	19.9417	2	20.0246	2	19.9856	1243-a	0.9956	1	1
WP_187647484.1	121	1	aspartate 1-decarboxylase [Nitrosophilus labii]	9	508-a	1	1	1	0.999	1	0.999	10	10	77	77	429-a	1	7	7	7	66.7327	7	67.0469	7	66.8994	438-a	1	7	7	8	67.2671	8	67.5494	8	67.3826	430-a	1	8	8	10	84.876	10	85.2285	10	85.0628	422-a	1	6	6
WP_187647485.1	128	1	(2Fe-2S) ferredoxin domain-containing protein [Nitrosophilus labii]	9	509-a	1	1	1	0.999	1	0.999	20	20	141	141	430-a	1	13	13	14	126.167	14	126.76	14	126.482	439-a	1	17	17	23	182.817	23	183.584	23	183.131	431-a	1	16	16	23	184.539	23	185.305	23	184.945	423-a	1	10	10
WP_187646811.1	649	1	methyl-accepting chemotaxis protein [Nitrosophilus labii]	7	51-a	1	1	1	0.999	1	0.999	10	10	37	37	42-a	1	5	5	6	10.6643	6	10.7145	6	10.691	47-a	1	4	4	4	6.2707	4	6.297	4	6.2814	39-a	1	8	8	8	12.6595	8	12.7121	8	12.6873	42-a	1	7	7
WP_187647486.1	428	1	UDP-N-acetylmuramoyl-L-alanyl-D-glutamate--2,6-diaminopimelate ligase [Nitrosophilus lab	8	510-a	1	1	1	0.9989	1	0.9989	25	25	59	59	431-a	1	12	12	12	32.3418	12	32.494	12	32.4226	440-a	1	9	9	10	23.7714	10	23.8711	10	23.8122	432-a	1	8	8	8	19.1963	8	19.276	8	19.2385	424-a	1	5	5
WP_187647487.1	101	1	NifU family protein [Nitrosophilus labii]	9	511-a	1	1	1	0.999	1	0.999	17	17	162	162	432-a	1	12	12	14	159.894	14	160.647	14	160.294	441-a	1	11	11	22	221.615	22	222.545	22	221.996	433-a	1	10	10	16	162.693	16	163.369	16	163.051	425-a	1	12	12
WP_187647488.1	116	1	50S ribosomal protein L17 [Nitrosophilus labii]	9	512-a	1	1	1	0.999	1	0.999	28	28	198	198	433-a	1	23	23	25	248.604	25	249.774	25	249.225	442-a	1	19	19	25	219.271	25	220.191	25	219.647	434-a	1	21	21	27	239.043	27	240.036	27	239.569	426-a	1	19	19
WP_187647489.1	331	1	DNA-directed RNA polymerase subunit alpha [Nitrosophilus labii]	9	513-a	1	1	1	0.999	1	0.999	69	69	862	862	434-a	1	53	53	81	282.282	81	283.611	81	282.987	443-a	1	48	48	133	408.81	133	410.526	133	409.512	435-a	1	48	48	142	440.586	142	442.416	142	441.556	427-a	1	55	55
WP_187647490.1	208	1	30S ribosomal protein S4 [Nitrosophilus labii]	9	514-a	1	1	1	0.999	1	0.999	69	69	673	673	435-a	1	55	55	82	454.754	82	456.895	82	455.89	444-a	1	51	51	98	479.359	98	481.371	98	480.182	436-a	1	56	56	91	449.312	91	451.178	91	450.301	428-a	1	53	53
WP_187647491.1	129	1	30S ribosomal protein S11 [Nitrosophilus labii]	9	515-a	1	1	1	0.999	1	0.999	20	20	125	125	436-a	1	15	15	18	160.957	18	161.714	18	161.359	445-a	1	15	15	18	141.965	18	142.561	18	142.209	437-a	1	14	14	17	135.341	17	135.903	17	135.639	429-a	1	13	13
WP_187647492.1	120	1	30S ribosomal protein S13 [Nitrosophilus labii]	9	516-a	1	1	1	0.999	1	0.999	44	44	311	311	437-a	1	35	35	42	403.733	42	405.634	42	404.742	446-a	1	33	33	43	364.574	43	366.104	43	365.2	438-a	1	30	30	45	385.125	45	386.724	45	385.973	430-a	1	28	28
WP_187647494.1	72	1	MULTISPECIES: translation initiation factor IF-1 [Nitrosophilus]	8	517-a	1	1	1	0.999	1	0.999	12	12	57	57	438-a	1	5	5	5	80.1058	5	80.4829	5	80.3059	447-a	1	7	7	8	113.046	8	113.521	8	113.24	439-a	1	8	8	9	128.375	9	128.908	9	128.657	431-a	1	7	7
WP_187647495.1	252	1	type I methionyl aminopeptidase [Nitrosophilus labii]	7	518-a	1	1	1	0.9988	1	0.9988	4	4	15	15	1176-a	0.9996	2	2	2	9.1549	2	9.198	2	9.1778	448-a	1	3	3	3	12.1121	3	12.1629	3	12.1329	1184-a	0.9985	2	2	2	8.1508	2	8.1846	2	8.1687	1280-a	0.9932	1	1
WP_187647496.1	420	1	preprotein translocase subunit SecY [Nitrosophilus labii]	7	519-a	1	1	1	0.9989	1	0.9989	7	7	15	15	1151-a	0.9999	2	2	2	5.493	2	5.5188	2	5.5067	449-a	1	4	4	4	9.6897	4	9.7303	4	9.7063	440-a	1	3	3	3	7.3357	3	7.3662	3	7.3519	null	0	0	0
WP_187646821.1	126	1	hypothetical protein [Nitrosophilus labii]	4	52-a	1	1	1	0.9988	1	0.9988	3	3	7	7	null	0	0	0	0	0	0	0	0	0	1386-a	0.9036	1	1	1	8.0747	1	8.1086	1	8.0886	null	0	0	0	0	0	0	0	0	0	43-a	1	2	2
WP_187647497.1	133	1	50S ribosomal protein L15 [Nitrosophilus labii]	9	520-a	1	1	1	0.999	1	0.999	30	30	193	193	439-a	1	22	22	26	225.501	26	226.562	26	226.064	450-a	1	22	22	24	183.594	24	184.364	24	183.909	441-a	1	20	20	24	185.323	24	186.093	24	185.731	432-a	1	22	22
WP_187647498.1	147	1	30S ribosomal protein S5 [Nitrosophilus labii]	9	521-a	1	1	1	0.999	1	0.999	33	33	461	461	440-a	1	24	24	35	274.648	35	275.941	35	275.334	451-a	1	24	24	94	650.592	94	653.322	94	651.709	442-a	1	25	25	82	572.884	82	575.264	82	574.145	433-a	1	22	22
WP_187647499.1	118	1	50S ribosomal protein L18 [Nitrosophilus labii]	9	522-a	1	1	1	0.999	1	0.999	36	36	278	278	441-a	1	26	26	33	322.595	33	324.114	33	323.401	452-a	1	20	20	29	250.043	29	251.092	29	250.472	443-a	1	24	24	40	348.135	40	349.581	40	348.902	434-a	1	25	25
WP_187647500.1	178	1	50S ribosomal protein L6 [Nitrosophilus labii]	9	523-a	1	1	1	0.999	1	0.999	48	48	364	364	442-a	1	40	40	47	304.582	47	306.016	47	305.343	453-a	1	39	39	48	274.359	48	275.511	48	274.83	444-a	1	41	41	49	282.713	49	283.888	49	283.336	435-a	1	38	38
WP_187647501.1	134	1	30S ribosomal protein S8 [Nitrosophilus labii]	9	524-a	1	1	1	0.999	1	0.999	29	29	240	240	443-a	1	23	23	30	258.251	30	259.467	30	258.897	454-a	1	20	20	31	235.372	31	236.36	31	235.776	445-a	1	21	21	32	245.254	32	246.272	32	245.793	436-a	1	22	22
WP_187647502.1	61	1	MULTISPECIES: type Z 30S ribosomal protein S14 [Nitrosophilus]	9	525-a	1	1	1	0.999	1	0.999	12	12	72	72	444-a	1	10	10	12	226.923	12	227.991	12	227.489	455-a	1	7	7	8	133.431	8	133.992	8	133.661	446-a	1	7	7	9	151.525	9	152.154	9	151.858	437-a	1	9	9
WP_187647503.1	184	1	50S ribosomal protein L5 [Nitrosophilus labii]	9	526-a	1	1	1	0.999	1	0.999	58	58	874	874	445-a	1	41	41	75	470.186	75	472.399	75	471.361	456-a	1	42	42	123	680.12	123	682.974	123	681.287	447-a	1	39	39	152	848.391	152	851.915	152	850.258	438-a	1	45	45
WP_187647504.1	79	1	50S ribosomal protein L24 [Nitrosophilus labii]	9	527-a	1	1	1	0.999	1	0.999	31	31	232	232	446-a	1	18	18	20	292.031	20	293.406	20	292.761	457-a	1	26	26	27	347.724	27	349.183	27	348.321	448-a	1	21	21	32	416	32	417.728	32	416.915	439-a	1	21	21
WP_187647505.1	122	1	MULTISPECIES: 50S ribosomal protein L14 [Nitrosophilus]	9	528-a	1	1	1	0.999	1	0.999	27	27	281	281	447-a	1	23	23	31	293.108	31	294.488	31	293.841	458-a	1	21	21	34	283.542	34	284.732	34	284.029	449-a	1	22	22	41	345.139	41	346.573	41	345.899	440-a	1	23	23
WP_187647506.1	83	1	30S ribosomal protein S17 [Nitrosophilus labii]	9	529-a	1	1	1	0.999	1	0.999	20	20	166	166	448-a	1	13	13	14	194.57	14	195.486	14	195.056	459-a	1	17	17	25	306.45	25	307.736	25	306.976	450-a	1	15	15	18	222.723	18	223.648	18	223.213	441-a	1	14	14
WP_187646822.1	847	1	S8 family serine peptidase [Nitrosophilus labii]	3	53-a	0.9969	1	1	0.9989	1	0.9989	3	3	3	3	null	0	0	0	0	0	0	0	0	0	1224-a	0.9969	1	1	1	1.2012	1	1.2062	1	1.2033	null	0	0	0	0	0	0	0	0	0	null	0	0	0
WP_187647507.1	63	1	50S ribosomal protein L29 [Nitrosophilus labii]	9	530-a	1	1	1	0.999	1	0.999	32	32	215	215	449-a	1	27	27	29	530.987	29	533.486	29	532.313	460-a	1	26	26	28	452.185	28	454.082	28	452.961	451-a	1	26	26	29	472.746	29	474.709	29	473.786	442-a	1	24	24
WP_187647508.1	141	1	50S ribosomal protein L16 [Nitrosophilus labii]	9	531-a	1	1	1	0.999	1	0.999	19	19	245	245	450-a	1	14	14	23	188.163	23	189.049	23	188.633	461-a	1	11	11	34	245.334	34	246.364	34	245.755	452-a	1	15	15	43	313.199	43	314.499	43	313.888	443-a	1	15	15
WP_187647509.1	231	1	30S ribosomal protein S3 [Nitrosophilus labii]	9	532-a	1	1	1	0.999	1	0.999	57	57	397	397	451-a	1	47	47	54	269.655	54	270.924	54	270.328	462-a	1	47	47	57	251.051	57	252.104	57	251.481	453-a	1	44	44	57	253.416	57	254.468	57	253.973	444-a	1	39	39
WP_187647510.1	109	1	50S ribosomal protein L22 [Nitrosophilus labii]	9	533-a	1	1	1	0.999	1	0.999	34	34	400	400	452-a	1	26	26	47	497.391	47	499.732	47	498.633	463-a	1	31	31	69	644.052	69	646.755	69	645.157	454-a	1	26	26	58	546.477	58	548.747	58	547.68	445-a	1	30	30
WP_187647511.1	93	1	30S ribosomal protein S19 [Nitrosophilus labii]	9	534-a	1	1	1	0.999	1	0.999	25	25	228	228	453-a	1	23	23	28	347.297	28	348.932	28	348.165	464-a	1	17	17	35	382.898	35	384.505	35	383.555	455-a	1	16	16	33	364.419	33	365.933	33	365.221	446-a	1	19	19
WP_187647512.1	275	1	50S ribosomal protein L2 [Nitrosophilus labii]	9	535-a	1	1	1	0.999	1	0.999	72	72	685	685	454-a	1	58	58	88	369.127	88	370.865	88	370.049	465-a	1	60	60	92	340.372	92	341.8	92	340.956	456-a	1	54	54	90	336.109	90	337.505	90	336.849	447-a	1	55	55
WP_187647513.1	93	1	50S ribosomal protein L23 [Nitrosophilus labii]	9	536-a	1	1	1	0.999	1	0.999	24	24	294	294	455-a	1	18	18	42	520.946	42	523.398	42	522.247	466-a	1	14	14	36	393.838	36	395.491	36	394.514	457-a	1	11	11	41	452.763	41	454.644	41	453.76	448-a	1	17	17
WP_187647514.1	204	1	50S ribosomal protein L4 [Nitrosophilus labii]	9	537-a	1	1	1	0.999	1	0.999	48	48	447	447	456-a	1	38	38	49	277.072	49	278.376	49	277.764	467-a	1	34	34	62	309.214	62	310.512	62	309.745	458-a	1	34	34	69	347.368	69	348.81	69	348.132	449-a	1	33	33
WP_187647515.1	192	1	50S ribosomal protein L3 [Nitrosophilus labii]	9	538-a	1	1	1	0.999	1	0.999	48	48	448	448	457-a	1	38	38	57	342.452	57	344.064	57	343.308	468-a	1	34	34	53	280.849	53	282.028	53	281.331	459-a	1	41	41	69	369.078	69	370.611	69	369.89	450-a	1	38	38
WP_187647516.1	103	1	MULTISPECIES: 30S ribosomal protein S10 [Nitrosophilus]	9	539-a	1	1	1	0.999	1	0.999	31	31	658	658	458-a	1	22	22	45	503.966	45	506.339	45	505.225	469-a	1	19	19	97	958.149	97	962.169	97	959.793	460-a	1	21	21	92	917.32	92	921.13	92	919.339	451-a	1	21	21
WP_187646823.1	1532	1	PKD domain-containing protein [Nitrosophilus labii]	9	54-a	1	1	1	0.999	1	0.999	50	50	190	190	43-a	1	13	13	14	10.5413	14	10.591	14	10.5677	48-a	1	14	14	16	10.6257	16	10.6703	16	10.644	40-a	1	11	11	13	8.7147	13	8.7509	13	8.7339	44-a	1	40	40
WP_187647520.1	358	1	chorismate synthase [Nitrosophilus labii]	9	540-a	1	1	1	0.999	1	0.999	43	43	208	208	459-a	1	25	25	27	86.9976	27	87.4071	27	87.2149	470-a	1	30	30	31	88.1002	31	88.4699	31	88.2514	461-a	1	30	30	32	91.7989	32	92.1801	32	92.0009	452-a	1	31	31
WP_187647521.1	228	1	ribonuclease III [Nitrosophilus labii]	9	541-a	1	1	1	0.999	1	0.999	10	10	38	38	460-a	1	3	3	3	15.1779	3	15.2494	3	15.2158	471-a	1	5	5	5	22.3117	5	22.4054	5	22.35	462-a	1	6	6	6	27.0263	6	27.1386	6	27.0858	453-a	1	6	6
WP_187647522.1	143	1	ribonuclease HI [Nitrosophilus labii]	8	542-a	1	1	1	0.999	1	0.999	7	7	22	22	1152-a	0.9999	3	3	3	24.1998	3	24.3137	3	24.2602	472-a	1	4	4	5	35.574	5	35.7233	5	35.635	1167-a	0.9996	3	3	3	21.5454	3	21.6349	3	21.5929	454-a	1	3	3
WP_187647524.1	545	1	DNA primase [Nitrosophilus labii]	8	543-a	1	1	1	0.999	1	0.999	7	7	23	23	461-a	1	4	4	4	8.4662	4	8.5061	4	8.4874	473-a	1	4	4	4	7.4673	4	7.4986	4	7.4801	463-a	1	3	3	3	5.6532	3	5.6767	3	5.6657	null	0	0	0
WP_187647531.1	460	1	pyruvate kinase [Nitrosophilus labii]	9	544-a	1	1	1	0.999	1	0.999	38	38	150	150	462-a	1	21	21	23	57.6762	23	57.9477	23	57.8202	474-a	1	12	12	14	30.9648	14	31.0948	14	31.018	464-a	1	13	13	15	33.4891	15	33.6282	15	33.5628	455-a	1	23	23
WP_187647532.1	351	1	4Fe-4S binding protein [Nitrosophilus labii]	6	545-a	1	1	1	0.9989	1	0.9989	8	8	17	17	1174-a	0.9997	3	3	3	9.8592	3	9.9056	3	9.8838	475-a	1	3	3	3	8.6959	3	8.7324	3	8.7108	465-a	1	3	3	3	8.7778	3	8.8142	3	8.7971	null	0	0	0
WP_187647533.1	189	1	molecular chaperone TorD family protein [Nitrosophilus labii]	7	546-a	1	1	1	0.999	1	0.999	8	8	23	23	463-a	1	4	4	4	24.4132	4	24.5281	4	24.4742	476-a	1	3	3	3	16.1495	3	16.2172	3	16.1772	466-a	1	4	4	4	21.7354	4	21.8257	4	21.7833	1142-a	0.9996	2	2
WP_187647534.1	140	1	hypothetical protein [Nitrosophilus labii]	9	547-a	1	1	1	0.999	1	0.999	13	13	85	85	464-a	1	7	7	9	74.1551	9	74.5041	9	74.3403	477-a	1	9	9	11	79.9398	11	80.2753	11	80.077	467-a	1	9	9	12	88.0286	12	88.3942	12	88.2223	456-a	1	6	6
WP_187647535.1	405	1	ethylbenzene dehydrogenase-related protein [Nitrosophilus labii]	9	548-a	1	1	1	0.999	1	0.999	98	98	547	547	465-a	1	61	61	66	187.982	66	188.867	66	188.451	478-a	1	65	65	69	173.337	69	174.065	69	173.635	468-a	1	60	60	68	172.435	68	173.151	68	172.814	457-a	1	68	68
WP_187647536.1	372	1	4Fe-4S dicluster domain-containing protein [Nitrosophilus labii]	9	549-a	1	1	1	0.999	1	0.999	53	53	360	360	466-a	1	34	34	44	136.438	44	137.081	44	136.779	479-a	1	36	36	45	123.074	45	123.591	45	123.286	469-a	1	39	39	52	143.559	52	144.155	52	143.875	458-a	1	35	35
WP_187646826.1	522	1	ribonuclease Y [Nitrosophilus labii]	9	55-a	1	1	1	0.999	1	0.999	58	58	291	291	44-a	1	41	41	46	101.651	46	102.13	46	101.905	49-a	1	36	36	39	76.0138	39	76.3328	39	76.1442	41-a	1	34	34	40	78.6973	40	79.0242	40	78.8705	45-a	1	29	29
WP_187647538.1	376	1	rhodanese-like domain-containing protein [Nitrosophilus labii]	9	550-a	1	1	1	0.999	1	0.999	53	53	267	267	467-a	1	33	33	35	107.376	35	107.881	35	107.644	481-a	1	33	33	36	97.4121	36	97.8209	36	97.5793	471-a	1	34	34	44	120.181	44	120.68	44	120.445	460-a	1	28	28
WP_187647539.1	191	1	hypothetical protein [Nitrosophilus labii]	9	551-a	1	1	1	0.999	1	0.999	32	32	137	137	468-a	1	15	15	16	96.6302	16	97.0851	16	96.8716	482-a	1	16	16	16	85.2285	16	85.5862	16	85.3748	472-a	1	14	14	15	80.6544	15	80.9894	15	80.8319	461-a	1	12	12
WP_187647541.1	343	1	Mrp/NBP35 family ATP-binding protein [Nitrosophilus labii]	9	552-a	1	1	1	0.999	1	0.999	22	22	90	90	469-a	1	10	10	10	33.6304	10	33.7887	10	33.7144	483-a	1	12	12	13	38.5609	13	38.7228	13	38.6271	473-a	1	12	12	12	35.93	12	36.0793	12	36.0091	462-a	1	16	16
WP_187647542.1	496	1	OprD family outer membrane porin [Nitrosophilus labii]	7	553-a	1	1	1	0.999	1	0.999	13	13	67	67	470-a	1	6	6	7	16.2796	7	16.3562	7	16.3202	484-a	1	10	10	11	22.5636	11	22.6583	11	22.6024	474-a	1	7	7	9	18.6351	9	18.7125	9	18.6761	463-a	1	10	10
WP_187647543.1	504	1	DUF3373 family protein [Nitrosophilus labii]	9	554-a	1	1	1	0.999	1	0.999	53	53	402	402	471-a	1	43	43	58	132.747	58	133.372	58	133.078	485-a	1	39	39	57	115.065	57	115.548	57	115.262	475-a	1	41	41	69	140.601	69	141.185	69	140.911	464-a	1	29	29
WP_187647544.1	107	1	cytochrome C [Nitrosophilus labii]	9	555-a	1	1	1	0.999	1	0.999	22	18	171	153	472-a	1	14	11	23	247.954	20	216.627	23	248.573	486-a	1	14	12	22	209.188	20	190.969	22	209.547	476-a	1	8	7	15	143.972	14	134.932	15	144.289	465-a	1	16	14
WP_187647548.1	81	1	type II toxin-antitoxin system Phd/YefM family antitoxin [Nitrosophilus labii]	8	556-a	1	1	1	0.999	1	0.999	3	3	12	12	null	0	0	0	0	0	0	0	0	0	1305-a	0.9946	1	1	2	25.1214	2	25.2268	2	25.1645	1202-a	0.9971	1	1	1	12.679	1	12.7317	1	12.7069	1167-a	0.998	2	2
WP_187647549.1	134	1	PIN domain-containing protein [Nitrosophilus labii]	9	557-a	1	1	1	0.999	1	0.999	6	6	24	24	473-a	1	3	3	4	34.4335	4	34.5956	4	34.5195	487-a	1	2	2	2	15.1853	2	15.249	2	15.2114	477-a	1	3	3	4	30.6567	4	30.784	4	30.7242	1173-a	0.9973	1	1
WP_187647550.1	1165	1	hydantoinase B/oxoprolinase family protein [Nitrosophilus labii]	8	558-a	1	1	1	0.999	1	0.999	24	24	69	69	474-a	1	13	13	13	12.8719	13	12.9325	13	12.9041	488-a	1	11	11	11	9.6065	11	9.6468	11	9.623	478-a	1	8	8	8	7.0524	8	7.0816	8	7.0679	466-a	1	12	12
WP_187647551.1	228	1	SDR family NAD(P)-dependent oxidoreductase [Nitrosophilus labii]	9	559-a	1	1	1	0.999	1	0.999	19	19	79	79	475-a	1	6	6	6	30.3559	6	30.4988	6	30.4317	489-a	1	8	8	8	35.6988	8	35.8486	8	35.7601	479-a	1	13	13	13	58.557	13	58.8002	13	58.6859	467-a	1	15	15
WP_187646828.1	195	1	TlpA disulfide reductase family protein [Nitrosophilus labii]	4	56-a	0.9953	1	1	0.996	1	0.996	3	3	5	5	null	0	0	0	0	0	0	0	0	0	1300-a	0.9953	2	2	2	10.435	2	10.4788	2	10.4529	null	0	0	0	0	0	0	0	0	0	1305-a	0.9838	1	1
WP_187647552.1	244	1	molybdate ABC transporter substrate-binding protein [Nitrosophilus labii]	9	560-a	1	1	1	0.999	1	0.999	11	11	47	47	476-a	1	6	6	6	28.3653	6	28.4989	6	28.4362	490-a	1	6	6	6	25.0184	6	25.1234	6	25.0613	480-a	1	6	6	6	25.2541	6	25.359	6	25.3097	468-a	1	7	7
WP_187647553.1	132	1	TOBE domain-containing protein [Nitrosophilus labii]	7	561-a	1	1	1	0.9988	1	0.9988	2	2	8	8	1264-a	0.996	1	1	1	8.7388	1	8.7799	1	8.7606	1306-a	0.9946	1	1	1	7.7077	1	7.74	1	7.7209	1301-a	0.9941	1	1	1	7.7803	1	7.8126	1	7.7974	469-a	1	2	2
WP_187647555.1	286	1	ATP-binding cassette domain-containing protein [Nitrosophilus labii]	7	562-a	1	1	1	0.9989	1	0.9989	8	8	27	27	477-a	1	5	5	5	20.1665	5	20.2614	5	20.2169	491-a	1	4	4	4	14.2296	4	14.2893	4	14.254	481-a	1	4	4	4	14.3636	4	14.4233	4	14.3952	470-a	1	3	3
WP_187647557.1	151	1	heme-binding domain-containing protein [Nitrosophilus labii]	7	563-a	1	1	1	0.999	1	0.999	5	5	18	18	1229-a	0.9966	1	1	1	7.6392	1	7.6752	1	7.6583	492-a	1	3	3	4	26.9514	4	27.0645	4	26.9977	482-a	1	2	2	2	13.6026	2	13.6591	2	13.6326	471-a	1	5	5
WP_187647559.1	341	1	AmmeMemoRadiSam system radical SAM enzyme [Nitrosophilus labii]	7	564-a	1	1	1	0.999	1	0.999	22	22	65	65	478-a	1	12	12	12	40.5932	12	40.7843	12	40.6946	493-a	1	6	6	7	20.8854	7	20.973	7	20.9212	483-a	1	5	5	5	15.0586	5	15.1212	5	15.0918	472-a	1	17	17
WP_187647560.1	197	1	flavin reductase family protein [Nitrosophilus labii]	9	565-a	1	1	1	0.999	1	0.999	13	13	45	45	479-a	1	7	7	8	46.8436	8	47.0641	8	46.9606	494-a	1	5	5	5	25.8227	5	25.9311	5	25.867	484-a	1	6	6	6	31.2792	6	31.4091	6	31.348	473-a	1	8	8
WP_187647562.1	252	1	polyphosphate kinase 2 [Nitrosophilus labii]	5	566-a	1	1	1	0.9989	1	0.9989	5	5	11	11	1414-a	0.2935	1	1	1	4.5775	1	4.599	1	4.5889	1380-a	0.9361	1	1	1	4.0374	1	4.0543	1	4.0443	1139-a	0.9999	2	2	2	8.1508	2	8.1846	2	8.1687	474-a	1	2	2
WP_187647564.1	441	1	NAD-binding protein [Nitrosophilus labii]	8	567-a	1	1	1	0.9989	1	0.9989	10	10	21	21	480-a	1	3	3	3	7.8471	3	7.884	3	7.8667	1189-a	0.9997	2	2	2	4.6141	2	4.6335	2	4.622	485-a	1	4	4	4	9.3152	4	9.3539	4	9.3357	475-a	1	5	5
WP_187647565.1	191	1	TetR/AcrR family transcriptional regulator [Nitrosophilus labii]	6	568-a	0.9999	1	1	0.9982	1	0.9982	4	4	9	9	1365-a	0.9482	1	1	1	6.0394	1	6.0678	1	6.0545	1182-a	0.9998	2	2	2	10.6536	2	10.6983	2	10.6718	1391-a	0.2641	1	1	1	5.377	1	5.3993	1	5.3888	1200-a	0.9968	2	2
WP_187647566.1	1028	1	efflux RND transporter permease subunit [Nitrosophilus labii]	9	569-a	1	1	1	0.999	1	0.999	61	61	263	263	481-a	1	34	34	35	39.2736	35	39.4585	35	39.3717	495-a	1	33	33	35	34.6396	35	34.785	35	34.6991	486-a	1	29	29	32	31.9689	32	32.1016	32	32.0392	476-a	1	40	40
WP_187646829.1	290	1	signal recognition particle-docking protein FtsY [Nitrosophilus labii]	9	57-a	1	1	1	0.999	1	0.999	22	22	107	107	45-a	1	12	12	12	47.732	12	47.9567	12	47.8512	50-a	1	12	12	14	49.1166	14	49.3227	14	49.2009	42-a	1	11	11	14	49.5793	14	49.7852	14	49.6884	46-a	1	20	20
WP_187647567.1	380	1	HlyD family efflux transporter periplasmic adaptor subunit [Nitrosophilus labii]	9	570-a	1	1	1	0.999	1	0.999	53	53	250	250	482-a	1	32	32	32	97.1388	32	97.5961	32	97.3814	496-a	1	33	33	34	91.0319	34	91.4139	34	91.1881	487-a	1	34	34	35	94.5921	35	94.985	35	94.8003	477-a	1	40	40
WP_187647568.1	412	1	TolC family protein [Nitrosophilus labii]	9	571-a	1	1	1	0.999	1	0.999	35	35	162	162	483-a	1	22	22	23	64.3957	23	64.6988	23	64.5566	497-a	1	21	21	25	61.7364	25	61.9955	25	61.8423	488-a	1	19	19	20	49.8544	20	50.0614	20	49.9641	478-a	1	26	26
WP_187647569.1	371	1	HlyD family efflux transporter periplasmic adaptor subunit [Nitrosophilus labii]	7	572-a	1	1	1	0.999	1	0.999	25	25	88	88	484-a	1	12	12	12	37.3107	12	37.4864	12	37.4039	498-a	1	15	15	15	41.1354	15	41.308	15	41.206	489-a	1	10	10	10	27.6819	10	27.7969	10	27.7429	479-a	1	10	10
WP_187647570.1	121	1	four helix bundle protein [Nitrosophilus labii]	6	573-a	1	1	1	0.999	1	0.999	3	3	7	7	485-a	1	2	2	2	19.0665	2	19.1563	2	19.1141	null	0	0	0	0	0	0	0	0	0	1305-a	0.9939	1	1	1	8.4876	1	8.5229	1	8.5063	1232-a	0.9962	1	1
WP_187647572.1	428	1	TolC family protein [Nitrosophilus labii]	9	574-a	1	1	1	0.9989	1	0.9989	19	19	72	72	486-a	1	11	11	11	29.6466	11	29.7862	11	29.7207	499-a	1	10	10	10	23.7714	10	23.8711	10	23.8122	490-a	1	10	10	10	23.9953	10	24.095	10	24.0481	480-a	1	9	9
WP_187647576.1	615	1	TonB-dependent receptor plug domain-containing protein [Nitrosophilus labii]	8	575-a	1	1	1	0.9987	1	0.9987	9	9	16	16	1391-a	0.8208	1	1	1	1.8756	1	1.8845	1	1.8803	1322-a	0.9937	1	1	1	1.6543	1	1.6613	1	1.6572	1140-a	0.9999	3	3	3	5.0098	3	5.0306	3	5.0208	481-a	1	5	5
WP_187647580.1	468	1	DegQ family serine endoprotease [Nitrosophilus labii]	9	576-a	1	1	1	0.999	1	0.999	58	58	366	366	487-a	1	33	33	41	101.056	41	101.532	41	101.309	500-a	1	30	30	53	115.22	53	115.704	53	115.418	491-a	1	37	37	51	111.917	51	112.382	51	112.163	482-a	1	26	26
WP_187647581.1	255	1	inositol monophosphatase family protein [Nitrosophilus labii]	8	577-a	1	1	1	0.9989	1	0.9989	8	8	27	27	488-a	1	5	5	5	22.6181	5	22.7246	5	22.6746	501-a	1	3	3	3	11.9696	3	12.0198	3	11.9901	492-a	1	3	3	3	12.0824	3	12.1325	3	12.1089	483-a	1	5	5
WP_187647582.1	293	1	patatin-like phospholipase family protein [Nitrosophilus labii]	9	578-a	1	1	1	0.999	1	0.999	9	9	33	33	489-a	1	3	3	3	11.8108	3	11.8664	3	11.8403	502-a	1	2	2	2	6.9448	2	6.974	2	6.9567	493-a	1	3	3	3	10.5154	3	10.559	3	10.5385	484-a	1	7	7
WP_187647585.1	239	1	Bax inhibitor-1/YccA family protein [Nitrosophilus labii]	7	579-a	1	1	1	0.9987	1	0.9987	3	3	14	14	1261-a	0.9961	2	2	2	9.6529	2	9.6984	2	9.677	1202-a	0.9992	2	2	2	8.5139	2	8.5497	2	8.5285	494-a	1	2	2	2	8.5941	2	8.6298	2	8.6131	1290-a	0.9905	1	1
WP_187646830.1	447	1	DNA repair protein RadA [Nitrosophilus labii]	6	58-a	1	1	1	0.9989	1	0.9989	5	5	14	14	46-a	1	4	4	5	12.9029	5	12.9637	5	12.9352	51-a	1	2	2	2	4.5522	2	4.5713	2	4.56	null	0	0	0	0	0	0	0	0	0	47-a	1	3	3
WP_187647586.1	115	1	hydrogenase maturation nickel metallochaperone HypA [Nitrosophilus labii]	8	580-a	1	1	1	0.999	1	0.999	5	5	21	21	1251-a	0.9963	1	1	1	10.0306	1	10.0779	1	10.0557	503-a	1	2	2	2	17.6942	2	17.7684	2	17.7245	495-a	1	4	4	4	35.7217	4	35.8701	4	35.8003	485-a	1	3	3
WP_187647587.1	562	1	hydrogenase maturation protein [Nitrosophilus labii]	7	581-a	1	1	1	0.9989	1	0.9989	4	4	17	17	490-a	1	3	3	3	6.1576	3	6.1866	3	6.173	1190-a	0.9997	3	3	4	7.2414	4	7.2718	4	7.2538	496-a	1	2	2	2	3.6548	2	3.67	2	3.6628	1244-a	0.9956	1	1
WP_187647588.1	330	1	hydrogenase expression/formation protein HypE [Nitrosophilus labii]	9	582-a	1	1	1	0.999	1	0.999	25	25	145	145	491-a	1	16	16	17	59.4239	17	59.7037	17	59.5724	504-a	1	16	16	19	58.5785	19	58.8243	19	58.679	497-a	1	13	13	14	43.5697	14	43.7506	14	43.6656	486-a	1	19	19
WP_187647589.1	376	1	hydrogenase formation protein HypD [Nitrosophilus labii]	8	583-a	1	1	1	0.999	1	0.999	19	19	76	76	492-a	1	8	8	9	27.6109	9	27.7409	9	27.6799	505-a	1	9	9	10	27.0589	10	27.1725	10	27.1054	498-a	1	9	9	11	30.0452	11	30.17	11	30.1113	487-a	1	10	10
WP_187647590.1	96	1	HypC/HybG/HupF family hydrogenase formation chaperone [Nitrosophilus labii]	9	584-a	1	1	1	0.999	1	0.999	6	6	28	28	493-a	1	2	2	2	24.0317	2	24.1449	2	24.0918	506-a	1	5	5	5	52.9904	5	53.2128	5	53.0813	499-a	1	3	3	5	53.4896	5	53.7117	5	53.6073	488-a	1	4	4
WP_187647591.1	244	1	hydrogenase nickel incorporation protein HypB [Nitrosophilus labii]	9	585-a	1	1	1	0.999	1	0.999	30	30	216	216	494-a	1	20	20	24	113.461	24	113.995	24	113.745	507-a	1	24	24	29	120.922	29	121.43	29	121.13	500-a	1	21	21	32	134.689	32	135.248	32	134.985	489-a	1	23	23
WP_187647592.1	263	1	ABC transporter ATP-binding protein [Nitrosophilus labii]	8	586-a	1	1	1	0.999	1	0.999	6	6	22	22	495-a	1	3	3	3	13.1581	3	13.22	3	13.1909	508-a	1	3	3	3	11.6055	3	11.6542	3	11.6254	501-a	1	3	3	3	11.7148	3	11.7635	3	11.7406	490-a	1	2	2
WP_187647595.1	324	1	transporter [Nitrosophilus labii]	9	587-a	1	1	1	0.999	1	0.999	20	20	74	74	496-a	1	6	6	6	21.3615	6	21.4621	6	21.4149	509-a	1	8	8	9	28.2615	9	28.3801	9	28.31	502-a	1	12	12	12	38.037	12	38.195	12	38.1207	491-a	1	10	10
WP_187647596.1	139	1	hypothetical protein [Nitrosophilus labii]	8	588-a	1	1	1	0.9988	1	0.9988	4	4	14	14	497-a	1	3	3	3	24.8962	3	25.0134	3	24.9584	510-a	1	2	2	2	14.6391	2	14.7005	2	14.6642	1259-a	0.9962	1	1	1	7.3885	1	7.4192	1	7.4047	492-a	1	2	2
WP_187647597.1	224	1	DUF4198 domain-containing protein [Nitrosophilus labii]	9	589-a	1	1	1	0.999	1	0.999	11	11	36	36	498-a	1	2	2	2	10.2993	2	10.3478	2	10.325	511-a	1	3	3	3	13.6261	3	13.6833	3	13.6495	503-a	1	3	3	3	13.7545	3	13.8116	3	13.7847	493-a	1	7	7
WP_187646831.1	89	1	hypothetical protein [Nitrosophilus labii]	9	59-a	1	1	1	0.999	1	0.999	14	14	72	72	47-a	1	8	8	8	103.688	8	104.176	8	103.947	52-a	1	9	9	9	102.885	9	103.317	9	103.061	43-a	1	6	6	7	80.7753	7	81.1108	7	80.953	48-a	1	10	10
WP_187647605.1	610	1	hypothetical protein [Nitrosophilus labii]	9	590-a	1	1	1	0.999	1	0.999	50	50	209	209	499-a	1	29	29	30	56.7306	30	56.9977	30	56.8724	512-a	1	37	37	41	68.3837	41	68.6706	41	68.501	504-a	1	28	28	31	52.1918	31	52.4086	31	52.3067	494-a	1	26	26
WP_187647606.1	183	1	HyaD/HybD family hydrogenase maturation endopeptidase [Nitrosophilus labii]	9	591-a	1	1	1	0.999	1	0.999	18	18	134	134	500-a	1	13	13	17	107.158	17	107.662	17	107.426	513-a	1	13	13	25	138.991	25	139.575	25	139.23	505-a	1	13	13	28	157.137	28	157.789	28	157.482	495-a	1	7	7
WP_187647608.1	576	1	nickel-dependent hydrogenase large subunit [Nitrosophilus labii]	9	592-a	1	1	1	0.999	1	0.999	146	146	1662	1662	501-a	1	106	106	191	382.505	191	384.306	191	383.461	514-a	1	102	102	226	399.194	226	400.87	226	399.879	506-a	1	114	114	274	488.538	274	490.567	274	489.613	496-a	1	118	118
WP_187647611.1	292	1	hydrogenase [Nitrosophilus labii]	7	593-a	0.9995	1	1	0.9987	1	0.9987	4	4	11	11	1252-a	0.9963	1	1	2	7.9008	2	7.938	2	7.9206	1345-a	0.9901	1	1	2	6.9686	2	6.9978	2	6.9806	1180-a	0.9987	2	2	2	7.0342	2	7.0635	2	7.0497	1222-a	0.9965	1	1
WP_187647612.1	199	1	TetR/AcrR family transcriptional regulator [Nitrosophilus labii]	9	594-a	1	1	1	0.999	1	0.999	7	7	21	21	1253-a	0.9963	1	1	1	5.7966	1	5.8239	1	5.8111	515-a	1	3	3	3	15.3379	3	15.4023	3	15.3642	507-a	1	5	5	5	25.804	5	25.9112	5	25.8608	1140-a	0.9997	2	2
WP_187647616.1	111	1	preprotein translocase subunit SecG [Nitrosophilus labii]	9	595-a	1	1	1	0.9989	1	0.9989	8	8	39	39	502-a	1	4	4	4	41.5684	4	41.7641	4	41.6722	516-a	1	4	4	4	36.6636	4	36.8175	4	36.7265	508-a	1	5	5	5	46.2613	5	46.4534	5	46.3631	497-a	1	4	4
WP_187647617.1	186	1	ribosome recycling factor [Nitrosophilus labii]	9	596-a	1	1	1	0.999	1	0.999	36	36	247	247	503-a	1	14	14	18	111.631	18	112.157	18	111.91	517-a	1	19	19	28	153.159	28	153.802	28	153.422	509-a	1	19	19	33	182.21	33	182.966	33	182.611	498-a	1	22	22
WP_187647618.1	203	1	orotate phosphoribosyltransferase [Nitrosophilus labii]	9	597-a	1	1	1	0.999	1	0.999	19	18	72	70	504-a	1	10	10	10	56.8238	10	57.0913	10	56.9657	518-a	1	11	11	11	55.1309	11	55.3622	11	55.2255	510-a	1	7	7	7	35.4138	7	35.5609	7	35.4917	499-a	1	8	7
WP_187647625.1	58	1	HTH domain-containing protein [Nitrosophilus labii]	9	598-a	1	1	1	0.999	1	0.999	21	21	103	103	505-a	1	9	9	10	198.883	10	199.82	10	199.38	519-a	1	8	8	8	140.333	8	140.922	8	140.574	511-a	1	10	10	10	177.069	10	177.804	10	177.459	500-a	1	12	12
WP_187647626.1	243	1	DUF481 domain-containing protein [Nitrosophilus labii]	9	599-a	1	1	1	0.999	1	0.999	6	6	21	21	506-a	1	4	4	4	18.988	4	19.0774	4	19.0355	1216-a	0.9972	1	1	1	4.1869	1	4.2045	1	4.1941	512-a	1	3	3	3	12.679	3	12.7317	3	12.7069	501-a	1	3	3
WP_187646751.1	325	1	efflux RND transporter periplasmic adaptor subunit [Nitrosophilus labii]	5	6-a	1	1	1	0.9987	1	0.9987	11	11	28	28	6-a	1	7	7	8	28.3944	8	28.5281	8	28.4653	6-a	1	9	9	9	28.1746	9	28.2928	9	28.2229	6-a	1	3	3	3	9.48	3	9.5194	3	9.5009	null	0	0	0
WP_187646834.1	66	1	sulfur carrier protein ThiS [Nitrosophilus labii]	6	60-a	1	1	1	0.9984	1	0.9984	6	6	16	16	1143-a	0.9999	2	2	2	34.9552	2	35.1198	2	35.0426	null	0	0	0	0	0	0	0	0	0	44-a	1	2	2	2	31.1212	2	31.2505	2	31.1897	null	0	0	0
WP_187647627.1	207	1	NAD(P)H-dependent oxidoreductase [Nitrosophilus labii]	8	600-a	1	1	1	0.9989	1	0.9989	10	10	37	37	507-a	1	6	6	6	33.4355	6	33.5928	6	33.519	520-a	1	3	3	4	19.6602	4	19.7427	4	19.6939	513-a	1	5	5	5	24.8068	5	24.9098	5	24.8614	502-a	1	5	5
WP_187647629.1	184	1	LemA family protein [Nitrosophilus labii]	8	601-a	1	1	1	0.999	1	0.999	10	10	35	35	508-a	1	6	6	6	37.6149	6	37.792	6	37.7088	521-a	1	4	4	4	22.1177	4	22.2105	4	22.1557	514-a	1	5	5	7	39.0706	7	39.2329	7	39.1566	503-a	1	7	7
WP_187647630.1	602	1	translational GTPase TypA [Nitrosophilus labii]	9	602-a	1	1	1	0.999	1	0.999	47	47	248	248	509-a	1	30	30	32	61.3168	32	61.6055	32	61.47	522-a	1	36	36	37	62.5322	37	62.7946	37	62.6395	515-a	1	32	32	33	56.2973	33	56.5312	33	56.4212	504-a	1	26	26
WP_187647634.1	206	1	FAD-dependent thymidylate synthase [Nitrosophilus labii]	9	603-a	1	1	1	0.9989	1	0.9989	13	13	48	48	510-a	1	5	5	5	27.9981	5	28.1299	5	28.0681	523-a	1	7	7	7	34.5724	7	34.7175	7	34.6317	516-a	1	6	6	7	34.8981	7	35.043	7	34.9749	505-a	1	6	6
WP_187647636.1	436	1	chromosomal replication initiator protein DnaA [Nitrosophilus labii]	7	604-a	1	1	1	0.999	1	0.999	15	15	49	49	511-a	1	9	9	11	29.1026	11	29.2396	11	29.1753	524-a	1	5	5	5	11.6676	5	11.7166	5	11.6876	517-a	1	2	2	2	4.711	2	4.7306	2	4.7214	506-a	1	8	8
WP_187647637.1	355	1	DNA polymerase III subunit beta [Nitrosophilus labii]	9	605-a	1	1	1	0.999	1	0.999	33	33	175	175	512-a	1	25	25	27	87.7327	27	88.1457	27	87.9519	525-a	1	18	18	21	60.1851	21	60.4377	21	60.2884	518-a	1	19	19	20	57.8591	20	58.0995	20	57.9865	507-a	1	24	24
WP_187647638.1	771	1	DNA topoisomerase (ATP-hydrolyzing) subunit B [Nitrosophilus labii]	9	606-a	1	1	1	0.999	1	0.999	62	62	273	273	513-a	1	37	37	38	56.8533	38	57.1209	38	56.9953	526-a	1	34	34	38	50.145	38	50.3554	38	50.231	519-a	1	33	33	34	45.2892	34	45.4773	34	45.3889	508-a	1	26	26
WP_187647639.1	486	1	GGDEF domain-containing protein [Nitrosophilus labii]	5	607-a	1	1	1	0.9988	1	0.9988	6	6	10	10	514-a	1	3	3	3	7.1205	3	7.154	3	7.1383	1165-a	0.9999	2	2	2	4.1869	2	4.2045	2	4.1941	1181-a	0.9987	2	2	2	4.2263	2	4.2439	2	4.2356	null	0	0	0
WP_187647640.1	129	1	preQ(1) synthase [Nitrosophilus labii]	9	608-a	1	1	1	0.999	1	0.999	7	7	35	35	515-a	1	3	3	3	26.8261	3	26.9524	3	26.8931	527-a	1	6	6	7	55.2086	7	55.4403	7	55.3033	520-a	1	5	5	5	39.8062	5	39.9715	5	39.8938	509-a	1	5	5
WP_187647641.1	688	1	TonB-dependent receptor [Nitrosophilus labii]	6	609-a	1	1	1	0.9989	1	0.9989	5	5	17	17	516-a	1	3	3	4	6.7065	4	6.7381	4	6.7233	528-a	1	2	2	2	2.9576	2	2.97	2	2.9627	521-a	1	3	3	3	4.4782	3	4.4968	3	4.4881	510-a	1	3	3
WP_187646836.1	395	1	TolC family protein [Nitrosophilus labii]	7	61-a	1	1	1	0.9989	1	0.9989	4	4	11	11	1199-a	0.9969	1	1	1	2.9203	1	2.9341	1	2.9276	1225-a	0.9969	1	1	1	2.5757	1	2.5865	1	2.5802	45-a	1	3	3	3	7.8	3	7.8324	3	7.8172	1180-a	0.997	1	1
WP_187647643.1	788	1	GGDEF domain-containing phosphodiesterase [Nitrosophilus labii]	8	610-a	0.9991	1	1	0.9978	1	0.9978	4	4	11	11	1347-a	0.9851	2	2	2	2.9277	2	2.9415	2	2.935	1203-a	0.9991	2	2	2	2.5823	2	2.5931	2	2.5867	1193-a	0.9977	2	2	2	2.6066	2	2.6174	2	2.6123	1286-a	0.9916	1	1
WP_187647645.1	564	1	dihydroxy-acid dehydratase [Nitrosophilus labii]	9	611-a	1	1	1	0.999	1	0.999	68	68	459	459	517-a	1	44	44	52	106.353	52	106.854	52	106.619	529-a	1	46	46	60	108.236	60	108.69	60	108.421	522-a	1	41	41	61	111.076	61	111.538	61	111.321	511-a	1	52	52
WP_187647648.1	263	1	ion transporter [Nitrosophilus labii]	7	612-a	1	1	1	0.9989	1	0.9989	6	6	23	23	518-a	1	4	4	4	17.5441	4	17.6267	4	17.5879	530-a	1	5	5	5	19.3425	5	19.4237	5	19.3757	523-a	1	3	3	3	11.7148	3	11.7635	3	11.7406	1120-a	0.9999	2	2
WP_187647650.1	174	1	hypothetical protein [Nitrosophilus labii]	9	613-a	1	1	1	0.999	1	0.999	17	16	76	75	519-a	1	12	12	12	79.5533	12	79.9278	12	79.752	531-a	1	7	7	7	40.9305	7	41.1023	7	41.0007	524-a	1	11	11	11	64.9253	11	65.1949	11	65.0682	512-a	1	11	11
WP_187647657.1	479	1	Fe-S cluster assembly protein SufB [Nitrosophilus labii]	9	614-a	1	1	1	0.999	1	0.999	44	44	179	179	520-a	1	27	27	28	67.4293	28	67.7467	28	67.5978	532-a	1	17	17	18	38.2327	18	38.3932	18	38.2983	525-a	1	18	18	20	42.881	20	43.0591	20	42.9754	513-a	1	19	19
WP_187647658.1	395	1	SufD family Fe-S cluster assembly protein [Nitrosophilus labii]	9	615-a	1	1	1	0.999	1	0.999	41	41	154	154	521-a	1	20	20	20	58.4062	20	58.6812	20	58.5521	533-a	1	16	16	17	43.7875	17	43.9713	17	43.8626	526-a	1	16	16	17	44.2	17	44.3836	17	44.2973	514-a	1	19	19
WP_187647659.1	143	1	SufE family protein [Nitrosophilus labii]	9	616-a	1	1	1	0.999	1	0.999	16	16	55	55	522-a	1	7	7	7	56.4662	7	56.732	7	56.6072	534-a	1	3	3	3	21.3444	3	21.434	3	21.381	527-a	1	7	7	7	50.2727	7	50.4815	7	50.3834	515-a	1	7	7
WP_187647660.1	106	1	iron-sulfur cluster assembly protein [Nitrosophilus labii]	8	617-a	1	1	1	0.999	1	0.999	7	7	19	19	523-a	1	3	3	3	32.6469	3	32.8006	3	32.7284	535-a	1	3	3	3	28.7948	3	28.9156	3	28.8442	1223-a	0.9968	1	1	1	9.6887	1	9.7289	1	9.71	516-a	1	2	2
WP_187647661.1	618	1	DUF505 domain-containing protein [Nitrosophilus labii]	9	618-a	1	1	1	0.999	1	0.999	66	66	323	323	524-a	1	45	45	48	89.594	48	90.0158	48	89.8178	536-a	1	28	28	31	51.0354	31	51.2496	31	51.123	528-a	1	34	34	39	64.8107	39	65.0798	39	64.9533	517-a	1	36	36
WP_187647662.1	278	1	peroxiredoxin [Nitrosophilus labii]	9	619-a	1	1	1	0.999	1	0.999	47	47	249	249	525-a	1	34	34	43	178.423	43	179.263	43	178.868	537-a	1	20	20	22	80.5149	22	80.8528	22	80.6531	529-a	1	19	19	23	84.9676	23	85.3205	23	85.1546	518-a	1	25	25
WP_187646837.1	397	1	aspartate aminotransferase family protein [Nitrosophilus labii]	9	62-a	1	1	1	0.999	1	0.999	26	26	121	121	48-a	1	20	20	20	58.112	20	58.3856	20	58.2572	53-a	1	15	15	15	38.4414	15	38.6027	15	38.5074	46-a	1	14	14	14	36.2166	14	36.367	14	36.2963	49-a	1	15	15
WP_187647664.1	292	1	YfdX family protein [Nitrosophilus labii]	9	620-a	1	1	1	0.999	1	0.999	15	15	59	59	526-a	1	7	7	7	27.653	7	27.7831	7	27.722	538-a	1	6	6	7	24.3901	7	24.4924	7	24.432	530-a	1	8	8	9	31.6541	9	31.7856	9	31.7238	519-a	1	9	9
WP_187647665.1	116	1	50S ribosomal protein L20 [Nitrosophilus labii]	9	621-a	1	1	1	0.999	1	0.999	22	22	133	133	527-a	1	15	15	19	188.939	19	189.829	19	189.411	539-a	1	18	18	20	175.417	20	176.153	20	175.718	531-a	1	17	17	19	168.215	19	168.914	19	168.586	520-a	1	12	12
WP_187647666.1	64	1	50S ribosomal protein L35 [Nitrosophilus labii]	9	622-a	1	1	1	0.999	1	0.999	8	8	62	62	528-a	1	8	8	9	162.214	9	162.978	9	162.619	540-a	1	8	8	8	127.177	8	127.711	8	127.395	532-a	1	6	6	6	96.2812	6	96.6811	6	96.4931	521-a	1	6	6
WP_187647667.1	177	1	translation initiation factor IF-3 [Nitrosophilus labii]	9	623-a	1	1	1	0.999	1	0.999	31	31	179	179	529-a	1	19	19	22	143.376	22	144.051	22	143.734	541-a	1	21	21	27	155.199	27	155.85	27	155.465	533-a	1	20	20	26	150.859	26	151.485	26	151.191	522-a	1	26	26
WP_187647668.1	605	1	threonine--tRNA ligase [Nitrosophilus labii]	9	624-a	1	1	1	0.999	1	0.999	79	79	391	391	530-a	1	53	53	58	110.586	58	111.106	58	110.862	542-a	1	47	47	55	92.4923	55	92.8805	55	92.651	534-a	1	41	41	44	74.6909	44	75.0011	44	74.8553	523-a	1	49	49
WP_187647670.1	446	1	phosphoglucosamine mutase [Nitrosophilus labii]	9	625-a	1	1	1	0.999	1	0.999	44	44	195	195	531-a	1	30	30	32	82.764	32	83.1536	32	82.9707	543-a	1	20	20	20	45.624	20	45.8155	20	45.7023	535-a	1	23	23	24	55.2646	24	55.4941	24	55.3862	524-a	1	33	33
WP_187647671.1	90	1	30S ribosomal protein S20 [Nitrosophilus labii]	9	626-a	1	1	1	0.9987	1	0.9987	15	15	73	73	532-a	1	10	10	10	128.169	10	128.773	10	128.489	544-a	1	10	10	10	113.046	10	113.521	10	113.24	536-a	1	11	11	11	125.522	11	126.043	11	125.798	525-a	1	9	9
WP_187647672.1	355	1	peptide chain release factor 1 [Nitrosophilus labii]	9	627-a	1	1	1	0.999	1	0.999	30	30	137	137	533-a	1	18	18	18	58.4885	18	58.7638	18	58.6346	545-a	1	20	20	21	60.1851	21	60.4377	21	60.2884	537-a	1	15	15	15	43.3944	15	43.5746	15	43.4899	526-a	1	16	16
WP_187647673.1	394	1	FAD-dependent oxidoreductase [Nitrosophilus labii]	8	628-a	1	1	1	0.999	1	0.999	6	6	15	15	534-a	1	4	4	4	11.7109	4	11.766	4	11.7401	546-a	1	2	2	2	5.1645	2	5.1862	2	5.1734	538-a	1	3	3	3	7.8198	3	7.8523	3	7.837	1364-a	0.318	1	1
WP_187647674.1	249	1	diaminopimelate epimerase [Nitrosophilus labii]	9	629-a	1	1	1	0.999	1	0.999	13	13	63	63	535-a	1	11	11	11	50.9589	11	51.1987	11	51.0861	547-a	1	9	9	9	36.7741	9	36.9284	9	36.8372	539-a	1	7	7	8	32.996	8	33.133	8	33.0686	527-a	1	7	7
WP_187646838.1	254	1	TdeIII family type II restriction endonuclease [Nitrosophilus labii]	6	63-a	1	1	1	0.9986	1	0.9986	4	4	10	10	1279-a	0.9954	1	1	1	4.5414	1	4.5628	1	4.5528	54-a	1	3	3	3	12.0167	3	12.0671	3	12.0373	null	0	0	0	0	0	0	0	0	0	1150-a	0.9992	2	2
WP_187647675.1	204	1	dephospho-CoA kinase [Nitrosophilus labii]	9	630-a	1	1	1	0.9989	1	0.9989	22	22	84	84	536-a	1	12	12	12	67.8543	12	68.1737	12	68.0238	548-a	1	13	13	13	64.8353	13	65.1074	13	64.9466	540-a	1	11	11	11	55.3774	11	55.6074	11	55.4993	528-a	1	8	8
WP_187647676.1	279	1	polyamine aminopropyltransferase [Nitrosophilus labii]	9	631-a	1	1	1	0.999	1	0.999	34	34	143	143	537-a	1	23	23	24	99.2278	24	99.6949	24	99.4757	549-a	1	17	17	19	69.2864	19	69.5771	19	69.4053	541-a	1	21	21	22	80.9821	22	81.3184	22	81.1603	529-a	1	14	14
WP_187647680.1	206	1	phosphoribosyltransferase family protein [Nitrosophilus labii]	9	632-a	1	1	1	0.999	1	0.999	16	16	60	60	538-a	1	8	8	8	44.797	8	45.0079	8	44.9089	550-a	1	5	5	5	24.6945	5	24.7982	5	24.7369	542-a	1	8	8	8	39.8835	8	40.0491	8	39.9713	530-a	1	9	9
WP_187647683.1	166	1	hypothetical protein [Nitrosophilus labii]	9	633-a	1	1	1	0.999	1	0.999	11	11	57	57	539-a	1	7	7	8	55.5915	8	55.8532	8	55.7303	551-a	1	7	7	7	42.9031	7	43.0831	7	42.9767	543-a	1	9	9	9	55.6807	9	55.912	9	55.8032	531-a	1	7	7
WP_187647687.1	130	1	secondary thiamine-phosphate synthase enzyme YjbQ [Nitrosophilus labii]	9	634-a	1	1	1	0.999	1	0.999	21	21	96	96	540-a	1	9	9	9	79.8593	9	80.2352	9	80.0588	552-a	1	9	9	15	117.394	15	117.887	15	117.596	544-a	1	7	7	9	71.1	9	71.3953	9	71.2565	532-a	1	13	13
WP_187647688.1	258	1	pseudouridine synthase [Nitrosophilus labii]	9	635-a	1	1	1	0.999	1	0.999	13	13	61	61	541-a	1	9	9	9	40.2392	9	40.4286	9	40.3397	553-a	1	9	9	9	35.4912	9	35.6402	9	35.5521	545-a	1	9	9	9	35.8256	9	35.9744	9	35.9044	533-a	1	8	8
WP_187647689.1	320	1	KpsF/GutQ family sugar-phosphate isomerase [Nitrosophilus labii]	9	636-a	1	1	1	0.9989	1	0.9989	25	25	71	71	542-a	1	10	10	10	36.0476	10	36.2173	10	36.1376	554-a	1	11	11	12	38.1531	12	38.3132	12	38.2186	546-a	1	11	11	11	35.3031	11	35.4497	11	35.3808	534-a	1	10	10
WP_187647690.1	609	1	ribonuclease J [Nitrosophilus labii]	9	637-a	1	1	1	0.999	1	0.999	51	51	231	231	543-a	1	37	37	41	77.6592	41	78.0248	41	77.8532	555-a	1	31	31	32	53.4603	32	53.6846	32	53.552	547-a	1	30	30	33	55.6502	33	55.8814	33	55.7727	535-a	1	31	31
WP_187647691.1	275	1	16S rRNA (adenine(1518)-N(6)/adenine(1519)-N(6))-dimethyltransferase RsmA [Nitrosophilus labii]	7	638-a	1	1	1	0.9988	1	0.9988	6	6	15	15	1231-a	0.9966	1	1	1	4.1946	1	4.2144	1	4.2051	556-a	1	3	3	3	11.0991	3	11.1457	3	11.1181	1302-a	0.9941	1	1	1	3.7345	1	3.7501	1	3.7428	536-a	1	3	3
WP_187647693.1	254	1	imidazole glycerol phosphate synthase subunit HisF [Nitrosophilus labii]	9	639-a	1	1	1	0.999	1	0.999	31	31	106	106	544-a	1	12	12	12	54.4972	12	54.7537	12	54.6333	557-a	1	13	13	13	52.0724	13	52.291	13	52.1618	548-a	1	15	15	16	64.6929	16	64.9616	16	64.8353	537-a	1	15	15
WP_187646839.1	519	1	DNA methyltransferase [Nitrosophilus labii]	5	64-a	1	1	1	0.9989	1	0.9989	8	8	12	12	1200-a	0.9969	1	1	1	2.2226	1	2.2331	1	2.2281	55-a	1	4	4	4	7.8414	4	7.8743	4	7.8548	47-a	1	2	2	2	3.9576	2	3.974	2	3.9663	null	0	0	0
WP_187647695.1	85	1	hypothetical protein [Nitrosophilus labii]	7	640-a	1	1	1	0.9987	1	0.9987	2	2	13	13	545-a	1	2	2	2	27.1417	2	27.2695	2	27.2095	1191-a	0.9997	2	2	2	23.9392	2	24.0396	2	23.9803	1157-a	0.9998	2	2	2	24.1647	2	24.2651	2	24.2179	1277-a	0.9938	1	1
WP_187647696.1	358	1	23S rRNA (adenine(2503)-C(2))-methyltransferase RlmN [Nitrosophilus labii]	8	641-a	1	1	1	0.999	1	0.999	15	15	74	74	546-a	1	10	10	10	32.2213	10	32.373	10	32.3018	558-a	1	10	10	10	28.4194	10	28.5387	10	28.4682	549-a	1	10	10	10	28.6871	10	28.8063	10	28.7503	538-a	1	9	9
WP_187647697.1	442	1	adenylosuccinate lyase [Nitrosophilus labii]	9	642-a	1	1	1	0.999	1	0.999	50	50	226	226	547-a	1	30	30	32	83.513	32	83.9061	32	83.7216	559-a	1	23	23	27	62.1498	27	62.4106	27	62.2565	550-a	1	35	35	41	95.2647	41	95.6604	41	95.4743	539-a	1	30	30
WP_187647698.1	789	1	ribonucleoside-diphosphate reductase subunit alpha [Nitrosophilus labii]	9	643-a	1	1	1	0.999	1	0.999	59	59	303	303	548-a	1	45	45	50	73.1003	50	73.4444	50	73.2829	560-a	1	39	39	45	58.0275	45	58.271	45	58.1271	551-a	1	40	40	44	57.2725	44	57.5104	44	57.3985	540-a	1	36	36
WP_187647699.1	124	1	DUF779 domain-containing protein [Nitrosophilus labii]	4	644-a	1	1	1	0.9989	1	0.9989	5	5	8	8	null	0	0	0	0	0	0	0	0	0	null	0	0	0	0	0	0	0	0	0	null	0	0	0	0	0	0	0	0	0	1304-a	0.9846	1	1
WP_187647700.1	499	1	aldehyde dehydrogenase family protein [Nitrosophilus labii]	9	645-a	1	1	1	0.999	1	0.999	44	44	117	117	549-a	1	8	8	8	18.4934	8	18.5804	8	18.5396	561-a	1	6	6	6	12.2335	6	12.2848	6	12.2544	552-a	1	5	5	5	10.2906	5	10.3333	5	10.3132	541-a	1	14	14
WP_187647701.1	665	1	EAL domain-containing protein [Nitrosophilus labii]	9	646-a	1	1	1	0.9989	1	0.9989	11	11	19	19	550-a	1	3	3	3	5.2039	3	5.2284	3	5.2169	1166-a	0.9999	2	2	2	3.0599	2	3.0727	2	3.0651	553-a	1	2	2	2	3.0887	2	3.1015	2	3.0955	542-a	1	3	3
WP_187647702.1	124	1	peptide-methionine (R)-S-oxide reductase MsrB [Nitrosophilus labii]	9	647-a	1	1	1	0.999	1	0.999	8	8	38	38	551-a	1	5	5	6	55.8156	6	56.0784	6	55.9551	562-a	1	3	3	5	41.0248	5	41.197	5	41.0952	554-a	1	3	3	3	24.8468	3	24.95	3	24.9014	1148-a	0.9993	2	2
WP_187647703.1	130	1	hypothetical protein [Nitrosophilus labii]	9	648-a	1	1	1	0.999	1	0.999	9	9	45	45	552-a	1	8	8	8	70.986	8	71.3202	8	71.1634	563-a	1	6	6	6	46.9576	6	47.1547	6	47.0382	555-a	1	5	5	5	39.5	5	39.664	5	39.5869	543-a	1	2	2
WP_187647704.1	169	1	LOG family protein [Nitrosophilus labii]	7	649-a	1	1	1	0.9988	1	0.9988	2	2	14	14	553-a	1	2	2	2	13.6512	2	13.7154	2	13.6853	564-a	1	2	2	2	12.0404	2	12.0909	2	12.0611	556-a	1	2	2	2	12.1538	2	12.2043	2	12.1806	1278-a	0.9938	1	1
WP_187646840.1	578	1	molybdopterin-dependent oxidoreductase [Nitrosophilus labii]	8	65-a	1	1	1	0.999	1	0.999	45	45	183	183	49-a	1	28	28	28	55.88	28	56.1431	28	56.0196	56-a	1	28	28	29	51.0468	29	51.261	29	51.1344	48-a	1	27	27	29	51.5277	29	51.7417	29	51.6411	50-a	1	29	29
WP_187647705.1	341	1	ribonucleotide-diphosphate reductase subunit beta [Nitrosophilus labii]	9	650-a	1	1	1	0.999	1	0.999	40	40	201	201	554-a	1	25	25	26	87.9519	26	88.3659	26	88.1716	565-a	1	23	23	25	74.5906	25	74.9036	25	74.7186	557-a	1	25	25	28	84.3284	28	84.6787	28	84.514	544-a	1	28	28
WP_187647706.1	241	1	carbon-nitrogen hydrolase family protein [Nitrosophilus labii]	8	651-a	1	1	1	0.9988	1	0.9988	10	10	17	17	555-a	1	4	4	4	19.1456	4	19.2357	4	19.1934	566-a	1	3	3	3	12.6649	3	12.7181	3	12.6867	558-a	1	3	3	3	12.7842	3	12.8373	3	12.8124	1134-a	0.9998	2	2
WP_187647707.1	111	1	ferredoxin-thioredoxin reductase catalytic domain-containing protein [Nitrosophilus labi	9	652-a	1	1	1	0.999	1	0.999	23	21	136	134	556-a	1	14	14	16	166.274	16	167.056	16	166.689	567-a	1	14	14	15	137.489	15	138.065	15	137.725	559-a	1	13	13	16	148.036	16	148.651	16	148.362	545-a	1	18	16
WP_187647708.1	525	1	phosphoenolpyruvate carboxykinase (ATP) [Nitrosophilus labii]	9	653-a	1	1	1	0.999	1	0.999	98	98	889	889	557-a	1	72	72	92	202.141	92	203.093	92	202.646	568-a	1	66	66	119	230.614	119	231.582	119	231.01	560-a	1	71	71	128	250.392	128	251.432	128	250.943	546-a	1	73	73
WP_187647711.1	193	1	hypothetical protein [Nitrosophilus labii]	9	654-a	1	1	1	0.9989	1	0.9989	4	4	21	21	558-a	1	2	2	3	17.9304	3	18.0148	3	17.9752	1378-a	0.9377	1	1	1	5.2716	1	5.2937	1	5.2806	1185-a	0.9985	2	2	3	15.9637	3	16.03	3	15.9989	1258-a	0.9951	1	1
WP_187647712.1	423	1	SagB family peptide dehydrogenase [Nitrosophilus labii]	3	655-a	1	1	1	0.9988	1	0.9988	2	2	4	4	1232-a	0.9966	1	1	1	2.727	1	2.7398	1	2.7338	null	0	0	0	0	0	0	0	0	0	561-a	1	2	2	2	4.8558	2	4.876	2	4.8665	null	0	0	0
WP_187647714.1	222	1	Crp/Fnr family transcriptional regulator [Nitrosophilus labii]	4	656-a	1	1	1	0.9986	1	0.9986	4	4	6	6	559-a	1	2	2	2	10.3921	2	10.441	2	10.4181	null	0	0	0	0	0	0	0	0	0	1287-a	0.995	1	1	1	4.6261	1	4.6453	1	4.6363	null	0	0	0
WP_187647715.1	234	1	succinate dehydrogenase/fumarate reductase iron-sulfur subunit [Nitrosophilus labii]	7	657-a	1	1	1	0.999	1	0.999	8	8	33	33	560-a	1	5	5	5	24.6479	5	24.764	5	24.7095	569-a	1	5	5	5	21.7396	5	21.8309	5	21.777	562-a	1	4	4	5	21.9444	5	22.0356	5	21.9927	547-a	1	3	3
WP_187647716.1	152	1	glycine zipper 2TM domain-containing protein [Nitrosophilus labii]	9	658-a	1	1	1	0.999	1	0.999	14	14	86	86	561-a	1	8	8	9	68.3007	9	68.6222	9	68.4713	570-a	1	7	7	8	53.5482	8	53.7729	8	53.6401	563-a	1	10	10	12	81.0789	12	81.4157	12	81.2574	548-a	1	8	8
WP_187647717.1	313	1	D-2-hydroxyacid dehydrogenase [Nitrosophilus labii]	9	659-a	1	1	1	0.999	1	0.999	30	29	163	162	562-a	1	21	21	22	81.0783	22	81.46	22	81.2808	571-a	1	20	20	24	78.0127	24	78.3401	24	78.1466	564-a	1	20	20	22	72.1853	22	72.4851	22	72.3441	549-a	1	23	23
WP_187646841.1	262	1	hypothetical protein [Nitrosophilus labii]	7	66-a	1	1	1	0.9989	1	0.9989	12	12	40	40	50-a	1	9	9	9	39.6248	9	39.8114	9	39.7238	57-a	1	7	7	7	27.1829	7	27.2969	7	27.2295	49-a	1	5	5	5	19.5992	5	19.6806	5	19.6424	51-a	1	5	5
WP_187647718.1	140	1	secondary thiamine-phosphate synthase enzyme YjbQ [Nitrosophilus labii]	7	660-a	0.9999	1	1	0.9988	1	0.9988	5	5	9	9	1333-a	0.9892	1	1	1	8.2395	1	8.2782	1	8.26	1407-a	0.6171	1	1	1	7.2673	1	7.2978	1	7.2797	1316-a	0.9903	2	2	2	14.6714	2	14.7324	2	14.7037	1212-a	0.9967	1	1
WP_187647719.1	419	1	formate-dependent phosphoribosylglycinamide formyltransferase [Nitrosophilus labii]	9	661-a	1	1	1	0.999	1	0.999	58	58	263	263	563-a	1	34	34	37	101.862	37	102.342	37	102.117	572-a	1	31	31	33	80.1306	33	80.4668	33	80.2681	565-a	1	33	33	36	88.2386	36	88.6051	36	88.4328	550-a	1	38	38
WP_187647720.1	243	1	TOBE domain-containing protein [Nitrosophilus labii]	6	662-a	0.9978	1	1	0.9988	1	0.9988	4	4	7	7	1254-a	0.9963	1	1	1	4.747	1	4.7694	1	4.7589	1252-a	0.9966	1	1	1	4.1869	1	4.2045	1	4.1941	1237-a	0.9965	1	1	1	4.2263	1	4.2439	1	4.2356	1253-a	0.9954	1	1
WP_187647721.1	70	1	30S ribosomal protein S21 [Nitrosophilus labii]	9	663-a	1	1	1	0.999	0.5	0.9988	11	6	58	23	564-a	1	6	3	6	98.8734	3	49.6694	3	49.5602	573-a	1	6	2	6	87.207	2	29.191	2	29.1189	566-a	1	9	5	9	132.043	5	73.6618	5	73.5186	1135-a	0.9998	5	2
WP_187647722.1	341	1	cytochrome-c peroxidase [Nitrosophilus labii]	9	664-a	1	1	1	0.999	1	0.999	66	66	433	433	565-a	1	51	51	58	196.2	58	197.124	58	196.69	574-a	1	56	56	68	202.886	68	203.738	68	203.234	567-a	1	55	55	76	228.891	76	229.842	76	229.395	551-a	1	31	31
WP_187647723.1	339	1	aldo/keto reductase [Nitrosophilus labii]	7	665-a	1	1	1	0.9989	1	0.9989	9	9	33	33	566-a	1	5	5	5	17.0136	5	17.0937	5	17.0561	575-a	1	5	5	5	15.0061	5	15.0691	5	15.0319	568-a	1	6	6	6	18.177	6	18.2525	6	18.217	552-a	1	5	5
WP_187647724.1	217	1	recombinase family protein [Nitrosophilus labii]	7	666-a	1	1	1	0.9988	1	0.9988	4	4	16	16	567-a	1	3	3	4	21.2631	4	21.3632	4	21.3162	576-a	1	2	2	2	9.3771	2	9.4165	2	9.3932	1172-a	0.9993	2	2	2	9.4654	2	9.5047	2	9.4863	553-a	1	3	3
WP_187647725.1	480	1	cytochrome c oxidase accessory protein CcoG [Nitrosophilus labii]	9	667-a	1	1	1	0.999	1	0.999	40	40	193	193	568-a	1	24	24	25	60.0793	25	60.3621	25	60.2294	577-a	1	31	31	33	69.9473	33	70.2408	33	70.0673	569-a	1	25	25	26	55.6292	26	55.8602	26	55.7516	554-a	1	22	22
WP_187647726.1	116	1	NifB/NifX family molybdenum-iron cluster-binding protein [Nitrosophilus labii]	9	668-a	1	1	1	0.999	1	0.999	20	20	102	102	569-a	1	10	10	14	139.218	14	139.874	14	139.566	578-a	1	10	10	11	96.4791	11	96.8839	11	96.6446	570-a	1	11	11	14	123.948	14	124.463	14	124.221	555-a	1	13	13
WP_187647728.1	390	1	FAD-dependent oxidoreductase [Nitrosophilus labii]	9	669-a	1	1	1	0.999	1	0.999	25	25	97	97	570-a	1	13	13	13	38.4508	13	38.6318	13	38.5468	579-a	1	13	13	13	33.9138	13	34.0562	13	33.972	571-a	1	12	12	12	31.6	12	31.7312	12	31.6695	556-a	1	17	17
WP_187646842.1	104	1	TraR/DksA family transcriptional regulator [Nitrosophilus labii]	9	67-a	1	1	1	0.999	1	0.999	6	6	17	17	1359-a	0.9679	1	1	1	11.0916	1	11.1438	1	11.1193	1159-a	0.9999	2	2	2	19.5657	2	19.6478	2	19.5993	50-a	1	2	2	3	29.625	3	29.748	3	29.6902	1315-a	0.9607	1	1
WP_187647731.1	543	1	CTP synthase [Nitrosophilus labii]	9	670-a	1	1	1	0.999	1	0.999	58	58	250	250	571-a	1	38	38	40	84.9741	40	85.3741	40	85.1863	580-a	1	35	35	40	74.9477	40	75.2622	40	75.0763	572-a	1	33	33	38	71.8711	38	72.1696	38	72.0292	557-a	1	27	27
WP_187647732.1	521	1	single-stranded-DNA-specific exonuclease RecJ [Nitrosophilus labii]	6	671-a	1	1	1	0.9985	1	0.9985	5	5	9	9	null	0	0	0	0	0	0	0	0	0	581-a	1	3	3	3	5.8584	3	5.883	3	5.8685	1278-a	0.9956	1	1	1	1.9712	1	1.9794	1	1.9755	null	0	0	0
WP_187647733.1	498	1	FAD/NAD(P)-binding oxidoreductase [Nitrosophilus labii]	9	672-a	1	1	1	0.999	1	0.999	111	111	824	824	572-a	1	62	62	71	164.458	71	165.232	71	164.869	582-a	1	65	65	78	159.354	78	160.023	78	159.628	573-a	1	61	61	79	162.918	79	163.594	79	163.276	558-a	1	97	97
WP_187647736.1	327	1	iron-sulfur cluster assembly scaffold protein [Nitrosophilus labii]	9	673-a	1	1	1	0.999	1	0.999	69	69	475	475	573-a	1	44	44	56	197.545	56	198.475	56	198.039	583-a	1	39	39	56	174.236	56	174.968	56	174.535	574-a	1	38	38	50	157.034	50	157.686	50	157.379	559-a	1	29	29
WP_187647737.1	393	1	NifS family cysteine desulfurase [Nitrosophilus labii]	9	674-a	1	1	1	0.999	1	0.999	69	69	516	516	574-a	1	48	48	60	176.11	60	176.939	60	176.55	584-a	1	44	44	72	186.397	72	187.179	72	186.717	575-a	1	41	41	74	193.379	74	194.182	74	193.805	560-a	1	30	30
WP_187647738.1	192	1	GTP cyclohydrolase I FolE [Nitrosophilus labii]	9	675-a	1	1	1	0.999	1	0.999	23	23	90	90	575-a	1	13	13	14	84.1111	14	84.507	14	84.3212	585-a	1	12	12	13	68.8875	13	69.1766	13	69.0057	576-a	1	10	10	12	64.1875	12	64.4541	12	64.3287	561-a	1	14	14
WP_187647739.1	433	1	trigger factor [Nitrosophilus labii]	9	676-a	1	1	1	0.999	1	0.999	120	120	854	854	576-a	1	80	80	93	247.754	93	248.921	93	248.373	586-a	1	82	82	112	263.165	112	264.27	112	263.617	577-a	1	70	70	93	220.58	93	221.496	93	221.065	562-a	1	71	71
WP_187647740.1	196	1	ATP-dependent Clp endopeptidase proteolytic subunit ClpP [Nitrosophilus labii]	9	677-a	1	1	1	0.999	1	0.999	15	15	109	109	577-a	1	9	9	9	52.9679	9	53.2172	9	53.1002	587-a	1	10	10	15	77.8634	15	78.1902	15	77.997	578-a	1	8	8	16	83.8367	16	84.1849	16	84.0212	563-a	1	10	10
WP_187647741.1	178	1	peptide deformylase [Nitrosophilus labii]	9	678-a	1	1	1	0.999	1	0.999	9	9	28	28	578-a	1	2	2	2	12.9609	2	13.0219	2	12.9933	588-a	1	7	7	7	40.0107	7	40.1786	7	40.0794	579-a	1	4	4	4	23.0786	4	23.1745	4	23.1294	564-a	1	4	4
WP_187647742.1	519	1	hypothetical protein [Nitrosophilus labii]	7	679-a	1	1	1	0.9989	1	0.9989	20	20	65	65	579-a	1	9	9	9	20.0033	9	20.0975	9	20.0533	589-a	1	9	9	9	17.643	9	17.7171	9	17.6733	580-a	1	8	8	8	15.8304	8	15.8962	8	15.8653	565-a	1	7	7
WP_187646843.1	147	1	Fur family transcriptional regulator [Nitrosophilus labii]	7	68-a	1	1	1	0.9989	1	0.9989	6	6	15	15	51-a	1	3	3	3	23.5413	3	23.6521	3	23.6001	58-a	1	3	3	3	20.7636	3	20.8507	3	20.7992	1291-a	0.9947	1	1	1	6.9864	1	7.0154	1	7.0018	1114-a	0.9999	2	2
WP_187647745.1	635	1	hypothetical protein [Nitrosophilus labii]	8	680-a	1	1	1	0.999	1	0.999	37	37	131	131	580-a	1	16	16	17	30.8817	17	31.0271	17	30.9589	590-a	1	19	19	20	32.0446	20	32.1791	20	32.0996	581-a	1	22	22	22	35.5811	22	35.7289	22	35.6594	566-a	1	19	19
WP_187647746.1	71	1	hypothetical protein [Nitrosophilus labii]	9	681-a	1	1	1	0.999	1	0.999	10	10	28	28	581-a	1	4	4	4	64.9872	4	65.2931	4	65.1495	591-a	1	2	2	2	28.6596	2	28.7799	2	28.7088	582-a	1	3	3	3	43.3944	3	43.5746	3	43.4899	567-a	1	5	5
WP_187647747.1	331	1	hypothetical protein [Nitrosophilus labii]	7	682-a	1	1	1	0.999	1	0.999	12	12	37	37	582-a	1	5	5	5	17.4248	5	17.5068	5	17.4683	592-a	1	4	4	4	12.2951	4	12.3466	4	12.3162	583-a	1	7	7	7	21.719	7	21.8092	7	21.7668	568-a	1	8	8
WP_187647748.1	171	1	GNAT family N-acetyltransferase [Nitrosophilus labii]	3	683-a	0.9966	1	1	0.9988	1	0.9988	3	3	3	3	1234-a	0.9966	1	1	1	6.7457	1	6.7775	1	6.7626	null	0	0	0	0	0	0	0	0	0	null	0	0	0	0	0	0	0	0	0	null	0	0	0
WP_187647749.1	349	1	N-acetyltransferase [Nitrosophilus labii]	9	684-a	1	1	1	0.999	1	0.999	36	6	158	27	583-a	1	21	3	21	69.4097	3	9.9623	3	9.9404	593-a	1	20	5	20	58.3046	5	14.6373	20	58.4047	584-a	1	17	4	17	50.0258	4	11.8197	17	50.1359	569-a	1	28	4
WP_187647750.1	187	1	ATP-binding protein [Nitrosophilus labii]	5	685-a	1	1	1	0.9989	1	0.9989	5	5	11	11	null	0	0	0	0	0	0	0	0	0	1291-a	0.9957	1	1	1	5.4407	1	5.4636	1	5.4501	1141-a	0.9999	2	2	2	10.984	2	11.0296	2	11.0081	570-a	1	3	3
WP_187647751.1	162	1	hypothetical protein [Nitrosophilus labii]	4	686-a	1	1	1	0.999	1	0.999	3	3	6	6	584-a	1	2	2	2	14.241	2	14.3081	2	14.2766	1261-a	0.9965	2	2	2	12.5607	2	12.6134	2	12.5822	null	0	0	0	0	0	0	0	0	0	null	0	0	0
WP_187647758.1	299	1	LysR substrate-binding domain-containing protein [Nitrosophilus labii]	9	687-a	1	1	1	0.999	1	0.999	23	23	90	90	586-a	1	10	10	11	42.4373	11	42.6371	11	42.5433	595-a	1	14	14	14	47.6382	14	47.8381	14	47.7199	585-a	1	14	14	15	51.5217	15	51.7357	15	51.6351	571-a	1	14	14
WP_187647759.1	464	1	NAD(P)H-hydrate dehydratase [Nitrosophilus labii]	9	688-a	1	1	1	0.999	1	0.999	17	17	90	90	587-a	1	12	12	12	29.8325	12	29.9729	12	29.907	596-a	1	9	9	11	24.1198	11	24.221	11	24.1612	586-a	1	10	10	11	24.347	11	24.4481	11	24.4006	572-a	1	14	14
WP_187647761.1	259	1	thiazole synthase [Nitrosophilus labii]	9	689-a	1	1	1	0.999	1	0.999	49	49	377	377	588-a	1	34	34	46	204.873	46	205.837	46	205.385	597-a	1	30	30	38	149.273	38	149.9	38	149.53	587-a	1	23	23	40	158.61	40	159.269	40	158.959	573-a	1	26	26
WP_187646846.1	344	1	D-alanine--D-alanine ligase [Nitrosophilus labii]	8	69-a	1	1	1	0.999	1	0.999	23	23	70	70	52-a	1	11	11	12	40.2392	12	40.4286	12	40.3397	59-a	1	12	12	12	35.4912	12	35.6402	12	35.5521	51-a	1	11	11	11	32.8401	11	32.9765	11	32.9124	52-a	1	7	7
WP_187647763.1	661	1	EAL domain-containing protein [Nitrosophilus labii]	7	690-a	1	1	1	0.9989	1	0.9989	7	7	13	13	1401-a	0.5306	1	1	1	1.7451	1	1.7533	1	1.7495	1275-a	0.996	1	1	1	1.5392	1	1.5457	1	1.5418	588-a	1	2	2	2	3.1074	2	3.1203	2	3.1143	1178-a	0.9971	2	2
WP_187647767.1	467	1	CHAD domain-containing protein [Nitrosophilus labii]	7	691-a	1	1	1	0.9989	1	0.9989	7	7	18	18	589-a	1	2	2	2	4.9401	2	4.9634	2	4.9525	1292-a	0.9957	1	1	1	2.1786	1	2.1878	1	2.1824	589-a	1	2	2	2	4.3983	2	4.4166	2	4.408	574-a	1	6	6
WP_187647768.1	70	1	30S ribosomal protein S21 [Nitrosophilus labii]	9	692-a	1	1	1	0.999	0.5	0.9989	13	8	84	49	590-a	1	10	7	11	181.268	8	132.452	11	181.721	598-a	1	11	7	11	159.88	7	102.168	11	160.154	590-a	1	10	6	10	146.714	6	88.3942	10	147.037	575-a	1	11	8
WP_187647771.1	168	1	hypothetical protein [Nitrosophilus labii]	9	693-a	1	1	1	0.9989	1	0.9989	6	6	19	19	1154-a	0.9999	2	2	2	13.7324	2	13.7971	2	13.7667	1183-a	0.9998	2	2	2	12.1121	2	12.1629	2	12.1329	591-a	1	3	3	3	18.3393	3	18.4155	3	18.3796	576-a	1	3	3
WP_187647774.1	522	1	nitrite/sulfite reductase [Nitrosophilus labii]	9	694-a	1	1	1	0.999	1	0.999	56	56	243	243	591-a	1	40	40	43	95.022	43	95.4693	43	95.2594	599-a	1	38	38	39	76.0138	39	76.3328	39	76.1442	592-a	1	34	34	35	68.8601	35	69.1461	35	69.0117	577-a	1	36	36
WP_187647775.1	484	1	sulfate adenylyltransferase subunit CysN [Nitrosophilus labii]	9	695-a	1	1	1	0.999	1	0.999	58	58	264	264	592-a	1	48	48	50	119.166	50	119.727	50	119.463	600-a	1	44	44	46	96.6965	46	97.1023	46	96.8625	593-a	1	42	42	43	91.2417	43	91.6207	43	91.4425	578-a	1	28	28
WP_187647777.1	238	1	phosphoadenylyl-sulfate reductase [Nitrosophilus labii]	9	696-a	1	1	1	0.999	1	0.999	30	30	173	173	593-a	1	24	24	24	116.322	24	116.869	24	116.612	601-a	1	27	27	33	141.07	33	141.662	33	141.312	594-a	1	26	26	27	116.508	27	116.992	27	116.765	579-a	1	21	21
WP_187647779.1	138	1	Rrf2 family transcriptional regulator [Nitrosophilus labii]	8	697-a	1	1	1	0.999	1	0.999	19	19	95	95	594-a	1	12	12	13	108.665	13	109.177	13	108.937	602-a	1	16	16	18	132.706	18	133.263	18	132.934	595-a	1	10	10	13	96.7464	13	97.1482	13	96.9593	580-a	1	11	11
WP_187647780.1	421	1	O-acetylhomoserine aminocarboxypropyltransferase/cysteine synthase [Nitrosophilus labii]	9	698-a	1	1	1	0.999	1	0.999	89	89	1031	1031	595-a	1	68	68	111	304.135	111	305.567	111	304.895	603-a	1	66	66	141	340.75	141	342.18	141	341.334	596-a	1	65	65	160	390.309	160	391.93	160	391.168	581-a	1	77	77
WP_187647783.1	399	1	elongation factor Tu [Nitrosophilus labii]	9	699-a	1	1	1	0.999	1	0.999	169	169	5693	5693	596-a	1	136	136	446	1289.4	446	1295.47	446	1292.62	604-a	1	127	127	670	1708.44	670	1715.61	670	1711.37	597-a	1	126	126	701	1804.33	701	1811.82	701	1808.3	582-a	1	138	138
WP_187646752.1	1035	1	CusA/CzcA family heavy metal efflux RND transporter [Nitrosophilus labii]	6	7-a	1	1	1	0.999	1	0.999	11	11	21	21	7-a	1	5	5	6	6.6871	6	6.7186	6	6.7038	7-a	1	4	4	5	4.9151	5	4.9357	5	4.9235	7-a	1	4	4	4	3.9691	4	3.9856	4	3.9778	1321-a	0.9377	1	1
WP_187646848.1	213	1	cytochrome c family protein [Nitrosophilus labii]	9	70-a	1	1	1	0.9979	1	0.9979	8	8	15	15	1319-a	0.992	1	1	1	5.4156	1	5.4411	1	5.4291	1368-a	0.9704	1	1	1	4.7766	1	4.7966	1	4.7848	1285-a	0.9952	1	1	1	4.8216	1	4.8416	1	4.8322	53-a	1	3	3
WP_187647784.1	50	1	50S ribosomal protein L33 [Nitrosophilus labii]	7	700-a	1	1	1	0.999	1	0.999	11	11	63	63	597-a	1	7	7	7	161.493	7	162.254	7	161.897	605-a	1	9	9	9	183.135	9	183.903	9	183.449	598-a	1	7	7	7	143.78	7	144.377	7	144.096	583-a	1	9	9
WP_187647786.1	176	1	transcription termination/antitermination protein NusG [Nitrosophilus labii]	9	701-a	1	1	1	0.999	1	0.999	32	32	177	177	598-a	1	21	21	21	137.636	21	138.284	21	137.98	606-a	1	24	24	24	138.738	24	139.321	24	138.977	599-a	1	20	20	20	116.704	20	117.189	20	116.961	584-a	1	25	25
WP_187647787.1	141	1	50S ribosomal protein L11 [Nitrosophilus labii]	9	702-a	1	1	1	0.999	1	0.999	43	43	331	331	599-a	1	27	27	38	310.879	38	312.342	38	311.655	607-a	1	28	28	43	310.276	43	311.578	43	310.808	600-a	1	29	29	55	400.603	55	402.267	55	401.484	585-a	1	24	24
WP_187647788.1	234	1	50S ribosomal protein L1 [Nitrosophilus labii]	9	703-a	1	1	1	0.999	1	0.999	62	62	1367	1367	600-a	1	45	45	100	492.959	100	495.279	100	494.19	608-a	1	43	43	213	926.109	213	929.995	213	927.698	601-a	1	44	44	190	833.889	190	837.352	190	835.724	586-a	1	37	37
WP_187647789.1	171	1	50S ribosomal protein L10 [Nitrosophilus labii]	9	704-a	1	1	1	0.999	1	0.999	47	47	498	498	601-a	1	40	40	57	384.508	57	386.318	57	385.468	609-a	1	36	36	68	404.586	68	406.284	68	405.281	602-a	1	37	37	69	414.403	69	416.125	69	415.315	587-a	1	34	34
WP_187647790.1	127	1	50S ribosomal protein L7/L12 [Nitrosophilus labii]	9	705-a	1	1	1	0.999	1	0.999	40	40	1640	1640	602-a	1	31	31	201	1825.65	201	1834.25	201	1830.21	610-a	1	29	29	171	1369.91	171	1375.65	171	1372.26	603-a	1	27	27	164	1326.2	164	1331.71	164	1329.12	588-a	1	27	27
WP_187647791.1	1386	1	DNA-directed RNA polymerase subunit beta [Nitrosophilus labii]	9	706-a	1	1	1	0.999	1	0.999	276	275	1944	1935	603-a	1	195	194	245	203.906	244	204.029	245	204.415	611-a	1	180	179	254	186.453	253	186.498	254	186.773	1126-a	1	200	200	284	210.439	284	211.313	284	210.902	589-a	1	170	169
WP_187647792.1	1508	1	DNA-directed RNA polymerase subunit beta_ [Nitrosophilus labii]	9	707-a	1	1	1	0.999	1	0.999	231	231	1774	1774	604-a	1	182	182	214	163.696	214	164.467	214	164.105	612-a	1	176	176	251	169.344	251	170.055	251	169.635	604-a	1	156	156	224	152.552	224	153.185	224	152.887	590-a	1	154	154
WP_187647793.1	124	1	30S ribosomal protein S12 [Nitrosophilus labii]	9	708-a	1	1	1	0.999	1	0.999	14	14	206	206	605-a	1	8	8	8	74.4208	8	74.7712	8	74.6067	613-a	1	10	10	37	303.584	37	304.858	37	304.105	605-a	1	12	12	36	298.161	36	299.4	36	298.817	591-a	1	9	9
WP_187647794.1	155	1	30S ribosomal protein S7 [Nitrosophilus labii]	9	709-a	1	1	1	0.999	1	0.999	47	47	451	451	606-a	1	34	34	44	327.452	44	328.993	44	328.27	614-a	1	37	37	63	413.53	63	415.265	63	414.24	606-a	1	37	37	73	483.684	73	485.693	73	484.748	592-a	1	34	34
WP_187646849.1	517	1	GGDEF domain-containing protein [Nitrosophilus labii]	8	71-a	1	1	1	0.9989	1	0.9989	8	8	20	20	53-a	1	2	2	2	4.4624	2	4.4834	2	4.4735	1178-a	0.9998	2	2	2	3.9358	2	3.9524	2	3.9426	52-a	1	2	2	2	3.9729	2	3.9894	2	3.9817	54-a	1	6	6
WP_187647795.1	692	1	elongation factor G [Nitrosophilus labii]	9	710-a	1	1	1	0.999	1	0.999	242	242	2779	2779	607-a	1	195	195	277	461.743	277	463.916	277	462.896	615-a	1	182	182	392	576.339	392	578.758	392	577.328	607-a	1	180	180	405	601.062	405	603.558	405	602.385	593-a	1	197	197
WP_187647799.1	139	1	type II secretion system major pseudopilin GspG [Nitrosophilus labii]	9	711-a	1	1	1	0.999	1	0.999	9	9	53	53	608-a	1	7	7	7	58.0911	7	58.3646	7	58.2362	616-a	1	6	6	6	43.9172	6	44.1015	6	43.9926	608-a	1	7	7	7	51.7194	7	51.9342	7	51.8332	594-a	1	7	7
WP_187647801.1	325	1	hypothetical protein [Nitrosophilus labii]	9	712-a	1	1	1	0.9989	1	0.9989	5	5	17	17	1188-a	0.9988	2	2	2	7.0986	2	7.132	2	7.1163	1233-a	0.9969	1	1	1	3.1305	1	3.1436	1	3.1359	1187-a	0.9984	2	2	2	6.32	2	6.3462	2	6.3339	595-a	1	3	3
WP_187647805.1	599	1	type II secretion system secretin GspD [Nitrosophilus labii]	8	713-a	1	1	1	0.999	1	0.999	28	28	94	94	609-a	1	15	15	16	30.812	16	30.957	16	30.8889	617-a	1	14	14	14	23.7793	14	23.8791	14	23.8201	609-a	1	8	8	8	13.7162	8	13.7732	8	13.7464	596-a	1	16	16
WP_187647806.1	512	1	GspE/PulE family protein [Nitrosophilus labii]	8	714-a	1	1	1	0.999	1	0.999	16	16	61	61	610-a	1	9	9	9	20.2768	9	20.3722	9	20.3274	618-a	1	9	9	10	19.8714	10	19.9548	10	19.9055	610-a	1	7	7	8	16.0469	8	16.1135	8	16.0822	597-a	1	11	11
WP_187647808.1	528	1	methyl-accepting chemotaxis protein [Nitrosophilus labii]	9	715-a	1	1	1	0.999	1	0.999	53	52	236	231	611-a	1	32	32	34	74.2799	34	74.6296	34	74.4654	619-a	1	32	31	33	63.5885	32	61.9203	32	61.7674	611-a	1	25	25	26	50.572	26	50.782	26	50.6833	598-a	1	36	35
WP_187647810.1	140	1	helix-turn-helix domain-containing protein [Nitrosophilus labii]	8	716-a	1	1	1	0.9989	1	0.9989	6	6	27	27	612-a	1	4	4	4	32.9578	4	33.113	4	33.0401	620-a	1	3	3	4	29.069	4	29.191	4	29.1189	612-a	1	3	3	3	22.0071	3	22.0985	3	22.0556	599-a	1	4	4
WP_187647811.1	89	1	RNA-binding protein [Nitrosophilus labii]	9	717-a	1	1	1	0.999	1	0.999	25	25	217	217	613-a	1	13	13	13	168.492	13	169.285	13	168.913	621-a	1	17	17	25	285.791	25	286.99	25	286.281	613-a	1	15	15	30	346.18	30	347.618	30	346.942	600-a	1	14	14
WP_187647812.1	220	1	response regulator transcription factor [Nitrosophilus labii]	6	718-a	0.9973	1	1	0.999	1	0.999	2	2	7	7	1301-a	0.9943	1	1	1	5.2433	1	5.268	1	5.2564	1344-a	0.9904	1	1	2	9.2492	2	9.288	2	9.2651	1288-a	0.995	1	1	1	4.6682	1	4.6876	1	4.6785	1175-a	0.9973	1	1
WP_187647822.1	157	1	hypothetical protein [Nitrosophilus labii]	7	719-a	0.9999	1	1	0.9989	1	0.9989	3	3	8	8	1274-a	0.9957	1	1	1	7.3473	1	7.3819	1	7.3656	1167-a	0.9999	2	2	2	12.9607	2	13.0151	2	12.9829	1240-a	0.9965	1	1	1	6.5414	1	6.5686	1	6.5558	1292-a	0.9902	1	1
WP_187646850.1	465	1	cysteine--tRNA ligase [Nitrosophilus labii]	8	72-a	1	1	1	0.999	1	0.999	41	41	163	163	54-a	1	23	23	24	59.5367	24	59.8169	24	59.6854	60-a	1	22	22	23	50.3238	23	50.535	23	50.4101	53-a	1	19	19	21	46.3806	21	46.5733	21	46.4827	55-a	1	22	22
WP_187647823.1	287	1	deoxyribonuclease IV [Nitrosophilus labii]	9	720-a	1	1	1	0.999	1	0.999	11	11	43	43	614-a	1	8	8	8	32.154	8	32.3053	8	32.2343	622-a	1	6	6	6	21.27	6	21.3593	6	21.3065	614-a	1	5	5	5	17.892	5	17.9663	5	17.9314	601-a	1	7	7
WP_187647824.1	577	1	ATP-binding protein [Nitrosophilus labii]	9	721-a	1	1	1	0.999	1	0.999	40	40	154	154	615-a	1	26	26	27	53.9777	27	54.2318	27	54.1125	623-a	1	23	23	23	40.5556	23	40.7257	23	40.6252	615-a	1	27	27	28	49.8371	28	50.0441	28	49.9468	602-a	1	7	7
WP_187647825.1	169	1	NADH-quinone oxidoreductase subunit B [Nitrosophilus labii]	9	722-a	1	1	1	0.999	1	0.999	23	23	116	116	616-a	1	16	16	19	129.686	19	130.297	19	130.01	624-a	1	14	14	14	84.2829	14	84.6366	14	84.4276	616-a	1	16	16	19	115.462	19	115.941	19	115.716	603-a	1	13	13
WP_187647826.1	264	1	NADH-quinone oxidoreductase subunit C [Nitrosophilus labii]	9	723-a	1	1	1	0.999	1	0.999	49	49	268	268	617-a	1	34	34	37	161.668	37	162.429	37	162.072	625-a	1	33	33	38	146.446	38	147.061	38	146.697	617-a	1	27	27	30	116.704	30	117.189	30	116.961	604-a	1	31	31
WP_187647827.1	410	1	NADH dehydrogenase (quinone) subunit D [Nitrosophilus labii]	9	724-a	1	1	1	0.999	1	0.999	52	52	345	345	618-a	1	39	39	48	135.047	48	135.682	48	135.384	626-a	1	35	35	51	126.557	51	127.088	51	126.774	618-a	1	29	29	45	112.719	45	113.188	45	112.968	605-a	1	31	31
WP_187647828.1	76	1	NADH-ubiquinone oxidoreductase subunit E family protein [Nitrosophilus labii]	9	725-a	1	1	1	0.999	1	0.999	8	8	83	83	619-a	1	6	6	6	91.0676	6	91.4963	6	91.2951	627-a	1	3	3	3	40.1611	3	40.3297	3	40.2301	619-a	1	5	5	5	67.5658	5	67.8464	5	67.7145	606-a	1	7	7
WP_187647829.1	679	1	FAD-dependent oxidoreductase [Nitrosophilus labii]	9	726-a	1	1	1	0.999	1	0.999	105	105	639	639	620-a	1	80	80	88	149.499	88	150.203	88	149.873	628-a	1	73	73	87	130.361	87	130.908	87	130.585	620-a	1	61	61	78	117.976	78	118.466	78	118.236	607-a	1	80	80
WP_187647830.1	757	1	NADH-quinone oxidoreductase subunit G [Nitrosophilus labii]	9	727-a	1	1	1	0.999	1	0.999	93	63	589	349	621-a	1	70	46	76	115.809	50	76.5491	52	79.436	629-a	1	66	43	84	112.897	51	68.8321	57	76.74	621-a	1	66	42	82	111.247	47	64.0284	55	74.7811	608-a	1	62	39
WP_187647831.1	828	1	NADH-quinone oxidoreductase subunit G [Nitrosophilus labii]	9	728-a	1	1	1	0.999	1	0.999	121	91	722	482	622-a	1	92	68	95	132.349	69	96.5794	93	129.886	630-a	1	82	59	99	121.647	66	81.4387	93	114.471	622-a	1	82	58	99	122.793	64	79.7113	91	113.119	609-a	1	81	58
WP_187647832.1	330	1	NADH-quinone oxidoreductase subunit NuoH [Nitrosophilus labii]	9	729-a	1	1	1	0.999	1	0.999	9	9	54	54	623-a	1	8	8	10	34.9552	10	35.1198	10	35.0426	631-a	1	6	6	8	24.6646	8	24.7681	8	24.7069	623-a	1	6	6	8	24.897	8	25.0004	8	24.9518	610-a	1	6	6
WP_187646851.1	569	1	ABC transporter ATP-binding protein [Nitrosophilus labii]	8	73-a	1	1	1	0.999	1	0.999	18	18	80	80	55-a	1	13	13	14	28.3819	14	28.5155	14	28.4528	61-a	1	11	11	11	19.6688	11	19.7514	11	19.7026	54-a	1	12	12	12	21.659	12	21.749	12	21.7067	56-a	1	10	10
WP_187647833.1	203	1	NADH-quinone oxidoreductase subunit NuoI [Nitrosophilus labii]	9	730-a	1	1	1	0.999	1	0.999	34	34	188	188	624-a	1	25	25	27	153.424	27	154.147	27	153.808	632-a	1	24	24	27	135.321	27	135.889	27	135.554	624-a	1	25	25	28	141.655	28	142.244	28	141.967	611-a	1	19	19
WP_187647834.1	184	1	NADH-quinone oxidoreductase subunit J [Nitrosophilus labii]	8	731-a	1	1	1	0.999	1	0.999	6	6	27	27	625-a	1	4	4	4	25.0766	4	25.1946	4	25.1392	633-a	1	4	4	5	27.6472	5	27.7632	5	27.6946	625-a	1	3	3	3	16.7446	3	16.8141	3	16.7814	612-a	1	4	4
WP_187647836.1	629	1	NADH-quinone oxidoreductase subunit L [Nitrosophilus labii]	8	732-a	1	1	1	0.999	1	0.999	12	12	83	83	626-a	1	8	8	10	18.339	10	18.4253	10	18.3848	634-a	1	11	11	13	21.0277	13	21.1159	13	21.0637	626-a	1	10	10	15	24.4913	15	24.593	15	24.5451	613-a	1	9	9
WP_187647837.1	508	1	NADH-quinone oxidoreductase subunit M [Nitrosophilus labii]	9	733-a	1	1	1	0.999	1	0.999	12	12	68	68	627-a	1	7	7	7	15.895	7	15.9698	7	15.9347	635-a	1	11	11	11	22.0306	11	22.1231	11	22.0685	627-a	1	8	8	9	18.1949	9	18.2704	9	18.2349	614-a	1	7	7
WP_187647839.1	288	1	menaquinone biosynthesis prenyltransferase MqnP [Nitrosophilus labii]	7	734-a	1	1	1	0.999	1	0.999	3	3	13	13	628-a	1	2	2	2	8.0106	2	8.0483	2	8.0306	636-a	1	2	2	2	7.0654	2	7.095	2	7.0775	628-a	1	2	2	2	7.1319	2	7.1616	2	7.1476	615-a	1	2	2
WP_187647842.1	83	1	hypothetical protein [Nitrosophilus labii]	3	735-a	1	1	1	0.9987	1	0.9987	4	4	8	8	null	0	0	0	0	0	0	0	0	0	null	0	0	0	0	0	0	0	0	0	null	0	0	0	0	0	0	0	0	0	null	0	0	0
WP_187647843.1	144	1	hemerythrin domain-containing protein [Nitrosophilus labii]	9	736-a	1	1	1	0.999	1	0.999	16	16	69	69	629-a	1	3	3	3	24.0317	3	24.1449	3	24.0918	637-a	1	8	8	9	63.5885	9	63.8553	9	63.6976	629-a	1	7	7	7	49.9236	7	50.1309	7	50.0335	616-a	1	5	5
WP_187647844.1	369	1	peptide chain release factor 2 [Nitrosophilus labii]	9	737-a	1	1	1	0.999	1	0.999	30	30	175	175	630-a	1	19	19	20	62.5216	20	62.8159	20	62.6777	638-a	1	19	19	20	55.1445	20	55.3759	20	55.2391	630-a	1	20	20	24	66.7967	24	67.0742	24	66.9437	617-a	1	19	19
WP_187647845.1	273	1	pantoate--beta-alanine ligase [Nitrosophilus labii]	9	738-a	1	1	1	0.999	1	0.999	17	17	63	63	631-a	1	8	8	8	33.8029	8	33.962	8	33.8873	639-a	1	8	8	8	29.8144	8	29.9395	8	29.8655	631-a	1	8	8	8	30.0952	8	30.2202	8	30.1615	618-a	1	9	9
WP_187647846.1	330	1	GGDEF domain-containing protein [Nitrosophilus labii]	9	739-a	1	1	1	0.9988	1	0.9988	7	7	18	18	1155-a	0.9999	2	2	2	6.991	2	7.024	2	7.0085	1295-a	0.9957	1	1	1	3.0831	1	3.096	1	3.0884	1261-a	0.9962	1	1	1	3.1121	1	3.125	1	3.119	619-a	1	5	5
WP_187646852.1	352	1	quinone-dependent dihydroorotate dehydrogenase [Nitrosophilus labii]	8	74-a	1	1	1	0.999	1	0.999	29	29	123	123	56-a	1	15	15	17	55.7099	17	55.9722	17	55.8491	62-a	1	19	19	19	54.9173	19	55.1478	19	55.0116	55-a	1	22	22	22	64.1875	22	64.4541	22	64.3287	57-a	1	13	13
WP_187647848.1	334	1	UDP-N-acetylglucosamine--N-acetylmuramyl-(pentapeptide) pyrophosphoryl-undecaprenol N-acetylglucosamine transferase [Nitrosophilus labii]	7	740-a	1	1	1	0.999	1	0.999	12	12	46	46	632-a	1	7	7	7	24.1756	7	24.2894	7	24.236	640-a	1	10	10	10	30.4615	10	30.5894	10	30.5138	632-a	1	6	6	6	18.4491	6	18.5257	6	18.4897	620-a	1	9	9
WP_187647850.1	584	1	penicillin-binding protein 2 [Nitrosophilus labii]	9	741-a	1	1	1	0.999	1	0.999	13	13	32	32	633-a	1	6	6	6	11.8513	6	11.9071	6	11.8809	641-a	1	4	4	5	8.7107	5	8.7473	5	8.7257	633-a	1	4	4	4	7.0342	4	7.0635	4	7.0497	621-a	1	4	4
WP_187647851.1	851	1	alanine--tRNA ligase [Nitrosophilus labii]	9	742-a	1	1	1	0.999	1	0.999	95	95	482	482	634-a	1	61	61	64	86.7514	64	87.1598	64	86.9681	642-a	1	62	62	69	82.4931	69	82.8393	69	82.6347	634-a	1	56	56	65	78.443	65	78.7688	65	78.6156	622-a	1	55	55
WP_187647852.1	247	1	TIGR04219 family outer membrane beta-barrel protein [Nitrosophilus labii]	9	743-a	1	1	1	0.999	1	0.999	17	17	123	123	635-a	1	14	14	17	79.3923	17	79.766	17	79.5906	643-a	1	16	16	19	78.2627	19	78.5912	19	78.397	635-a	1	14	14	16	66.5263	16	66.8026	16	66.6727	623-a	1	14	14
WP_187647853.1	156	1	hypothetical protein [Nitrosophilus labii]	3	744-a	1	1	1	0.9989	1	0.9989	2	2	4	4	1205-a	0.9969	1	1	1	7.3944	1	7.4292	1	7.4128	null	0	0	0	0	0	0	0	0	0	636-a	1	2	2	2	13.1667	2	13.2213	2	13.1956	null	0	0	0
WP_187647854.1	139	1	adenosylmethionine decarboxylase [Nitrosophilus labii]	9	745-a	1	1	1	0.999	1	0.999	10	10	49	49	636-a	1	5	5	5	41.4936	5	41.689	5	41.5973	644-a	1	6	6	6	43.9172	6	44.1015	6	43.9926	637-a	1	7	7	7	51.7194	7	51.9342	7	51.8332	624-a	1	5	5
WP_187647855.1	188	1	septum formation inhibitor Maf [Nitrosophilus labii]	9	746-a	1	1	1	0.9989	1	0.9989	9	9	39	39	637-a	1	8	8	8	49.0861	8	49.3172	8	49.2087	645-a	1	5	5	5	27.0589	5	27.1725	5	27.1054	638-a	1	5	5	5	27.3138	5	27.4273	5	27.3739	625-a	1	6	6
WP_187647857.1	368	1	pyridoxal phosphate-dependent aminotransferase family protein [Nitrosophilus labii]	8	747-a	1	1	1	0.9988	1	0.9988	8	8	33	33	638-a	1	6	6	6	18.8074	6	18.896	6	18.8544	646-a	1	5	5	5	13.8236	5	13.8816	5	13.8473	639-a	1	5	5	5	13.9538	5	14.0118	5	13.9845	626-a	1	2	2
WP_187647858.1	232	1	ATP-binding cassette domain-containing protein [Nitrosophilus labii]	8	748-a	1	1	1	0.9989	1	0.9989	4	4	22	22	639-a	1	3	3	3	14.9162	3	14.9865	3	14.9535	647-a	1	3	3	3	13.1562	3	13.2114	3	13.1788	640-a	1	3	3	4	17.7069	4	17.7804	4	17.7459	1121-a	0.9999	2	2
WP_187647859.1	136	1	hypothetical protein [Nitrosophilus labii]	5	749-a	1	1	1	0.999	1	0.999	7	7	11	11	null	0	0	0	0	0	0	0	0	0	1234-a	0.9969	1	1	1	7.481	1	7.5124	1	7.4938	null	0	0	0	0	0	0	0	0	0	1162-a	0.9986	2	2
WP_187646853.1	295	1	4-hydroxy-tetrahydrodipicolinate synthase [Nitrosophilus labii]	9	75-a	1	1	1	0.999	1	0.999	48	48	260	260	57-a	1	35	35	40	156.41	40	157.146	40	156.801	63-a	1	25	25	28	96.5682	28	96.9735	28	96.734	56-a	1	29	29	36	125.329	36	125.849	36	125.605	58-a	1	35	35
WP_187647860.1	272	1	histidinol-phosphatase [Nitrosophilus labii]	8	750-a	1	1	1	0.9989	1	0.9989	8	8	27	27	640-a	1	3	3	3	12.7227	3	12.7826	3	12.7545	648-a	1	3	3	3	11.2215	3	11.2686	3	11.2408	641-a	1	4	4	4	15.1029	4	15.1657	4	15.1362	627-a	1	6	6
WP_187647861.1	159	1	ankyrin repeat domain-containing protein [Nitrosophilus labii]	9	751-a	1	1	1	0.999	1	0.999	24	24	129	129	641-a	1	13	13	15	108.823	15	109.335	15	109.095	649-a	1	14	14	14	89.5837	14	89.9597	14	89.7375	642-a	1	11	11	17	109.805	17	110.261	17	110.047	628-a	1	11	11
WP_187647862.1	431	1	U32 family peptidase C-terminal domain-containing protein [Nitrosophilus labii]	8	752-a	1	1	1	0.999	1	0.999	32	32	132	132	642-a	1	19	19	22	58.8805	22	59.1577	22	59.0276	650-a	1	21	21	22	51.933	22	52.151	22	52.0222	643-a	1	17	17	18	42.8909	18	43.0691	18	42.9853	629-a	1	17	17
WP_187647864.1	164	1	5-(carboxyamino)imidazole ribonucleotide mutase [Nitrosophilus labii]	9	753-a	1	1	1	0.999	1	0.999	54	54	324	324	643-a	1	36	36	43	302.448	43	303.872	43	303.204	651-a	1	34	34	41	254.354	41	255.421	41	254.79	644-a	1	29	29	44	275.536	44	276.681	44	276.143	630-a	1	36	36
WP_187647865.1	286	1	ARMT1-like domain-containing protein [Nitrosophilus labii]	9	754-a	1	1	1	0.999	1	0.999	23	23	90	90	644-a	1	11	11	12	48.3996	12	48.6274	12	48.5205	652-a	1	11	11	11	39.1314	11	39.2956	11	39.1985	645-a	1	11	11	11	39.5	11	39.664	11	39.5869	631-a	1	15	15
WP_187647866.1	83	1	glutaredoxin family protein [Nitrosophilus labii]	9	755-a	1	1	1	0.999	1	0.999	8	8	44	44	645-a	1	5	5	5	69.4893	5	69.8165	5	69.6629	653-a	1	5	5	5	61.2901	5	61.5473	5	61.3953	646-a	1	6	6	6	74.2409	6	74.5493	6	74.4043	632-a	1	6	6
WP_187647867.1	289	1	glycine--tRNA ligase subunit alpha [Nitrosophilus labii]	9	756-a	1	1	1	0.999	1	0.999	25	25	114	114	646-a	1	11	11	14	55.88	14	56.1431	14	56.0196	654-a	1	10	10	12	42.2456	12	42.4229	12	42.3181	647-a	1	13	13	15	53.3045	15	53.5259	15	53.4218	633-a	1	19	19
WP_187647868.1	240	1	Nif3-like dinuclear metal center hexameric protein [Nitrosophilus labii]	7	757-a	1	1	1	0.9989	1	0.9989	11	11	39	39	647-a	1	6	6	6	28.8381	6	28.9738	6	28.9101	655-a	1	6	6	6	25.4354	6	25.5421	6	25.479	648-a	1	4	4	4	17.1167	4	17.1878	4	17.1543	634-a	1	6	6
WP_187647869.1	239	1	C4-type zinc ribbon domain-containing protein [Nitrosophilus labii]	9	758-a	1	1	1	0.999	1	0.999	58	58	254	254	648-a	1	34	34	35	168.926	35	169.721	35	169.348	656-a	1	36	36	37	157.508	37	158.169	37	157.778	649-a	1	29	29	30	128.912	30	129.447	30	129.196	635-a	1	32	32
WP_187647871.1	243	1	RluA family pseudouridine synthase [Nitrosophilus labii]	3	759-a	1	1	1	0.999	1	0.999	5	5	5	5	1354-a	0.9786	1	1	1	4.747	1	4.7694	1	4.7589	657-a	1	2	2	2	8.3738	2	8.4089	2	8.3882	1142-a	0.9999	2	2	2	8.4527	2	8.4878	2	8.4713	null	0	0	0
WP_187646854.1	255	1	enoyl-ACP reductase [Nitrosophilus labii]	9	76-a	1	1	1	0.999	1	0.999	24	24	115	115	58-a	1	16	16	17	76.9015	17	77.2636	17	77.0936	64-a	1	11	11	11	43.8885	11	44.0727	11	43.9638	57-a	1	14	14	16	64.4392	16	64.7068	16	64.581	59-a	1	15	15
WP_187647872.1	448	1	signal recognition particle protein [Nitrosophilus labii]	9	760-a	1	1	1	0.999	1	0.999	76	76	342	342	649-a	1	41	41	42	108.143	42	108.652	42	108.413	658-a	1	43	43	48	109.009	48	109.466	48	109.196	650-a	1	44	44	50	114.621	50	115.097	50	114.873	636-a	1	44	44
WP_187647873.1	75	1	30S ribosomal protein S16 [Nitrosophilus labii]	9	761-a	1	1	1	0.999	1	0.999	17	17	242	242	650-a	1	15	15	20	307.606	20	309.054	20	308.375	659-a	1	11	11	42	569.753	42	572.144	42	570.73	651-a	1	11	11	30	410.8	30	412.506	30	411.704	637-a	1	14	14
WP_187647874.1	173	1	ribosome maturation factor RimM [Nitrosophilus labii]	9	762-a	1	1	1	0.9989	1	0.9989	13	13	45	45	651-a	1	6	6	6	40.0066	6	40.1949	6	40.1065	660-a	1	9	9	9	52.9291	9	53.1512	9	53.02	652-a	1	6	6	7	41.5549	7	41.7275	7	41.6464	1166-a	0.9984	2	2
WP_187647875.1	222	1	tRNA (guanosine(37)-N1)-methyltransferase TrmD [Nitrosophilus labii]	6	763-a	0.9999	1	1	0.999	1	0.999	2	2	8	8	1312-a	0.9929	1	1	1	5.196	1	5.2205	1	5.209	1168-a	0.9999	2	2	3	13.7489	3	13.8066	3	13.7725	1203-a	0.9971	1	1	1	4.6261	1	4.6453	1	4.6363	null	0	0	0
WP_187647876.1	118	1	50S ribosomal protein L19 [Nitrosophilus labii]	9	764-a	1	1	1	0.999	1	0.999	28	28	231	231	652-a	1	21	21	24	234.615	24	235.719	24	235.201	661-a	1	17	17	26	224.176	26	225.117	26	224.561	653-a	1	23	23	30	261.102	30	262.186	30	261.676	638-a	1	20	20
WP_187647878.1	254	1	4-(cytidine 5_-diphospho)-2-C-methyl-D-erythritol kinase [Nitrosophilus labii]	4	765-a	1	1	1	0.9989	1	0.9989	3	3	6	6	1237-a	0.9966	1	1	1	4.5414	1	4.5628	1	4.5528	null	0	0	0	0	0	0	0	0	0	null	0	0	0	0	0	0	0	0	0	639-a	1	2	2
WP_187647879.1	307	1	tRNA pseudouridine(55) synthase TruB [Nitrosophilus labii]	6	766-a	0.9964	1	1	0.9986	1	0.9986	6	6	8	8	1265-a	0.996	1	1	1	3.7574	1	3.7751	1	3.7668	null	0	0	0	0	0	0	0	0	0	1253-a	0.9964	2	2	2	6.6906	2	6.7183	2	6.7053	1263-a	0.9948	1	1
WP_187647880.1	300	1	LysR family transcriptional regulator [Nitrosophilus labii]	9	767-a	1	1	1	0.999	1	0.999	44	44	253	253	653-a	1	29	29	34	130.733	34	131.348	34	131.059	662-a	1	28	28	29	98.3502	29	98.7629	29	98.5189	654-a	1	28	28	34	116.393	34	116.877	34	116.65	640-a	1	31	31
WP_187647881.1	150	1	hypothetical protein [Nitrosophilus labii]	9	768-a	1	1	1	0.999	1	0.999	5	5	25	25	654-a	1	3	3	3	23.0705	3	23.1791	3	23.1281	1169-a	0.9999	2	2	2	13.5655	2	13.6225	2	13.5888	655-a	1	4	4	4	27.3867	4	27.5004	4	27.4469	641-a	1	3	3
WP_187647883.1	304	1	cysteine synthase A [Nitrosophilus labii]	9	769-a	1	1	1	0.999	1	0.999	39	39	205	205	655-a	1	30	30	33	125.218	33	125.807	33	125.531	663-a	1	21	21	24	80.3223	24	80.6593	24	80.4601	656-a	1	24	24	28	94.5921	28	94.985	28	94.8003	642-a	1	28	28
WP_187646856.1	354	1	RIP metalloprotease RseP [Nitrosophilus labii]	7	77-a	1	1	1	0.999	1	0.999	10	10	29	29	59-a	1	7	7	8	26.0683	8	26.191	8	26.1334	65-a	1	5	5	5	14.3703	5	14.4306	5	14.3949	58-a	1	4	4	4	11.6045	4	11.6527	4	11.6301	1201-a	0.9967	1	1
WP_187647885.1	94	1	preprotein translocase subunit YajC [Nitrosophilus labii]	9	770-a	1	1	1	0.999	1	0.999	32	32	175	175	656-a	1	19	19	23	282.245	23	283.574	23	282.95	664-a	1	17	17	23	248.942	23	249.987	23	249.369	657-a	1	15	15	20	218.511	20	219.418	20	218.992	643-a	1	27	27
WP_187647886.1	525	1	protein translocase subunit SecD [Nitrosophilus labii]	9	771-a	1	1	1	0.999	1	0.999	42	42	209	209	657-a	1	31	31	32	70.31	32	70.641	32	70.4856	665-a	1	29	29	32	62.0139	32	62.2741	32	62.1203	658-a	1	22	22	23	44.9924	23	45.1792	23	45.0914	644-a	1	27	27
WP_187647887.1	323	1	protein translocase subunit SecF [Nitrosophilus labii]	9	772-a	1	1	1	0.9989	1	0.9989	18	18	77	77	658-a	1	9	9	9	32.1415	9	32.2928	9	32.2218	666-a	1	12	12	12	37.7987	12	37.9573	12	37.8636	659-a	1	16	16	16	50.8731	16	51.0843	16	50.985	645-a	1	8	8
WP_187647888.1	817	1	leucine--tRNA ligase [Nitrosophilus labii]	9	773-a	1	1	1	0.999	1	0.999	80	80	373	373	659-a	1	47	47	52	73.4189	52	73.7645	52	73.6022	667-a	1	48	48	53	66.0012	53	66.2782	53	66.1145	660-a	1	51	51	53	66.623	53	66.8997	53	66.7696	646-a	1	50	50
WP_187647890.1	270	1	TIGR00282 family metallophosphoesterase [Nitrosophilus labii]	7	774-a	1	1	1	0.9989	1	0.9989	10	10	31	31	660-a	1	6	6	6	25.6338	6	25.7545	6	25.6979	668-a	1	4	4	4	15.0728	4	15.1361	4	15.0987	661-a	1	4	4	4	15.2148	4	15.278	4	15.2483	647-a	1	3	3
WP_187647891.1	226	1	3-methyladenine DNA glycosylase [Nitrosophilus labii]	4	775-a	1	1	1	0.9988	1	0.9988	5	5	8	8	661-a	1	3	3	3	15.3123	3	15.3843	3	15.3505	1192-a	0.9997	2	2	2	9.0037	2	9.0415	2	9.0191	1367-a	0.7061	1	1	1	4.5442	1	4.5631	1	4.5542	null	0	0	0
WP_187647893.1	824	1	heavy metal translocating P-type ATPase [Nitrosophilus labii]	8	776-a	1	1	1	0.9989	1	0.9989	14	14	38	38	662-a	1	7	7	7	9.7993	7	9.8455	7	9.8238	669-a	1	7	7	7	8.6431	7	8.6794	7	8.6579	662-a	1	3	3	3	3.7391	3	3.7546	3	3.7473	648-a	1	4	4
WP_187647895.1	733	1	STT3 domain-containing protein [Nitrosophilus labii]	8	777-a	1	1	1	0.999	1	0.999	15	15	53	53	663-a	1	8	8	9	14.1633	9	14.23	9	14.1987	670-a	1	9	9	9	12.4921	9	12.5446	9	12.5136	663-a	1	9	9	9	12.6098	9	12.6622	9	12.6376	649-a	1	8	8
WP_187647896.1	596	1	nucleoside-diphosphate sugar epimerase/dehydratase [Nitrosophilus labii]	8	778-a	1	1	1	0.9988	1	0.9988	15	15	32	32	664-a	1	4	4	4	7.7418	4	7.7782	4	7.7611	671-a	1	5	5	5	8.5354	5	8.5712	5	8.55	664-a	1	6	6	6	10.3389	6	10.3819	6	10.3617	650-a	1	5	5
WP_187647898.1	291	1	NAD-dependent epimerase/dehydratase family protein [Nitrosophilus labii]	7	779-a	1	1	1	0.9989	1	0.9989	5	5	20	20	665-a	1	2	2	2	7.928	2	7.9653	2	7.9478	672-a	1	3	3	3	10.4888	3	10.5328	3	10.5068	665-a	1	4	4	4	14.1168	4	14.1755	4	14.1479	1159-a	0.9988	2	2
WP_187646857.1	225	1	YggS family pyridoxal phosphate-dependent enzyme [Nitrosophilus labii]	8	78-a	1	1	1	0.999	1	0.999	32	32	177	177	60-a	1	23	23	28	143.549	28	144.225	28	143.908	66-a	1	25	25	26	117.568	26	118.061	26	117.77	59-a	1	20	20	21	95.8533	21	96.2514	21	96.0643	60-a	1	24	24
WP_187647900.1	327	1	hypothetical protein [Nitrosophilus labii]	7	780-a	1	1	1	0.9989	1	0.9989	9	9	25	25	666-a	1	5	5	5	17.638	5	17.721	5	17.682	673-a	1	7	7	9	28.0023	9	28.1198	9	28.0503	666-a	1	4	4	4	12.5627	4	12.6149	4	12.5903	1189-a	0.997	1	1
WP_187647901.1	321	1	peptidoglycan bridge formation glycyltransferase FemA/FemB family protein [Nitrosophilus labii]	8	781-a	1	1	1	0.999	1	0.999	6	6	19	19	667-a	1	4	4	4	14.3741	4	14.4418	4	14.41	674-a	1	4	4	4	12.6781	4	12.7313	4	12.6998	667-a	1	3	3	3	9.5981	3	9.638	3	9.6193	651-a	1	2	2
WP_187647904.1	593	1	hypothetical protein [Nitrosophilus labii]	9	782-a	1	1	1	0.9987	1	0.9987	8	8	21	21	668-a	1	3	3	3	5.8357	3	5.8632	3	5.8503	675-a	1	3	3	3	5.1471	3	5.1687	3	5.156	668-a	1	3	3	3	5.1956	3	5.2172	3	5.207	1246-a	0.9956	1	1
WP_187647905.1	439	1	pyridoxal-phosphate dependent enzyme [Nitrosophilus labii]	9	783-a	1	1	1	0.999	1	0.999	47	47	234	234	669-a	1	27	27	30	78.8285	30	79.1995	30	79.0254	676-a	1	31	31	35	81.1151	35	81.4555	35	81.2543	669-a	1	29	29	31	72.5216	31	72.8228	31	72.6812	652-a	1	28	28
WP_187647906.1	232	1	acylneuraminate cytidylyltransferase family protein [Nitrosophilus labii]	7	784-a	1	1	1	0.9989	1	0.9989	7	7	24	24	670-a	1	3	3	3	14.9162	3	14.9865	3	14.9535	677-a	1	2	2	2	8.7708	2	8.8076	2	8.7859	670-a	1	4	4	4	17.7069	4	17.7804	4	17.7459	653-a	1	4	4
WP_187647907.1	348	1	nucleotidyltransferase family protein [Nitrosophilus labii]	8	785-a	1	1	1	0.999	1	0.999	17	17	74	74	671-a	1	11	11	11	36.4619	11	36.6336	11	36.553	678-a	1	9	9	9	26.3125	9	26.4229	9	26.3576	671-a	1	13	13	13	38.3649	13	38.5243	13	38.4494	654-a	1	11	11
WP_187647908.1	390	1	UDP-N-acetylglucosamine 2-epimerase [Nitrosophilus labii]	9	786-a	1	1	1	0.999	1	0.999	22	22	92	92	672-a	1	11	11	11	32.5353	11	32.6884	11	32.6165	679-a	1	13	13	14	36.5226	14	36.6759	14	36.5853	672-a	1	16	16	16	42.1333	16	42.3083	16	42.226	655-a	1	12	12
WP_187647909.1	331	1	N-acetylneuraminate synthase [Nitrosophilus labii]	8	787-a	1	1	1	0.9989	1	0.9989	12	12	33	33	673-a	1	4	4	4	13.9399	4	14.0055	4	13.9747	680-a	1	4	4	4	12.2951	4	12.3466	4	12.3162	673-a	1	6	6	6	18.6163	6	18.6936	6	18.6573	656-a	1	5	5
WP_187647911.1	391	1	LegC family aminotransferase [Nitrosophilus labii]	7	788-a	1	1	1	0.9989	1	0.9989	6	6	23	23	674-a	1	4	4	4	11.8007	4	11.8563	4	11.8302	681-a	1	3	3	3	7.8063	3	7.839	3	7.8197	674-a	1	3	3	3	7.8798	3	7.9125	3	7.8971	657-a	1	5	5
WP_187647912.1	402	1	UDP-N-acetylglucosamine 4,6-dehydratase [Nitrosophilus labii]	9	789-a	1	1	1	0.999	1	0.999	27	27	81	81	675-a	1	14	14	14	40.1724	14	40.3616	14	40.2728	682-a	1	14	14	14	35.4324	14	35.5811	14	35.4932	675-a	1	9	9	9	22.9925	9	23.088	9	23.0431	658-a	1	13	13
WP_187646858.1	1043	1	helicase-related protein [Nitrosophilus labii]	7	79-a	1	1	1	0.9989	1	0.9989	17	17	57	57	61-a	1	8	8	8	8.8477	8	8.8894	8	8.8698	67-a	1	9	9	10	9.7547	10	9.7956	10	9.7714	60-a	1	9	9	9	8.8619	9	8.8987	9	8.8814	61-a	1	5	5
WP_187647913.1	402	1	UDP-N-acetyl-D-mannosamine dehydrogenase [Nitrosophilus labii]	8	790-a	1	1	1	0.999	1	0.999	28	27	139	133	676-a	1	18	17	18	51.6503	17	49.0105	17	48.9027	683-a	1	19	19	21	53.1486	21	53.3716	21	53.2398	676-a	1	20	19	22	56.204	21	53.8721	21	53.7673	659-a	1	22	21
WP_187647914.1	378	1	UDP-N-acetylglucosamine 2-epimerase (non-hydrolyzing) [Nitrosophilus labii]	9	791-a	1	1	1	0.999	1	0.999	13	7	60	22	677-a	1	7	3	8	24.4132	3	9.198	3	9.1778	684-a	1	8	3	9	24.2242	3	8.1086	3	8.0886	677-a	1	7	4	8	21.7354	4	10.9129	4	10.8916	660-a	1	7	4
WP_187647915.1	451	1	transcription termination factor Rho [Nitrosophilus labii]	9	792-a	1	1	1	0.999	1	0.999	68	68	418	418	678-a	1	51	51	57	145.789	57	146.475	57	146.153	685-a	1	45	45	55	124.075	55	124.596	55	124.288	678-a	1	43	43	53	120.69	53	121.191	53	120.955	661-a	1	46	46
WP_187647917.1	250	1	glutamate racemase [Nitrosophilus labii]	7	793-a	1	1	1	0.999	1	0.999	4	4	11	11	679-a	1	2	2	2	9.2282	2	9.2716	2	9.2512	1217-a	0.9972	1	1	1	4.0697	1	4.0867	1	4.0766	679-a	1	2	2	2	8.216	2	8.2501	2	8.2341	662-a	1	3	3
WP_187647923.1	99	1	c-type cytochrome [Nitrosophilus labii]	9	794-a	1	1	1	0.999	1	0.999	23	23	633	633	680-a	1	13	13	43	501.025	43	503.384	43	502.277	686-a	1	16	16	71	729.662	71	732.724	71	730.914	680-a	1	17	17	81	840.273	81	843.763	81	842.122	663-a	1	17	17
WP_187647924.1	168	1	D-glycero-beta-D-manno-heptose 1,7-bisphosphate 7-phosphatase [Nitrosophilus labii]	8	795-a	1	1	1	0.999	1	0.999	8	8	34	34	681-a	1	4	4	5	34.331	5	34.4927	5	34.4168	687-a	1	7	7	7	42.3923	7	42.5702	7	42.4651	681-a	1	6	6	6	36.6786	6	36.8309	6	36.7593	1213-a	0.9967	1	1
WP_187647925.1	334	1	ADP-glyceromanno-heptose 6-epimerase [Nitrosophilus labii]	9	796-a	1	1	1	0.999	1	0.999	39	39	171	171	682-a	1	27	27	28	96.7025	28	97.1578	28	96.9441	688-a	1	21	21	21	63.9692	21	64.2377	21	64.079	682-a	1	21	21	24	73.7964	24	74.1029	24	73.9588	664-a	1	25	25
WP_187647927.1	481	1	D-glycero-beta-D-manno-heptose-7-phosphate kinase [Nitrosophilus labii]	9	797-a	1	1	1	0.999	1	0.999	30	30	149	149	683-a	1	17	17	20	47.9635	20	48.1893	20	48.0833	689-a	1	16	16	18	38.0738	18	38.2335	18	38.1391	683-a	1	15	15	16	34.1622	16	34.304	16	34.2373	665-a	1	19	19
WP_187647928.1	187	1	D-sedoheptulose 7-phosphate isomerase [Nitrosophilus labii]	9	798-a	1	1	1	0.999	1	0.999	12	12	120	120	684-a	1	10	10	16	98.6972	16	99.1618	16	98.9437	690-a	1	6	6	13	70.7294	13	71.0262	13	70.8508	684-a	1	6	6	13	71.3957	13	71.6922	13	71.5528	666-a	1	12	12
WP_187647930.1	152	1	hypothetical protein [Nitrosophilus labii]	9	799-a	1	1	1	0.9989	1	0.9989	10	10	40	40	685-a	1	5	5	6	45.5338	6	45.7482	6	45.6475	691-a	1	7	7	7	46.8547	7	47.0513	7	46.9351	685-a	1	5	5	6	40.5395	6	40.7078	6	40.6287	667-a	1	4	4
WP_187646755.1	411	1	glutamate-5-semialdehyde dehydrogenase [Nitrosophilus labii]	9	8-a	1	1	1	0.999	1	0.999	66	66	311	311	8-a	1	48	48	49	137.525	49	138.172	49	137.868	8-a	1	40	40	41	101.494	41	101.92	41	101.668	8-a	1	37	37	37	92.455	37	92.839	37	92.6584	4-a	1	49	49
WP_187646861.1	1150	1	Eco57I restriction-modification methylase domain-containing protein [Nitrosophilus labii	7	80-a	1	1	1	0.9988	1	0.9988	16	16	39	39	62-a	1	6	6	6	6.0184	6	6.0467	6	6.0334	68-a	1	6	6	7	6.193	7	6.219	7	6.2036	61-a	1	5	5	5	4.4652	5	4.4838	5	4.475	62-a	1	6	6
WP_187647932.1	339	1	glycosyltransferase family 4 protein [Nitrosophilus labii]	6	800-a	1	1	1	0.9988	1	0.9988	4	4	10	10	1243-a	0.9965	1	1	1	3.4027	1	3.4187	1	3.4112	692-a	1	2	2	2	6.0025	2	6.0276	2	6.0128	686-a	1	2	2	2	6.059	2	6.0842	2	6.0723	null	0	0	0
WP_187647934.1	364	1	putative lipopolysaccharide heptosyltransferase III [Nitrosophilus labii]	7	801-a	1	1	1	0.9989	1	0.9989	17	17	76	76	686-a	1	10	10	10	31.6902	10	31.8394	10	31.7694	693-a	1	13	13	13	36.3363	13	36.4888	13	36.3986	687-a	1	13	13	13	36.6786	13	36.8309	13	36.7593	668-a	1	7	7
WP_187647937.1	330	1	UDP-N-acetylglucosamine 4,6-dehydratase (inverting) [Nitrosophilus labii]	9	802-a	1	1	1	0.999	1	0.999	33	33	123	123	687-a	1	11	11	11	38.4508	11	38.6318	11	38.5468	694-a	1	17	17	17	52.4123	17	52.6323	17	52.5023	688-a	1	15	15	15	46.6818	15	46.8757	15	46.7845	669-a	1	19	19
WP_187647938.1	394	1	UDP-4-amino-4,6-dideoxy-N-acetyl-beta-L-altrosamine transaminase [Nitrosophilus labii]	7	803-a	1	1	1	0.999	1	0.999	7	7	24	24	688-a	1	3	3	3	8.7832	3	8.8245	3	8.8051	1218-a	0.9972	1	1	1	2.5823	1	2.5931	1	2.5867	689-a	1	4	4	5	13.033	5	13.0871	5	13.0617	670-a	1	5	5
WP_187647941.1	347	1	pseudaminic acid synthase [Nitrosophilus labii]	9	804-a	1	1	1	0.999	1	0.999	20	20	95	95	689-a	1	10	10	10	33.2427	10	33.3992	10	33.3258	695-a	1	12	12	13	38.1164	13	38.2764	13	38.1818	690-a	1	11	11	11	32.5562	11	32.6914	11	32.6278	671-a	1	16	16
WP_187647942.1	237	1	glycosyltransferase family 2 protein [Nitrosophilus labii]	5	805-a	0.9991	1	1	0.9986	1	0.9986	4	4	6	6	1282-a	0.9954	1	1	1	4.8672	1	4.8901	1	4.8793	null	0	0	0	0	0	0	0	0	0	1174-a	0.9991	2	2	2	8.6667	2	8.7027	2	8.6857	null	0	0	0
WP_187647943.1	350	1	NAD-dependent epimerase [Nitrosophilus labii]	9	806-a	1	1	1	0.999	1	0.999	24	24	129	129	690-a	1	17	17	20	65.9156	20	66.2259	20	66.0803	696-a	1	17	17	21	61.0449	21	61.3011	21	61.1497	691-a	1	17	17	19	55.7514	19	55.983	19	55.8741	672-a	1	13	13
WP_187647945.1	466	1	UDP-glucose/GDP-mannose dehydrogenase family protein [Nitrosophilus labii]	9	807-a	1	1	1	0.999	1	0.999	42	42	208	208	691-a	1	30	30	32	79.2119	32	79.5848	32	79.4097	697-a	1	26	26	26	56.7657	26	57.0039	26	56.8631	692-a	1	26	26	27	59.5043	27	59.7514	27	59.6352	673-a	1	24	24
WP_187647946.1	297	1	lipid A biosynthesis lauroyl acyltransferase [Nitrosophilus labii]	8	808-a	1	1	1	0.999	1	0.999	10	10	31	31	692-a	1	6	6	8	31.0713	8	31.2176	8	31.1489	698-a	1	5	5	5	17.1282	5	17.2001	5	17.1576	693-a	1	6	6	6	20.7475	6	20.8336	6	20.7931	1122-a	0.9999	2	2
WP_187647947.1	331	1	lipopolysaccharide heptosyltransferase I [Nitrosophilus labii]	7	809-a	1	1	1	0.999	1	0.999	9	9	30	30	693-a	1	4	4	4	13.9399	4	14.0055	4	13.9747	699-a	1	5	5	5	15.3688	5	15.4333	5	15.3952	694-a	1	4	4	4	12.4109	4	12.4624	4	12.4382	674-a	1	3	3
WP_187646862.1	612	1	ATP-binding protein [Nitrosophilus labii]	8	81-a	1	1	1	0.9988	1	0.9988	8	8	20	20	1245-a	0.9963	2	2	2	3.7697	2	3.7874	2	3.7791	69-a	1	5	5	5	8.3122	5	8.3471	5	8.3265	1133-a	0.9999	2	2	2	3.3562	2	3.3701	2	3.3636	1160-a	0.9987	2	2
WP_187647948.1	263	1	3_-5_ exonuclease [Nitrosophilus labii]	8	810-a	1	1	1	0.999	1	0.999	13	13	30	30	694-a	1	7	7	7	30.7021	7	30.8467	7	30.7788	700-a	1	3	3	3	11.6055	3	11.6542	3	11.6254	695-a	1	5	5	5	19.5247	5	19.6058	5	19.5677	675-a	1	3	3
WP_187647949.1	302	1	PDC sensor domain-containing protein [Nitrosophilus labii]	6	811-a	1	1	1	0.9989	1	0.9989	7	7	20	20	695-a	1	3	3	3	11.4588	3	11.5128	3	11.4875	701-a	1	4	4	4	13.4757	4	13.5323	4	13.4988	696-a	1	4	4	4	13.6026	4	13.6591	4	13.6326	676-a	1	4	4
WP_187647950.1	204	1	imidazole glycerol phosphate synthase subunit HisH [Nitrosophilus labii]	9	812-a	1	1	1	0.9989	1	0.9989	8	8	31	31	696-a	1	5	5	5	28.2726	5	28.4057	5	28.3432	702-a	1	2	2	2	9.9747	2	10.0165	2	9.9918	697-a	1	3	3	3	15.1029	3	15.1657	3	15.1362	677-a	1	4	4
WP_187647951.1	238	1	1-(5-phosphoribosyl)-5-[(5-phosphoribosylamino)methylideneamino]imidazole-4-carboxamide isomerase [Nitrosophilus labii]	9	813-a	1	1	1	0.999	1	0.999	20	20	105	105	697-a	1	13	13	14	67.8543	14	68.1737	14	68.0238	703-a	1	10	10	11	47.0234	11	47.2207	11	47.1041	698-a	1	14	14	15	64.7269	15	64.9957	15	64.8693	678-a	1	10	10
WP_187647952.1	274	1	50S ribosomal protein L11 methyltransferase [Nitrosophilus labii]	9	814-a	1	1	1	0.999	1	0.999	7	7	26	26	698-a	1	4	4	5	21.0497	5	21.1488	5	21.1023	704-a	1	4	4	4	14.8528	4	14.9151	4	14.8783	699-a	1	3	3	3	11.2445	3	11.2912	3	11.2693	679-a	1	3	3
WP_187647953.1	669	1	ATP-dependent zinc metalloprotease FtsH [Nitrosophilus labii]	9	815-a	1	1	1	0.999	1	0.999	78	78	466	466	699-a	1	63	63	72	124.146	72	124.73	72	124.456	705-a	1	55	55	64	97.3312	64	97.7397	64	97.4983	700-a	1	51	51	60	92.1076	60	92.4902	60	92.3103	680-a	1	55	55
WP_187647954.1	209	1	hypothetical protein [Nitrosophilus labii]	7	816-a	1	1	1	0.999	1	0.999	5	5	13	13	700-a	1	2	2	2	11.0385	2	11.0905	2	11.0661	706-a	1	2	2	2	9.736	2	9.7769	2	9.7527	1242-a	0.9965	1	1	1	4.9139	1	4.9343	1	4.9247	681-a	1	3	3
WP_187647955.1	517	1	2-isopropylmalate synthase [Nitrosophilus labii]	9	817-a	1	1	1	0.999	1	0.999	90	90	532	532	701-a	1	64	64	77	171.801	77	172.61	77	172.231	707-a	1	57	57	72	141.69	72	142.285	72	141.934	701-a	1	53	53	74	146.998	74	147.609	74	147.321	682-a	1	56	56
WP_187647956.1	274	1	PilZ domain-containing protein [Nitrosophilus labii]	9	818-a	1	1	1	0.999	1	0.999	22	22	101	101	702-a	1	17	17	17	71.569	17	71.9059	17	71.7477	708-a	1	16	16	16	59.4111	16	59.6604	16	59.5131	702-a	1	16	16	18	67.4671	18	67.7474	18	67.6156	683-a	1	9	9
WP_187647957.1	414	1	serine--tRNA ligase [Nitrosophilus labii]	9	819-a	1	1	1	0.999	1	0.999	59	59	262	262	703-a	1	31	31	33	91.9475	33	92.3803	33	92.1772	709-a	1	36	36	38	93.386	38	93.7779	38	93.5462	703-a	1	30	30	32	79.3816	32	79.7113	32	79.5563	684-a	1	39	39
WP_187646867.1	76	1	hypothetical protein [Nitrosophilus labii]	9	82-a	1	1	1	0.999	1	0.999	10	10	43	43	63-a	1	5	5	5	75.8897	5	76.2469	5	76.0792	70-a	1	6	6	6	80.3223	6	80.6593	6	80.4601	62-a	1	4	4	4	54.0526	4	54.2771	4	54.1716	63-a	1	6	6
WP_187647960.1	76	1	hypothetical protein [Nitrosophilus labii]	9	820-a	1	1	1	0.999	1	0.999	19	19	106	106	704-a	1	14	14	16	242.847	16	243.99	16	243.454	710-a	1	14	14	16	214.193	16	215.092	16	214.56	704-a	1	12	12	12	162.158	12	162.831	12	162.515	685-a	1	12	12
WP_187647962.1	115	1	DUF190 domain-containing protein [Nitrosophilus labii]	9	821-a	1	1	1	0.999	1	0.999	6	6	24	24	705-a	1	3	3	3	30.0919	3	30.2336	3	30.1671	711-a	1	2	2	2	17.6942	2	17.7684	2	17.7245	705-a	1	3	3	4	35.7217	4	35.8701	4	35.8003	686-a	1	4	4
WP_187647963.1	329	1	tryptophan--tRNA ligase [Nitrosophilus labii]	9	822-a	1	1	1	0.9989	1	0.9989	25	25	107	107	706-a	1	18	18	18	63.1107	18	63.4078	18	63.2683	712-a	1	16	16	17	52.5716	17	52.7922	17	52.6618	706-a	1	12	12	13	40.5805	13	40.7491	13	40.6698	687-a	1	14	14
WP_187647964.1	460	1	ribosome biogenesis GTPase Der [Nitrosophilus labii]	9	823-a	1	1	1	0.999	1	0.999	25	25	117	117	707-a	1	17	17	17	42.6302	17	42.8309	17	42.7367	713-a	1	15	15	16	35.3884	16	35.5369	16	35.4491	707-a	1	14	14	16	35.7217	16	35.8701	16	35.8003	688-a	1	14	14
WP_187647966.1	247	1	DUF3108 domain-containing protein [Nitrosophilus labii]	6	824-a	1	1	1	0.9986	1	0.9986	4	4	11	11	1283-a	0.9954	1	1	2	9.3403	2	9.3842	2	9.3636	null	0	0	0	0	0	0	0	0	0	1273-a	0.9959	1	1	1	4.1579	1	4.1752	1	4.167	1163-a	0.9986	2	2
WP_187647967.1	180	1	Uma2 family endonuclease [Nitrosophilus labii]	7	825-a	1	1	1	0.999	1	0.999	14	14	47	47	708-a	1	9	9	10	64.0846	10	64.3863	10	64.2447	714-a	1	8	8	8	45.2185	8	45.4082	8	45.2961	708-a	1	6	6	6	34.2333	6	34.3755	6	34.3087	689-a	1	9	9
WP_187647968.1	274	1	3-deoxy-8-phosphooctulonate synthase [Nitrosophilus labii]	9	826-a	1	1	1	0.999	1	0.999	24	24	78	78	709-a	1	16	16	18	75.7789	18	76.1356	18	75.9682	715-a	1	7	7	7	25.9924	7	26.1014	7	26.037	709-a	1	7	7	8	29.9854	8	30.1099	8	30.0514	690-a	1	11	11
WP_187647970.1	155	1	6,7-dimethyl-8-ribityllumazine synthase [Nitrosophilus labii]	9	827-a	1	1	1	0.999	1	0.999	22	22	132	132	710-a	1	12	12	14	104.189	14	104.68	14	104.449	716-a	1	11	11	18	118.151	18	118.647	18	118.354	710-a	1	10	10	18	119.264	18	119.76	18	119.527	691-a	1	15	15
WP_187647971.1	142	1	transcription antitermination factor NusB [Nitrosophilus labii]	9	828-a	1	1	1	0.999	1	0.999	24	24	121	121	711-a	1	13	13	13	105.604	13	106.101	13	105.868	717-a	1	15	15	15	107.474	15	107.924	15	107.658	711-a	1	10	10	11	79.5563	11	79.8867	11	79.7314	692-a	1	20	20
WP_187647972.1	180	1	Uma2 family endonuclease [Nitrosophilus labii]	9	829-a	1	1	1	0.999	1	0.999	15	15	48	48	712-a	1	5	5	5	32.0423	5	32.1931	5	32.1223	718-a	1	5	5	5	28.2615	5	28.3801	5	28.31	712-a	1	7	7	7	39.9389	7	40.1048	7	40.0268	693-a	1	7	7
WP_187646868.1	340	1	hypothetical protein [Nitrosophilus labii]	9	83-a	1	1	1	0.999	1	0.999	38	38	190	190	64-a	1	24	24	28	94.996	28	95.4432	28	95.2333	71-a	1	24	24	25	74.81	25	75.1239	25	74.9383	63-a	1	19	19	26	78.5353	26	78.8615	26	78.7081	64-a	1	20	20
WP_187647973.1	348	1	dehypoxanthine futalosine cyclase [Nitrosophilus labii]	9	830-a	1	1	1	0.999	1	0.999	19	19	85	85	713-a	1	10	10	11	36.4619	11	36.6336	11	36.553	719-a	1	11	11	12	35.0833	12	35.2305	12	35.1435	713-a	1	13	13	14	41.3161	14	41.4877	14	41.407	694-a	1	10	10
WP_187647974.1	180	1	ribosome-associated translation inhibitor RaiA [Nitrosophilus labii]	9	831-a	1	1	1	0.999	1	0.999	33	33	439	439	714-a	1	24	24	31	198.662	31	199.597	31	199.159	720-a	1	28	28	54	305.225	54	306.505	54	305.748	714-a	1	25	25	56	319.511	56	320.838	56	320.214	695-a	1	28	28
WP_187647978.1	1393	1	pre-peptidase C-terminal domain-containing protein [Nitrosophilus labii]	9	832-a	1	1	1	0.999	1	0.999	30	30	139	139	715-a	1	16	16	18	14.9055	18	14.9757	18	14.9428	721-a	1	13	13	15	10.9557	15	11.0016	15	10.9745	715-a	1	11	11	13	9.5843	13	9.6242	13	9.6054	696-a	1	22	22
WP_187647979.1	250	1	pyrroline-5-carboxylate reductase [Nitrosophilus labii]	9	833-a	1	1	1	0.999	1	0.999	10	10	34	34	716-a	1	2	2	2	9.2282	2	9.2716	2	9.2512	722-a	1	3	3	3	12.209	3	12.2602	3	12.2299	716-a	1	4	4	4	16.432	4	16.5002	4	16.4682	697-a	1	6	6
WP_187647980.1	214	1	outer membrane protein assembly factor BamD [Nitrosophilus labii]	9	834-a	1	1	1	0.9989	1	0.9989	14	14	44	44	717-a	1	6	6	6	32.3418	6	32.494	6	32.4226	723-a	1	11	11	11	52.2971	11	52.5165	11	52.3868	717-a	1	7	7	7	33.5935	7	33.733	7	33.6674	698-a	1	4	4
WP_187647981.1	808	1	endopeptidase La [Nitrosophilus labii]	9	835-a	1	1	1	0.999	1	0.999	82	82	409	409	718-a	1	50	50	54	77.0919	54	77.4548	54	77.2845	724-a	1	55	55	58	73.0323	58	73.3388	58	73.1576	718-a	1	54	54	56	71.1782	56	71.4738	56	71.3348	699-a	1	57	57
WP_187647982.1	123	1	response regulator [Nitrosophilus labii]	9	836-a	1	1	1	0.999	1	0.999	20	20	100	100	719-a	1	10	10	11	103.161	11	103.646	11	103.418	725-a	1	10	10	11	90.9884	11	91.3702	11	91.1445	719-a	1	9	9	9	75.1463	9	75.4584	9	75.3117	700-a	1	9	9
WP_187647983.1	1057	1	ATP-binding protein [Nitrosophilus labii]	9	837-a	1	1	1	0.999	1	0.999	126	126	571	571	720-a	1	81	81	84	91.6707	84	92.1022	84	91.8997	726-a	1	62	62	71	68.3411	71	68.6278	71	68.4583	720-a	1	61	61	69	67.0416	69	67.3201	69	67.1892	701-a	1	83	83
WP_187647984.1	130	1	sel1 repeat family protein [Nitrosophilus labii]	8	838-a	1	1	1	0.999	1	0.999	13	13	58	58	721-a	1	9	9	9	79.8593	9	80.2352	9	80.0588	727-a	1	6	6	7	54.7839	7	55.0138	7	54.8779	721-a	1	6	6	6	47.4	6	47.5969	6	47.5043	702-a	1	8	8
WP_187647985.1	627	1	Hpt domain-containing protein [Nitrosophilus labii]	9	839-a	1	1	1	0.999	1	0.999	31	31	100	100	722-a	1	14	14	15	27.5962	15	27.7262	15	27.6652	728-a	1	18	18	19	30.8308	19	30.9602	19	30.8837	722-a	1	7	7	7	11.4657	7	11.5133	7	11.4909	703-a	1	15	15
WP_187646869.1	359	1	tRNA pseudouridine(13) synthase TruD [Nitrosophilus labii]	8	84-a	1	1	1	0.999	1	0.999	13	13	44	44	65-a	1	7	7	7	22.4921	7	22.598	7	22.5483	72-a	1	7	7	7	19.8382	7	19.9214	7	19.8722	64-a	1	8	8	8	22.8858	8	22.9808	8	22.9362	65-a	1	4	4
WP_187647986.1	137	1	PAS domain S-box protein [Nitrosophilus labii]	6	840-a	1	1	1	0.9989	1	0.9989	6	6	22	22	1327-a	0.9909	1	1	2	16.8398	2	16.919	2	16.8818	729-a	1	5	5	5	37.132	5	37.2878	5	37.1957	723-a	1	3	3	3	22.489	3	22.5825	3	22.5385	null	0	0	0
WP_187647988.1	478	1	L-aspartate oxidase [Nitrosophilus labii]	8	841-a	1	1	1	0.999	1	0.999	36	36	128	128	723-a	1	23	23	23	55.5042	23	55.7655	23	55.6429	730-a	1	20	20	20	42.5697	20	42.7483	20	42.6427	724-a	1	22	22	22	47.2678	22	47.4641	22	47.3718	704-a	1	19	19
WP_187647990.1	516	1	glutamine-hydrolyzing GMP synthase [Nitrosophilus labii]	9	842-a	1	1	1	0.999	1	0.999	70	70	374	374	724-a	1	44	44	50	111.775	50	112.302	50	112.055	731-a	1	46	46	52	102.53	52	102.96	52	102.706	725-a	1	44	44	46	91.5542	46	91.9345	46	91.7557	705-a	1	45	45
WP_187647992.1	423	1	phosphoribosylamine--glycine ligase [Nitrosophilus labii]	9	843-a	1	1	1	0.999	1	0.999	74	74	395	395	725-a	1	53	53	57	155.439	57	156.171	57	155.828	732-a	1	46	46	49	117.857	49	118.351	49	118.059	726-a	1	48	48	54	131.106	54	131.651	54	131.395	706-a	1	49	49
WP_187647995.1	488	1	MlaD family protein [Nitrosophilus labii]	8	844-a	1	1	1	0.999	1	0.999	28	28	98	98	726-a	1	16	16	16	37.8204	16	37.9985	16	37.9149	733-a	1	12	12	12	25.0184	12	25.1234	12	25.0613	727-a	1	13	13	13	27.3586	13	27.4722	13	27.4188	707-a	1	12	12
WP_187647996.1	731	1	polyribonucleotide nucleotidyltransferase [Nitrosophilus labii]	9	845-a	1	1	1	0.999	1	0.999	90	90	597	597	727-a	1	65	65	73	115.195	73	115.737	73	115.482	734-a	1	60	60	74	102.994	74	103.426	74	103.171	728-a	1	57	57	78	109.584	78	110.039	78	109.825	708-a	1	64	64
WP_187647998.1	660	1	alkaline phosphatase family protein [Nitrosophilus labii]	6	846-a	1	1	1	0.9989	1	0.9989	5	5	13	13	null	0	0	0	0	0	0	0	0	0	735-a	1	3	3	3	4.6246	3	4.644	3	4.6326	1168-a	0.9996	2	2	2	3.1121	2	3.125	2	3.119	null	0	0	0
WP_187648000.1	708	1	cytochrome c3 family protein [Nitrosophilus labii]	9	847-a	1	1	1	0.999	1	0.999	15	15	53	53	728-a	1	6	6	6	9.7756	6	9.8216	6	9.8	736-a	1	7	7	8	11.4962	8	11.5445	8	11.5159	729-a	1	7	7	7	10.154	7	10.1961	7	10.1763	709-a	1	7	7
WP_187648001.1	330	1	6-bladed beta-propeller [Nitrosophilus labii]	8	848-a	1	1	1	0.999	1	0.999	15	15	71	71	729-a	1	10	10	10	34.9552	10	35.1198	10	35.0426	737-a	1	11	11	11	33.9138	11	34.0562	11	33.972	730-a	1	10	10	10	31.1212	10	31.2505	10	31.1897	710-a	1	8	8
WP_187648002.1	569	1	hypothetical protein [Nitrosophilus labii]	7	849-a	1	1	1	0.9989	1	0.9989	4	4	13	13	730-a	1	3	3	3	6.0818	3	6.1105	3	6.097	738-a	1	3	3	3	5.3642	3	5.3867	3	5.3734	1263-a	0.9962	1	1	1	1.8049	1	1.8124	1	1.8089	711-a	1	2	2
WP_187646870.1	98	1	hypothetical protein [Nitrosophilus labii]	8	85-a	1	1	1	0.999	1	0.999	4	4	12	12	1221-a	0.9966	1	1	1	11.7706	1	11.8261	1	11.8	1284-a	0.9957	1	1	1	10.3818	1	10.4254	1	10.3996	65-a	1	3	3	3	31.4388	3	31.5693	3	31.508	1133-a	0.9998	2	2
WP_187648003.1	318	1	peptidylprolyl isomerase [Nitrosophilus labii]	9	850-a	1	1	1	0.9989	1	0.9989	26	26	114	114	731-a	1	13	13	13	47.1566	13	47.3786	13	47.2744	739-a	1	15	15	16	51.1907	16	51.4055	16	51.2786	731-a	1	16	16	16	51.6729	16	51.8876	16	51.7867	712-a	1	17	17
WP_187648004.1	367	1	6-bladed beta-propeller [Nitrosophilus labii]	9	851-a	1	1	1	0.999	1	0.999	27	27	129	129	732-a	1	18	18	20	62.8623	20	63.1582	20	63.0193	740-a	1	16	16	17	47.1282	17	47.326	17	47.2091	732-a	1	15	15	16	44.7738	16	44.9598	16	44.8724	713-a	1	12	12
WP_187648005.1	240	1	cytochrome c3 family protein [Nitrosophilus labii]	9	852-a	1	1	1	0.999	1	0.999	5	5	27	27	733-a	1	2	2	2	9.6127	2	9.6579	2	9.6367	741-a	1	4	4	5	21.1962	5	21.2851	5	21.2325	733-a	1	5	5	5	21.3958	5	21.4847	5	21.4429	714-a	1	3	3
WP_187648008.1	218	1	response regulator transcription factor [Nitrosophilus labii]	9	853-a	1	1	1	0.999	1	0.999	8	8	31	31	734-a	1	4	4	4	21.1656	4	21.2652	4	21.2184	1352-a	0.9878	1	1	1	4.667	1	4.6866	1	4.6751	734-a	1	6	6	7	32.9771	7	33.114	7	33.0496	1147-a	0.9994	2	2
WP_187648009.1	374	1	cache domain-containing protein [Nitrosophilus labii]	6	854-a	0.9995	1	1	0.9985	1	0.9985	5	5	7	7	1307-a	0.9937	1	1	1	3.0843	1	3.0988	1	3.092	1197-a	0.9995	2	2	2	5.4407	2	5.4636	2	5.4501	1282-a	0.9953	1	1	1	2.746	1	2.7574	1	2.752	1359-a	0.4079	1	1
WP_187648011.1	449	1	cytochrome c3 family protein [Nitrosophilus labii]	9	855-a	1	1	1	0.999	1	0.999	19	19	70	70	735-a	1	11	11	12	30.8291	12	30.9743	12	30.9061	742-a	1	9	9	10	22.6596	10	22.7547	10	22.6985	735-a	1	10	10	11	25.1604	11	25.2649	11	25.2157	715-a	1	6	6
WP_187648013.1	1059	1	EAL domain-containing protein [Nitrosophilus labii]	9	856-a	1	1	1	0.9989	1	0.9989	15	15	32	32	736-a	1	7	7	7	7.6248	7	7.6607	7	7.6438	743-a	1	6	6	6	5.7644	6	5.7886	6	5.7743	736-a	1	8	8	9	8.728	9	8.7643	9	8.7473	1301-a	0.9859	1	1
WP_187648014.1	289	1	signal peptide peptidase SppA [Nitrosophilus labii]	8	857-a	1	1	1	0.999	1	0.999	17	17	65	65	737-a	1	7	7	10	39.9143	10	40.1022	10	40.014	744-a	1	11	11	13	45.7661	13	45.9582	13	45.8446	737-a	1	7	7	9	31.9827	9	32.1155	9	32.0531	716-a	1	7	7
WP_187648015.1	406	1	metal-dependent hydrolase [Nitrosophilus labii]	8	858-a	1	1	1	0.999	1	0.999	15	15	61	61	738-a	1	9	9	10	28.4119	10	28.5456	10	28.4829	745-a	1	9	9	9	22.5535	9	22.6482	9	22.5922	738-a	1	9	9	9	22.766	9	22.8606	9	22.8161	717-a	1	11	11
WP_187648016.1	157	1	type II 3-dehydroquinate dehydratase [Nitrosophilus labii]	9	859-a	1	1	1	0.999	1	0.999	20	20	151	151	739-a	1	14	14	16	117.556	16	118.11	16	117.85	746-a	1	13	13	19	123.127	19	123.643	19	123.338	739-a	1	11	11	17	111.204	17	111.666	17	111.448	718-a	1	17	17
WP_187646871.1	273	1	thiamine-phosphate kinase [Nitrosophilus labii]	7	86-a	1	1	1	0.9989	1	0.9989	7	7	15	15	1201-a	0.9969	1	1	1	4.2254	1	4.2453	1	4.2359	73-a	1	2	2	2	7.4536	2	7.4849	2	7.4664	66-a	1	4	4	4	15.0476	4	15.1101	4	15.0807	1156-a	0.9989	2	2
WP_187648017.1	339	1	aminopeptidase P family protein [Nitrosophilus labii]	7	860-a	1	1	1	0.999	1	0.999	22	22	73	73	740-a	1	14	14	15	51.0408	15	51.2811	15	51.1683	747-a	1	13	13	13	39.0159	13	39.1797	13	39.0829	740-a	1	12	12	12	36.354	12	36.505	12	36.434	719-a	1	2	2
WP_187648018.1	162	1	2-amino-4-hydroxy-6-hydroxymethyldihydropteridine diphosphokinase [Nitrosophilus labii]	4	861-a	1	1	1	0.9989	1	0.9989	4	4	9	9	741-a	1	2	2	2	14.241	2	14.3081	2	14.2766	748-a	1	2	2	2	12.5607	2	12.6134	2	12.5822	741-a	1	2	2	2	12.679	2	12.7317	2	12.7069	null	0	0	0
WP_187648019.1	268	1	MinD/ParA family protein [Nitrosophilus labii]	7	862-a	0.9965	1	1	0.9988	1	0.9988	2	2	7	7	1294-a	0.9949	1	1	1	4.3042	1	4.3245	1	4.3149	1316-a	0.994	1	1	1	3.7963	1	3.8123	1	3.8028	1245-a	0.9965	1	1	1	3.8321	1	3.848	1	3.8405	1247-a	0.9956	1	1
WP_187648020.1	596	1	translation elongation factor 4 [Nitrosophilus labii]	9	863-a	1	1	1	0.999	1	0.999	42	42	169	169	742-a	1	30	30	32	61.9341	32	62.2257	32	62.0888	749-a	1	22	22	23	39.2627	23	39.4274	23	39.3301	742-a	1	17	17	18	31.0168	18	31.1456	18	31.085	720-a	1	19	19
WP_187648021.1	165	1	hypothetical protein [Nitrosophilus labii]	8	864-a	1	1	1	0.9989	1	0.9989	11	11	39	39	743-a	1	7	7	7	48.9373	7	49.1677	7	49.0596	750-a	1	6	6	6	36.9969	6	37.1522	6	37.0604	743-a	1	5	5	5	31.1212	5	31.2505	5	31.1897	721-a	1	4	4
WP_187648025.1	162	1	transcription elongation factor GreA [Nitrosophilus labii]	9	865-a	1	1	1	0.999	1	0.999	33	33	211	211	744-a	1	16	16	23	163.772	23	164.543	23	164.181	751-a	1	21	21	22	138.167	22	138.747	22	138.405	744-a	1	18	18	21	133.13	21	133.683	21	133.423	722-a	1	20	20
WP_187648026.1	346	1	lipid-A-disaccharide synthase [Nitrosophilus labii]	7	866-a	1	1	1	0.9989	1	0.9989	7	7	22	22	745-a	1	3	3	3	10.0016	3	10.0487	3	10.0266	752-a	1	4	4	4	11.762	4	11.8114	4	11.7822	1303-a	0.9941	1	1	1	2.9682	1	2.9805	1	2.9747	null	0	0	0
WP_187648027.1	367	1	aminotransferase class I/II-fold pyridoxal phosphate-dependent enzyme [Nitrosophilus lab	9	867-a	1	1	1	0.999	1	0.999	41	41	185	185	746-a	1	17	17	19	59.7192	19	60.0003	19	59.8684	753-a	1	23	23	24	66.534	24	66.8132	24	66.6482	745-a	1	20	20	22	61.564	22	61.8197	22	61.6995	723-a	1	32	32
WP_187648028.1	298	1	Gfo/Idh/MocA family oxidoreductase [Nitrosophilus labii]	8	868-a	1	1	1	0.999	1	0.999	16	16	58	58	747-a	1	7	7	7	27.0962	7	27.2237	7	27.1639	754-a	1	6	6	7	23.899	7	23.9993	7	23.94	746-a	1	6	6	6	20.6778	6	20.7637	6	20.7234	724-a	1	9	9
WP_187648030.1	261	1	5_/3_-nucleotidase SurE [Nitrosophilus labii]	9	869-a	1	1	1	0.999	1	0.999	19	19	80	80	748-a	1	10	10	10	44.1963	10	44.4043	10	44.3067	755-a	1	10	10	13	50.6759	13	50.8885	13	50.7628	747-a	1	11	11	13	51.1532	13	51.3657	13	51.2658	725-a	1	8	8
WP_187646872.1	570	1	succinate dehydrogenase flavoprotein subunit [Nitrosophilus labii]	9	87-a	1	1	1	0.999	1	0.999	101	101	588	588	66-a	1	69	69	79	159.874	79	160.627	79	160.274	74-a	1	58	58	74	132.085	74	132.64	74	132.312	67-a	1	63	63	75	135.131	75	135.693	75	135.429	66-a	1	70	70
WP_187648031.1	211	1	ThiF family adenylyltransferase [Nitrosophilus labii]	8	870-a	1	1	1	0.999	1	0.999	5	5	25	25	749-a	1	3	3	3	16.4008	3	16.478	3	16.4418	756-a	1	4	4	4	19.2875	4	19.3684	4	19.3206	748-a	1	4	4	4	19.4692	4	19.5501	4	19.512	1123-a	0.9999	2	2
WP_187648032.1	100	1	c-type cytochrome [Nitrosophilus labii]	8	871-a	1	1	1	0.9989	1	0.9989	8	8	33	33	750-a	1	3	3	3	34.6057	3	34.7686	3	34.6921	757-a	1	4	4	4	40.6966	4	40.8674	4	40.7665	749-a	1	6	6	6	61.62	6	61.8759	6	61.7556	726-a	1	3	3
WP_187648038.1	271	1	Sir2 family NAD-dependent protein deacetylase [Nitrosophilus labii]	9	872-a	1	1	1	0.999	1	0.999	7	7	23	23	751-a	1	4	4	4	17.0262	4	17.1063	4	17.0687	758-a	1	2	2	3	11.2629	3	11.3102	3	11.2822	1264-a	0.9962	1	1	1	3.7897	1	3.8054	1	3.798	727-a	1	3	3
WP_187648039.1	354	1	chemotaxis-specific protein-glutamate methyltransferase CheB [Nitrosophilus labii]	9	873-a	1	1	1	0.999	1	0.999	25	25	105	105	752-a	1	13	13	14	45.6196	14	45.8343	14	45.7335	759-a	1	8	8	9	25.8665	9	25.975	9	25.9109	750-a	1	9	9	9	26.1102	9	26.2186	9	26.1676	728-a	1	21	21
WP_187648040.1	186	1	hypothetical protein [Nitrosophilus labii]	8	874-a	1	1	1	0.9986	1	0.9986	5	5	19	19	753-a	1	3	3	3	18.6052	3	18.6928	3	18.6517	1170-a	0.9999	2	2	2	10.94	2	10.9859	2	10.9587	751-a	1	3	3	3	16.5645	3	16.6333	3	16.601	729-a	1	2	2
WP_187648041.1	274	1	CheR family methyltransferase [Nitrosophilus labii]	6	875-a	1	1	1	0.9988	1	0.9988	7	7	16	16	1167-a	0.9998	2	2	2	8.4199	2	8.4595	2	8.4409	760-a	1	3	3	3	11.1396	3	11.1863	3	11.1587	752-a	1	4	4	4	14.9927	4	15.055	4	15.0257	730-a	1	3	3
WP_187648042.1	227	1	orotidine-5_-phosphate decarboxylase [Nitrosophilus labii]	9	876-a	1	1	1	0.9989	1	0.9989	12	12	40	40	754-a	1	6	6	6	30.4896	6	30.6331	6	30.5658	761-a	1	5	5	5	22.41	5	22.5041	5	22.4485	753-a	1	2	2	2	9.0485	2	9.086	2	9.0684	731-a	1	8	8
WP_187648043.1	85	1	SEL1-like repeat protein [Nitrosophilus labii]	4	877-a	0.9969	1	1	0.9989	1	0.9989	2	2	4	4	null	0	0	0	0	0	0	0	0	0	1235-a	0.9969	1	1	1	11.9696	1	12.0198	1	11.9901	null	0	0	0	0	0	0	0	0	0	1215-a	0.9967	1	1
WP_187648045.1	650	1	acetate--CoA ligase [Nitrosophilus labii]	9	878-a	1	1	1	0.999	1	0.999	116	116	698	698	755-a	1	71	71	76	134.874	76	135.508	76	135.21	762-a	1	67	67	74	115.829	74	116.315	74	116.028	754-a	1	66	66	71	112.18	71	112.646	71	112.427	732-a	1	103	103
WP_187648047.1	601	1	putative nucleotidyltransferase substrate binding domain-containing protein [Nitrosophilus labii]	5	879-a	1	1	1	0.9983	1	0.9983	8	8	11	11	null	0	0	0	0	0	0	0	0	0	null	0	0	0	0	0	0	0	0	0	1374-a	0.6286	1	1	1	1.7088	1	1.7159	1	1.7126	733-a	1	4	4
WP_187646873.1	322	1	succinate dehydrogenase/fumarate reductase iron-sulfur subunit [Nitrosophilus labii]	9	88-a	1	1	1	0.999	1	0.999	36	36	247	247	67-a	1	28	28	29	103.889	29	104.378	29	104.148	75-a	1	28	28	32	101.11	32	101.534	32	101.283	68-a	1	26	26	34	108.441	34	108.891	34	108.68	67-a	1	31	31
WP_187648048.1	547	1	cation acetate symporter [Nitrosophilus labii]	9	880-a	1	1	1	0.999	1	0.999	20	20	77	77	756-a	1	9	9	9	18.9794	9	19.0687	9	19.0268	763-a	1	8	8	8	14.8799	8	14.9424	8	14.9055	755-a	1	9	9	9	16.8976	9	16.9678	9	16.9348	734-a	1	11	11
WP_187648049.1	104	1	DUF485 domain-containing protein [Nitrosophilus labii]	9	881-a	1	1	1	0.9984	1	0.9984	6	6	32	32	1156-a	0.9999	2	2	2	22.1831	2	22.2876	2	22.2385	1206-a	0.9984	2	2	2	19.5657	2	19.6478	2	19.5993	1189-a	0.9982	3	3	3	29.625	3	29.748	3	29.6902	735-a	1	6	6
WP_187648054.1	363	1	methyl-accepting chemotaxis protein [Nitrosophilus labii]	9	882-a	1	1	1	0.999	1	0.999	34	33	162	154	757-a	1	17	16	21	66.7327	20	63.8542	21	66.8994	764-a	1	14	13	14	39.2392	13	36.5893	14	39.3065	756-a	1	14	13	16	45.2672	15	42.6143	16	45.3668	736-a	1	26	25
WP_187648058.1	736	1	outer membrane protein assembly factor BamA [Nitrosophilus labii]	8	883-a	1	1	1	0.999	1	0.999	42	42	186	186	758-a	1	28	28	29	45.4513	29	45.6653	29	45.5649	766-a	1	24	24	25	34.5589	25	34.704	25	34.6183	758-a	1	28	28	30	41.8614	30	42.0353	30	41.9535	738-a	1	23	23
WP_187648059.1	496	1	Ppx/GppA phosphatase family protein [Nitrosophilus labii]	7	884-a	1	1	1	0.9989	1	0.9989	6	6	19	19	1255-a	0.9963	1	1	1	2.3257	1	2.3366	1	2.3315	767-a	1	5	5	5	10.2562	5	10.2992	5	10.2738	759-a	1	2	2	2	4.1411	2	4.1583	2	4.1502	739-a	1	3	3
WP_187648062.1	223	1	homeostatic response regulator transcription factor HsrA [Nitrosophilus labii]	9	885-a	1	1	1	0.999	1	0.999	36	36	338	338	759-a	1	26	26	31	160.355	31	161.11	31	160.756	768-a	1	29	29	46	209.87	46	210.751	46	210.231	760-a	1	27	27	42	193.426	42	194.229	42	193.852	740-a	1	28	28
WP_187648064.1	208	1	glycerol-3-phosphate 1-O-acyltransferase PlsY [Nitrosophilus labii]	2	886-a	1	1	1	0.9987	1	0.9987	2	2	3	3	null	0	0	0	0	0	0	0	0	0	1267-a	0.9963	1	1	1	4.8914	1	4.9119	1	4.8998	761-a	1	2	2	2	9.875	2	9.916	2	9.8967	null	0	0	0
WP_187648066.1	276	1	carboxylating nicotinate-nucleotide diphosphorylase [Nitrosophilus labii]	9	887-a	1	1	1	0.9989	1	0.9989	16	16	59	59	760-a	1	10	10	10	41.7943	10	41.9911	10	41.8987	769-a	1	8	8	8	29.4903	8	29.6141	8	29.5409	762-a	1	10	10	10	37.2101	10	37.3647	10	37.292	741-a	1	6	6
WP_187648067.1	313	1	bifunctional oligoribonuclease/PAP phosphatase NrnA [Nitrosophilus labii]	7	888-a	1	1	1	0.999	1	0.999	11	11	38	38	761-a	1	9	9	9	33.1684	9	33.3245	9	33.2512	770-a	1	4	4	4	13.0021	4	13.0567	4	13.0244	763-a	1	3	3	3	9.8434	3	9.8843	3	9.8651	742-a	1	6	6
WP_187648068.1	457	1	M23 family metallopeptidase [Nitrosophilus labii]	8	889-a	1	1	1	0.999	1	0.999	34	34	124	124	762-a	1	23	23	23	58.0548	23	58.3281	23	58.1998	771-a	1	17	17	17	37.847	17	38.0058	17	37.9119	764-a	1	22	22	23	51.6871	23	51.9018	23	51.8008	743-a	1	14	14
WP_187646874.1	292	1	CoB--CoM heterodisulfide reductase iron-sulfur subunit B family protein [Nitrosophilus l	9	89-a	1	1	1	0.999	1	0.999	30	30	163	163	68-a	1	18	18	21	82.9589	21	83.3494	21	83.1661	76-a	1	20	20	25	87.1075	25	87.473	25	87.257	69-a	1	16	16	18	63.3082	18	63.5711	18	63.4475	68-a	1	23	23
WP_187648069.1	296	1	UDP-3-O-acyl-N-acetylglucosamine deacetylase [Nitrosophilus labii]	7	890-a	1	1	1	0.9989	1	0.9989	7	7	18	18	763-a	1	6	6	6	23.3822	6	23.4923	6	23.4406	772-a	1	2	2	2	6.8744	2	6.9033	2	6.8862	765-a	1	2	2	2	6.9392	2	6.968	2	6.9545	1267-a	0.9946	1	1
WP_187648070.1	153	1	hypothetical protein [Nitrosophilus labii]	7	891-a	1	1	1	0.9989	1	0.9989	4	4	10	10	1381-a	0.898	1	1	2	15.0787	2	15.1497	2	15.1164	773-a	1	2	2	2	13.2995	2	13.3554	2	13.3224	null	0	0	0	0	0	0	0	0	0	1271-a	0.9943	1	1
WP_187648071.1	294	1	homoserine kinase [Nitrosophilus labii]	8	892-a	1	1	1	0.999	1	0.999	13	13	55	55	764-a	1	8	8	10	39.2355	10	39.4202	10	39.3335	774-a	1	7	7	9	31.1454	9	31.2761	9	31.1988	766-a	1	6	6	9	31.4388	9	31.5693	9	31.508	744-a	1	3	3
WP_187648073.1	840	1	translation initiation factor IF-2 [Nitrosophilus labii]	9	893-a	1	1	1	0.999	1	0.999	134	133	745	741	765-a	1	95	95	105	144.19	105	144.869	105	144.551	775-a	1	86	86	99	119.91	99	120.413	99	120.115	767-a	1	88	88	106	129.598	106	130.136	106	129.883	745-a	1	95	95
WP_187648074.1	117	1	30S ribosome-binding factor RbfA [Nitrosophilus labii]	9	894-a	1	1	1	0.9989	1	0.9989	9	9	31	31	766-a	1	6	6	6	59.155	6	59.4335	6	59.3028	776-a	1	3	3	5	43.4793	5	43.6618	5	43.5539	768-a	1	3	3	3	26.3333	3	26.4427	3	26.3913	1254-a	0.9954	1	1
WP_187648075.1	142	1	ribosome maturation factor RimP [Nitrosophilus labii]	9	895-a	1	1	1	0.999	1	0.999	10	10	49	49	767-a	1	3	3	3	24.3702	3	24.4849	3	24.4311	777-a	1	5	5	5	35.8245	5	35.9748	5	35.886	769-a	1	6	6	7	50.6267	7	50.837	7	50.7382	746-a	1	6	6
WP_187648076.1	333	1	bifunctional diaminohydroxyphosphoribosylaminopyrimidine deaminase/5-amino-6-(5-phosphoribosylamino)uracil reductase RibD [Nitrosophilus labii]	5	896-a	1	1	1	0.9989	1	0.9989	6	6	8	8	1357-a	0.9712	1	1	1	3.464	1	3.4803	1	3.4727	778-a	1	3	3	3	9.1659	3	9.2044	3	9.1816	770-a	1	2	2	2	6.1682	2	6.1938	2	6.1817	1295-a	0.9886	1	1
WP_187648077.1	237	1	bifunctional demethylmenaquinone methyltransferase/2-methoxy-6-polyprenyl-1,4-benzoquinol methylase UbiE [Nitrosophilus	8	897-a	1	1	1	0.999	1	0.999	14	14	49	49	768-a	1	9	9	9	43.8047	9	44.0109	9	43.9141	779-a	1	6	6	6	25.7574	6	25.8654	6	25.8016	771-a	1	7	7	7	30.3333	7	30.4593	7	30.4001	747-a	1	5	5
WP_187648078.1	263	1	NapC/NirT family cytochrome c [Nitrosophilus labii]	9	898-a	1	1	1	0.999	1	0.999	34	34	206	206	769-a	1	20	20	21	92.1064	21	92.54	21	92.3365	780-a	1	27	27	29	112.186	29	112.657	29	112.379	772-a	1	18	18	20	78.0988	20	78.4232	20	78.2707	748-a	1	27	27
WP_187648079.1	167	1	cytochrome c3 family protein [Nitrosophilus labii]	9	899-a	1	1	1	0.999	1	0.999	12	12	58	58	770-a	1	7	7	7	48.3513	7	48.5789	7	48.472	781-a	1	9	9	9	54.8308	9	55.0609	9	54.9249	773-a	1	8	8	8	49.1976	8	49.4019	8	49.3059	749-a	1	9	9
WP_187646756.1	317	1	NAD(P)-binding domain-containing protein [Nitrosophilus labii]	9	9-a	1	1	1	0.999	1	0.999	28	28	97	97	9-a	1	11	11	12	43.6665	12	43.872	12	43.7756	9-a	1	8	8	8	25.6761	8	25.7838	8	25.7202	9-a	1	12	12	13	42.1167	13	42.2916	13	42.2094	5-a	1	10	10
WP_187646876.1	127	1	class II SORL domain-containing protein [Nitrosophilus labii]	9	90-a	1	1	1	0.999	1	0.999	30	30	351	351	69-a	1	28	28	37	336.066	37	337.648	37	336.905	77-a	1	18	18	40	320.446	40	321.791	40	320.996	70-a	1	20	20	53	428.591	53	430.37	53	429.534	69-a	1	17	17
WP_187648080.1	514	1	cytochrome c3 family protein [Nitrosophilus labii]	9	900-a	1	1	1	0.999	1	0.999	22	22	102	102	771-a	1	13	13	14	31.4189	14	31.5668	14	31.4974	782-a	1	13	13	14	27.7117	14	27.828	14	27.7593	774-a	1	11	11	13	25.9747	13	26.0826	13	26.0319	750-a	1	16	16
WP_187648081.1	348	1	cytochrome c3 family protein [Nitrosophilus labii]	7	901-a	1	1	1	0.9989	1	0.9989	5	5	19	19	772-a	1	5	5	5	16.5736	5	16.6516	5	16.615	783-a	1	2	2	3	8.7708	3	8.8076	3	8.7859	1175-a	0.9991	2	2	2	5.9023	2	5.9268	2	5.9153	751-a	1	2	2
WP_187648082.1	253	1	tetratricopeptide repeat protein [Nitrosophilus labii]	9	902-a	1	1	1	0.999	1	0.999	15	15	35	35	773-a	1	4	4	4	18.2375	4	18.3234	4	18.2831	784-a	1	4	4	4	16.0856	4	16.1531	4	16.1132	775-a	1	8	8	8	32.4743	8	32.6092	8	32.5458	752-a	1	5	5
WP_187648083.1	232	1	tetratricopeptide repeat protein [Nitrosophilus labii]	9	903-a	1	1	1	0.999	1	0.999	26	26	91	91	774-a	1	11	11	11	54.6929	11	54.9504	11	54.8295	785-a	1	10	10	10	43.8541	10	44.0381	10	43.9294	776-a	1	10	10	11	48.694	11	48.8962	11	48.8011	753-a	1	12	12
WP_187648086.1	340	1	uroporphyrinogen decarboxylase [Nitrosophilus labii]	9	904-a	1	1	1	0.999	1	0.999	44	44	246	246	775-a	1	26	26	26	88.2106	26	88.6258	26	88.4309	786-a	1	30	30	33	98.7491	33	99.1635	33	98.9186	777-a	1	33	33	39	117.803	39	118.292	39	118.062	754-a	1	37	37
WP_187648088.1	341	1	aspartate-semialdehyde dehydrogenase [Nitrosophilus labii]	9	905-a	1	1	1	0.999	1	0.999	47	47	254	254	776-a	1	29	29	32	108.249	32	108.758	32	108.519	787-a	1	30	30	39	116.361	39	116.85	39	116.561	778-a	1	22	22	27	81.3167	27	81.6544	27	81.4957	755-a	1	35	35
WP_187648089.1	822	1	DNA gyrase subunit A [Nitrosophilus labii]	9	906-a	1	1	1	0.999	1	0.999	69	69	325	325	777-a	1	40	40	41	57.5358	41	57.8067	41	57.6795	788-a	1	42	42	44	54.4602	44	54.6887	44	54.5537	779-a	1	43	43	46	57.472	46	57.7107	46	57.5985	756-a	1	45	45
WP_187648097.1	112	1	P-II family nitrogen regulator [Nitrosophilus labii]	9	907-a	1	1	1	0.999	1	0.999	30	30	268	268	778-a	1	18	18	19	195.687	19	196.608	19	196.176	789-a	1	16	16	27	245.27	27	246.299	27	245.691	780-a	1	15	15	21	192.562	21	193.362	21	192.986	757-a	1	23	23
WP_187648098.1	392	1	ammonium transporter [Nitrosophilus labii]	7	908-a	1	1	1	0.999	1	0.999	3	3	12	12	779-a	1	2	2	2	5.8853	2	5.913	2	5.9	1385-a	0.9076	2	2	2	5.1909	2	5.2127	2	5.1998	1265-a	0.9962	1	1	1	2.6199	1	2.6308	1	2.6257	1164-a	0.9985	2	2
WP_187648099.1	1023	1	efflux RND transporter permease subunit [Nitrosophilus labii]	8	909-a	1	1	1	0.999	1	0.999	10	10	29	29	780-a	1	3	3	3	3.3828	3	3.3987	3	3.3912	790-a	1	5	5	5	4.9727	5	4.9936	5	4.9812	1158-a	0.9998	2	2	2	2.0078	2	2.0162	2	2.0122	758-a	1	5	5
WP_187646877.1	411	1	hypothetical protein [Nitrosophilus labii]	7	91-a	1	1	1	0.9989	1	0.9989	10	10	34	34	70-a	1	6	6	6	16.8398	6	16.919	6	16.8818	78-a	1	6	6	7	17.3282	7	17.401	7	17.358	71-a	1	4	4	4	9.9951	4	10.0366	4	10.0171	70-a	1	2	2
WP_187648100.1	371	1	HlyD family efflux transporter periplasmic adaptor subunit [Nitrosophilus labii]	6	910-a	1	1	1	0.9988	1	0.9988	4	4	10	10	1305-a	0.994	1	1	1	3.1092	1	3.1239	1	3.117	1185-a	0.9998	2	2	2	5.4847	2	5.5077	2	5.4941	1342-a	0.9732	1	1	1	2.7682	1	2.7797	1	2.7743	759-a	1	4	4
WP_187648107.1	454	1	phosphomannomutase/phosphoglucomutase [Nitrosophilus labii]	9	911-a	1	1	1	0.999	1	0.999	68	67	329	324	781-a	1	54	54	62	157.53	62	158.271	62	157.923	791-a	1	43	42	50	112.05	49	110.27	50	112.242	781-a	1	38	37	42	95.0088	41	93.1319	42	95.2179	760-a	1	41	41
WP_187648108.1	335	1	dihydroorotase [Nitrosophilus labii]	8	912-a	1	1	1	0.9989	1	0.9989	22	22	87	87	782-a	1	13	13	13	44.7636	13	44.9743	13	44.8754	792-a	1	13	13	14	42.5189	14	42.6973	14	42.5918	782-a	1	11	11	13	39.8537	13	40.0192	13	39.9414	761-a	1	12	12
WP_187648109.1	218	1	response regulator transcription factor [Nitrosophilus labii]	8	913-a	1	1	1	0.999	1	0.999	15	15	56	56	783-a	1	10	10	10	52.9139	10	53.163	10	53.0461	793-a	1	8	8	8	37.3363	8	37.493	8	37.4004	783-a	1	7	7	7	32.9771	7	33.114	7	33.0496	762-a	1	8	8
WP_187648112.1	124	1	TonB system transport protein ExbD [Nitrosophilus labii]	3	914-a	1	1	1	0.9982	1	0.9982	5	5	8	8	1372-a	0.9261	1	1	1	9.3026	1	9.3464	1	9.3258	null	0	0	0	0	0	0	0	0	0	null	0	0	0	0	0	0	0	0	0	763-a	1	5	5
WP_187648113.1	284	1	energy transducer TonB [Nitrosophilus labii]	8	915-a	1	1	1	0.9989	1	0.9989	8	8	33	33	784-a	1	4	4	4	16.2468	4	16.3233	4	16.2874	794-a	1	5	5	5	17.9122	5	17.9874	5	17.943	784-a	1	3	3	3	10.8486	3	10.8936	3	10.8725	764-a	1	7	7
WP_187648114.1	370	1	nitrous oxide reductase accessory protein NosL [Nitrosophilus labii]	9	916-a	1	1	1	0.999	1	0.999	54	54	159	159	785-a	1	17	17	17	52.9997	17	53.2492	17	53.1321	795-a	1	15	15	15	41.2466	15	41.4197	15	41.3174	785-a	1	15	15	17	47.1865	17	47.3825	17	47.2903	765-a	1	51	51
WP_187648118.1	162	1	hypothetical protein [Nitrosophilus labii]	9	917-a	1	1	1	0.999	1	0.999	16	16	88	88	786-a	1	10	10	10	71.2051	10	71.5403	10	71.383	796-a	1	12	12	14	87.9248	14	88.2938	14	88.0757	786-a	1	8	8	9	57.0555	9	57.2925	9	57.1811	766-a	1	13	13
WP_187648120.1	432	1	conjugal transfer protein TraF [Nitrosophilus labii]	9	918-a	1	1	1	0.999	1	0.999	45	45	245	245	787-a	1	23	23	25	66.7548	25	67.0691	25	66.9216	797-a	1	20	20	22	51.8128	22	52.0303	22	51.9017	787-a	1	25	25	27	64.1875	27	64.4541	27	64.3287	767-a	1	41	41
WP_187648121.1	546	1	chaperonin GroEL [Nitrosophilus labii]	9	919-a	1	1	1	0.999	1	0.999	235	235	6081	6081	788-a	1	194	194	574	1212.68	574	1218.39	574	1215.71	798-a	1	162	162	790	1472.08	790	1478.26	790	1474.61	788-a	1	173	173	773	1453.98	773	1460.01	773	1457.18	768-a	1	173	173
WP_187646880.1	387	1	pyridoxal phosphate-dependent aminotransferase [Nitrosophilus labii]	9	92-a	1	1	1	0.999	1	0.999	55	55	358	358	71-a	1	41	41	46	137.111	46	137.757	46	137.454	79-a	1	40	40	48	126.191	48	126.721	48	126.408	72-a	1	39	39	48	127.38	48	127.909	48	127.66	71-a	1	45	45
WP_187648122.1	89	1	co-chaperone GroES [Nitrosophilus labii]	9	920-a	1	1	1	0.999	1	0.999	33	33	565	565	789-a	1	26	26	46	596.203	46	599.01	46	597.692	799-a	1	22	22	62	708.761	62	711.736	62	709.978	789-a	1	21	21	71	819.292	71	822.695	71	821.095	769-a	1	27	27
WP_187648123.1	672	1	hypothetical protein [Nitrosophilus labii]	8	921-a	1	1	1	0.9989	1	0.9989	13	13	29	29	790-a	1	4	4	5	8.5828	5	8.6232	5	8.6042	800-a	1	3	3	3	4.542	3	4.5611	3	4.5498	1204-a	0.9971	2	2	2	3.0565	2	3.0692	2	3.0633	770-a	1	8	8
WP_187648128.1	627	1	site-specific DNA-methyltransferase [Nitrosophilus labii]	8	922-a	1	1	1	0.9989	1	0.9989	13	13	41	41	791-a	1	6	6	6	11.0385	6	11.0905	6	11.0661	801-a	1	7	7	7	11.3587	7	11.4064	7	11.3782	790-a	1	5	5	5	8.1898	5	8.2238	5	8.2078	771-a	1	5	5
WP_187648133.1	233	1	hypothetical protein [Nitrosophilus labii]	9	923-a	1	1	1	0.999	1	0.999	7	7	45	45	792-a	1	5	5	5	24.7537	5	24.8702	5	24.8155	802-a	1	5	5	5	21.8329	5	21.9246	5	21.8704	791-a	1	4	4	5	22.0386	5	22.1302	5	22.0871	772-a	1	6	6
WP_187648135.1	1475	1	glutamate synthase large subunit [Nitrosophilus labii]	9	924-a	1	1	1	0.999	1	0.999	180	180	855	855	793-a	1	113	113	124	96.9741	124	97.4306	124	97.2164	803-a	1	104	104	109	75.1853	109	75.5008	109	75.3143	792-a	1	113	113	122	84.9451	122	85.2979	122	85.132	773-a	1	110	110
WP_187648136.1	454	1	glutamate synthase subunit beta [Nitrosophilus labii]	9	925-a	1	1	1	0.999	1	0.999	54	54	273	273	794-a	1	31	31	32	81.3056	32	81.6883	32	81.5087	804-a	1	37	37	38	85.1581	38	85.5155	38	85.3043	793-a	1	31	31	34	76.9119	34	77.2313	34	77.0811	774-a	1	37	37
WP_187648137.1	287	1	acetyl-CoA carboxylase, carboxyltransferase subunit beta [Nitrosophilus labii]	9	926-a	1	1	1	0.999	1	0.999	18	18	76	76	795-a	1	12	12	12	48.2309	12	48.458	12	48.3514	805-a	1	10	10	11	38.995	11	39.1587	11	39.0619	794-a	1	9	9	9	32.2056	9	32.3393	9	32.2764	775-a	1	10	10
WP_187648138.1	336	1	hypothetical protein [Nitrosophilus labii]	9	927-a	1	1	1	0.999	1	0.999	32	32	154	154	796-a	1	19	19	19	65.229	19	65.536	19	65.3919	806-a	1	20	20	21	63.5885	21	63.8553	21	63.6976	795-a	1	17	17	17	51.9613	17	52.1771	17	52.0757	776-a	1	24	24
WP_187648139.1	309	1	tRNA dihydrouridine synthase DusB [Nitrosophilus labii]	7	928-a	1	1	1	0.999	1	0.999	14	14	50	50	797-a	1	9	9	10	37.3308	10	37.5066	10	37.4241	807-a	1	6	6	6	19.7556	6	19.8385	6	19.7895	796-a	1	6	6	6	19.9417	6	20.0246	6	19.9856	777-a	1	6	6
WP_187648140.1	279	1	CRISPR system precrRNA processing endoribonuclease RAMP protein Cas6 [Nitrosophilus labi	6	929-a	1	1	1	0.9989	1	0.9989	6	6	21	21	798-a	1	4	4	4	16.538	4	16.6158	4	16.5793	808-a	1	5	5	5	18.2333	5	18.3098	5	18.2645	797-a	1	3	3	3	11.043	3	11.0889	3	11.0673	1124-a	0.9999	2	2
WP_187646881.1	97	1	hypothetical protein [Nitrosophilus labii]	9	93-a	1	1	1	0.999	1	0.999	17	17	116	116	72-a	1	9	9	11	130.812	11	131.428	11	131.139	80-a	1	7	7	12	125.866	12	126.394	12	126.082	73-a	1	6	6	10	105.876	10	106.316	10	106.109	72-a	1	13	13
WP_187648142.1	266	1	hypothetical protein [Nitrosophilus labii]	7	930-a	1	1	1	0.9988	1	0.9988	5	5	13	13	799-a	1	2	2	2	8.6731	2	8.7139	2	8.6948	1172-a	0.9999	2	2	2	7.6497	2	7.6818	2	7.6629	1274-a	0.9959	1	1	1	3.8609	1	3.8769	1	3.8694	778-a	1	2	2
WP_187648143.1	937	1	excinuclease ABC subunit UvrA [Nitrosophilus labii]	9	931-a	1	1	1	0.999	1	0.999	34	34	123	123	800-a	1	24	24	24	29.5459	24	29.685	24	29.6198	809-a	1	19	19	19	20.6306	19	20.7172	19	20.666	798-a	1	18	18	18	19.7289	18	19.8109	18	19.7723	779-a	1	10	10
WP_187648144.1	270	1	HDOD domain-containing protein [Nitrosophilus labii]	7	932-a	1	1	1	0.999	1	0.999	14	14	46	46	801-a	1	4	4	4	17.0892	4	17.1697	4	17.1319	810-a	1	7	7	7	26.3774	7	26.4881	7	26.4227	799-a	1	7	7	7	26.6259	7	26.7365	7	26.6845	780-a	1	9	9
WP_187648145.1	110	1	hypothetical protein [Nitrosophilus labii]	5	933-a	1	1	1	0.9985	1	0.9985	3	3	6	6	1276-a	0.9957	1	1	1	10.4866	1	10.5359	1	10.5128	null	0	0	0	0	0	0	0	0	0	1279-a	0.9956	1	1	1	9.3364	1	9.3751	1	9.3569	781-a	1	2	2
WP_187648146.1	887	1	DNA polymerase I [Nitrosophilus labii]	8	934-a	1	1	1	0.999	1	0.999	38	38	135	135	802-a	1	18	18	18	23.4086	18	23.5188	18	23.4671	811-a	1	17	17	18	20.6465	18	20.7332	18	20.682	800-a	1	18	18	18	20.841	18	20.9276	18	20.8869	782-a	1	23	23
WP_187648147.1	1045	1	cytochrome c biogenesis protein CcsA [Nitrosophilus labii]	9	935-a	1	1	1	0.999	1	0.999	35	35	138	138	803-a	1	22	22	23	25.3885	23	25.5081	23	25.452	812-a	1	21	21	23	22.3929	23	22.4868	23	22.4313	801-a	1	18	18	19	18.6727	19	18.7503	19	18.7138	783-a	1	18	18
WP_187648148.1	189	1	recombination mediator RecR [Nitrosophilus labii]	7	936-a	1	1	1	0.999	1	0.999	8	8	39	39	804-a	1	5	5	7	42.7231	7	42.9242	7	42.8298	813-a	1	5	5	6	32.2989	6	32.4344	6	32.3543	802-a	1	7	7	7	38.037	7	38.195	7	38.1207	784-a	1	6	6
WP_187648149.1	449	1	3-deoxy-7-phosphoheptulonate synthase class II [Nitrosophilus labii]	9	937-a	1	1	1	0.999	1	0.999	77	77	435	435	805-a	1	49	49	59	151.577	59	152.29	59	151.955	814-a	1	44	44	61	138.224	61	138.804	61	138.461	803-a	1	49	49	64	146.387	64	146.995	64	146.71	785-a	1	39	39
WP_187648150.1	583	1	diguanylate cyclase [Nitrosophilus labii]	9	938-a	1	1	1	0.999	1	0.999	26	26	102	102	806-a	1	11	11	11	21.7646	11	21.867	11	21.819	815-a	1	16	16	17	29.6673	17	29.7918	17	29.7183	804-a	1	16	16	16	28.1852	16	28.3023	16	28.2473	786-a	1	10	10
WP_187648152.1	263	1	shikimate dehydrogenase [Nitrosophilus labii]	9	939-a	1	1	1	0.999	1	0.999	10	10	44	44	807-a	1	7	7	7	30.7021	7	30.8467	7	30.7788	816-a	1	6	6	6	23.211	6	23.3084	6	23.2508	805-a	1	6	6	6	23.4297	6	23.527	6	23.4812	787-a	1	3	3
WP_187646882.1	185	1	archaemetzincin family Zn-dependent metalloprotease [Nitrosophilus labii]	3	94-a	0.9999	1	1	0.999	1	0.999	4	4	5	5	null	0	0	0	0	0	0	0	0	0	null	0	0	0	0	0	0	0	0	0	null	0	0	0	0	0	0	0	0	0	1115-a	0.9999	2	2
WP_187648153.1	473	1	anthranilate synthase component I family protein [Nitrosophilus labii]	9	940-a	1	1	1	0.999	1	0.999	29	29	84	84	808-a	1	13	13	16	39.0198	16	39.2035	16	39.1173	817-a	1	9	9	10	21.5098	10	21.6001	10	21.5468	806-a	1	10	10	10	21.7125	10	21.8026	10	21.7603	788-a	1	11	11
WP_187648154.1	238	1	SPOR domain-containing protein [Nitrosophilus labii]	9	941-a	1	1	1	0.999	1	0.999	26	26	125	125	809-a	1	15	15	16	77.5478	16	77.9128	16	77.7415	818-a	1	19	19	19	81.2222	19	81.5631	19	81.3616	807-a	1	13	13	14	60.4118	14	60.6627	14	60.5447	789-a	1	23	23
WP_187648155.1	415	1	serine hydroxymethyltransferase [Nitrosophilus labii]	9	942-a	1	1	1	0.999	1	0.999	77	77	488	488	810-a	1	64	64	72	200.129	72	201.071	72	200.629	819-a	1	49	49	58	142.193	58	142.79	58	142.437	808-a	1	47	47	60	148.482	60	149.099	60	148.809	790-a	1	54	54
WP_187648156.1	506	1	lysine--tRNA ligase [Nitrosophilus labii]	9	943-a	1	1	1	0.999	1	0.999	81	81	423	423	811-a	1	50	50	53	120.824	53	121.392	53	121.125	820-a	1	55	55	64	128.685	64	129.225	64	128.906	809-a	1	44	44	52	105.541	52	105.98	52	105.774	791-a	1	48	48
WP_187648157.1	207	1	CvpA family protein [Nitrosophilus labii]	9	944-a	1	1	1	0.9989	1	0.9989	10	10	50	50	812-a	1	5	5	5	27.8629	5	27.994	5	27.9325	821-a	1	7	7	7	34.4054	7	34.5497	7	34.4644	810-a	1	6	6	6	29.7681	6	29.8917	6	29.8336	792-a	1	7	7
WP_187648158.1	96	1	Asp-tRNA(Asn)/Glu-tRNA(Gln) amidotransferase subunit GatC [Nitrosophilus labii]	8	945-a	1	1	1	0.999	1	0.999	5	5	15	15	1238-a	0.9966	1	1	1	12.0159	1	12.0724	1	12.0459	1254-a	0.9966	1	1	1	10.5981	1	10.6426	1	10.6163	811-a	1	3	3	3	32.0937	3	32.227	3	32.1644	793-a	1	2	2
WP_187648159.1	201	1	hypothetical protein [Nitrosophilus labii]	8	946-a	1	1	1	0.9989	1	0.9989	13	13	39	39	813-a	1	9	9	9	51.6503	9	51.8934	9	51.7793	822-a	1	5	5	5	25.3088	5	25.4151	5	25.3523	812-a	1	4	4	4	20.4378	4	20.5227	4	20.4828	794-a	1	6	6
WP_187648160.1	334	1	hypothetical protein [Nitrosophilus labii]	8	947-a	1	1	1	0.999	1	0.999	15	15	52	52	814-a	1	8	8	8	27.6293	8	27.7594	8	27.6983	823-a	1	8	8	8	24.3692	8	24.4715	8	24.4111	813-a	1	9	9	10	30.7485	10	30.8762	10	30.8162	795-a	1	5	5
WP_187648162.1	206	1	type III pantothenate kinase [Nitrosophilus labii]	7	948-a	1	1	1	0.999	1	0.999	7	7	23	23	815-a	1	2	2	2	11.1993	2	11.252	2	11.2272	824-a	1	3	3	3	14.8167	3	14.8789	3	14.8422	814-a	1	3	3	3	14.9563	3	15.0184	3	14.9892	796-a	1	5	5
WP_187648163.1	204	1	ATP phosphoribosyltransferase [Nitrosophilus labii]	9	949-a	1	1	1	0.999	1	0.999	11	11	45	45	816-a	1	8	8	8	45.2362	8	45.4491	8	45.3492	825-a	1	6	6	6	29.924	6	30.0496	6	29.9753	815-a	1	8	8	8	40.2745	8	40.4418	8	40.3631	797-a	1	4	4
WP_187646883.1	228	1	anaerobic ribonucleoside-triphosphate reductase activating protein [Nitrosophilus labii]	3	95-a	1	1	1	0.999	1	0.999	6	6	11	11	null	0	0	0	0	0	0	0	0	0	null	0	0	0	0	0	0	0	0	0	null	0	0	0	0	0	0	0	0	0	73-a	1	3	3
WP_187648164.1	227	1	class I SAM-dependent methyltransferase [Nitrosophilus labii]	4	950-a	0.9963	1	1	0.9986	1	0.9986	3	3	4	4	1355-a	0.9767	1	1	1	5.0816	1	5.1055	1	5.0943	1303-a	0.9952	1	1	1	4.482	1	4.5008	1	4.4897	null	0	0	0	0	0	0	0	0	0	1273-a	0.994	1	1
WP_187648165.1	621	1	HDOD domain-containing protein [Nitrosophilus labii]	7	951-a	1	1	1	0.9989	1	0.9989	8	8	27	27	817-a	1	6	6	6	11.1452	6	11.1976	6	11.173	826-a	1	5	5	5	8.1918	5	8.2261	5	8.2058	816-a	1	5	5	5	8.2689	5	8.3033	5	8.2871	1169-a	0.9974	2	2
WP_187648166.1	90	1	30S ribosomal protein S18 [Nitrosophilus labii]	9	952-a	1	1	1	0.999	1	0.999	37	37	322	322	818-a	1	33	33	42	538.311	42	540.845	42	539.655	827-a	1	29	29	45	508.708	45	510.842	45	509.581	817-a	1	26	26	45	513.5	45	515.633	45	514.63	798-a	1	28	28
WP_187648167.1	154	1	single-stranded DNA-binding protein [Nitrosophilus labii]	9	953-a	1	1	1	0.999	1	0.999	20	20	129	129	819-a	1	10	10	13	97.3753	13	97.8337	13	97.6186	828-a	1	12	12	15	99.0989	15	99.5148	15	99.269	818-a	1	8	8	14	93.3636	14	93.7514	14	93.5691	799-a	1	12	12
WP_187648168.1	121	1	30S ribosomal protein S6 [Nitrosophilus labii]	9	954-a	1	1	1	0.999	1	0.999	30	30	245	245	820-a	1	21	21	25	238.331	25	239.453	25	238.927	829-a	1	21	21	36	302.702	36	303.972	36	303.222	819-a	1	24	24	33	280.091	33	281.254	33	280.707	800-a	1	21	21
WP_187648169.1	325	1	DNA polymerase III subunit delta [Nitrosophilus labii]	5	955-a	1	1	1	0.9987	1	0.9987	4	4	7	7	821-a	1	3	3	3	10.6479	3	10.698	3	10.6745	1389-a	0.888	1	1	1	3.1305	1	3.1436	1	3.1359	null	0	0	0	0	0	0	0	0	0	1324-a	0.9023	1	1
WP_187648170.1	649	1	ribonuclease R [Nitrosophilus labii]	9	956-a	1	1	1	0.999	1	0.999	15	15	55	55	822-a	1	6	6	7	12.4417	7	12.5003	7	12.4728	830-a	1	8	8	10	15.6767	10	15.7425	10	15.7036	820-a	1	6	6	6	9.4946	6	9.534	6	9.5155	801-a	1	8	8
WP_187648171.1	340	1	ketol-acid reductoisomerase [Nitrosophilus labii]	9	957-a	1	1	1	0.999	1	0.999	62	62	443	443	823-a	1	45	45	60	203.563	60	204.521	60	204.071	831-a	1	41	41	55	164.582	55	165.273	55	164.864	821-a	1	42	42	64	193.318	64	194.12	64	193.743	802-a	1	44	44
WP_187648177.1	373	1	multiheme c-type cytochrome [Nitrosophilus labii]	5	958-a	0.9999	1	1	0.9986	1	0.9986	5	5	7	7	1284-a	0.9954	1	1	1	3.0926	1	3.1071	1	3.1003	null	0	0	0	0	0	0	0	0	0	null	0	0	0	0	0	0	0	0	0	1125-a	0.9999	2	2
WP_187648178.1	168	1	ferritin-like domain-containing protein [Nitrosophilus labii]	9	959-a	1	1	1	0.999	1	0.999	17	17	105	105	824-a	1	12	12	12	82.3945	12	82.7824	12	82.6003	832-a	1	13	13	14	84.7846	14	85.1404	14	84.9301	822-a	1	10	10	11	67.244	11	67.5233	11	67.392	803-a	1	12	12
WP_187646885.1	709	1	ribonucleoside triphosphate reductase [Nitrosophilus labii]	8	96-a	1	1	1	0.999	1	0.999	43	43	123	123	1387-a	0.8598	1	1	1	1.627	1	1.6346	1	1.631	1416-a	0.5049	1	1	1	1.435	1	1.441	1	1.4375	null	0	0	0	0	0	0	0	0	0	74-a	1	27	27
WP_187648179.1	140	1	Fur family transcriptional regulator [Nitrosophilus labii]	7	960-a	1	1	1	0.999	1	0.999	7	7	39	39	825-a	1	4	4	4	32.9578	4	33.113	4	33.0401	833-a	1	5	5	5	36.3363	5	36.4888	5	36.3986	823-a	1	6	6	7	51.35	7	51.5633	7	51.463	804-a	1	7	7
WP_187648182.1	160	1	histidine phosphatase family protein [Nitrosophilus labii]	8	961-a	1	1	1	0.999	1	0.999	6	6	21	21	826-a	1	3	3	3	21.6286	3	21.7304	3	21.6826	834-a	1	2	2	2	12.7177	2	12.7711	2	12.7395	824-a	1	3	3	3	19.2562	3	19.3362	3	19.2986	805-a	1	3	3
WP_187648183.1	395	1	FAD-dependent oxidoreductase [Nitrosophilus labii]	7	962-a	1	1	1	0.9989	1	0.9989	13	13	60	60	827-a	1	7	7	7	20.4422	7	20.5384	7	20.4932	835-a	1	10	10	11	28.3331	11	28.452	11	28.3817	825-a	1	6	6	7	18.2	7	18.2756	7	18.24	806-a	1	9	9
WP_187648186.1	127	1	Sec-independent protein translocase protein TatB [Nitrosophilus labii]	9	963-a	1	1	1	0.9987	1	0.9987	6	6	20	20	828-a	1	3	3	4	36.3314	4	36.5025	4	36.4222	1377-a	0.9408	1	1	1	8.0111	1	8.0448	1	8.0249	1145-a	0.9999	2	2	2	16.1732	2	16.2404	2	16.2088	807-a	1	4	4
WP_187648188.1	401	1	aspartate kinase [Nitrosophilus labii]	9	964-a	1	1	1	0.999	1	0.999	62	62	322	322	829-a	1	40	40	42	120.818	42	121.387	42	121.12	836-a	1	33	33	38	96.4134	38	96.818	38	96.5789	826-a	1	35	35	41	105.005	41	105.441	41	105.236	808-a	1	34	34
WP_187648189.1	181	1	HobA family DNA replication regulator [Nitrosophilus labii]	5	965-a	1	1	1	0.9989	1	0.9989	3	3	6	6	1256-a	0.9963	1	1	1	6.3731	1	6.4031	1	6.389	null	0	0	0	0	0	0	0	0	0	827-a	1	3	3	3	17.0221	3	17.0928	3	17.0596	1363-a	0.3258	0	0
WP_187648190.1	202	1	DNA polymerase III subunit delta_ [Nitrosophilus labii]	3	966-a	0.9936	1	1	0.9974	1	0.9974	3	3	3	3	1343-a	0.9861	1	1	1	5.7105	1	5.7374	1	5.7248	1330-a	0.9923	1	1	1	5.0367	1	5.0578	1	5.0454	null	0	0	0	0	0	0	0	0	0	null	0	0	0
WP_187648191.1	379	1	dihydropteroate synthase [Nitrosophilus labii]	8	967-a	1	1	1	0.999	1	0.999	19	19	60	60	830-a	1	11	11	11	33.4796	11	33.6372	11	33.5632	837-a	1	10	10	10	26.8447	10	26.9574	10	26.8908	828-a	1	11	11	11	29.8074	11	29.9312	11	29.873	809-a	1	3	3
WP_187648192.1	386	1	class I SAM-dependent rRNA methyltransferase [Nitrosophilus labii]	7	968-a	1	1	1	0.9989	1	0.9989	11	11	25	25	831-a	1	5	5	6	17.9304	6	18.0148	6	17.9752	838-a	1	4	4	4	10.5432	4	10.5874	4	10.5613	829-a	1	5	5	5	13.3031	5	13.3584	5	13.3324	810-a	1	4	4
WP_187648195.1	285	1	cytochrome c peroxidase [Nitrosophilus labii]	9	969-a	0.9999	1	1	0.9988	1	0.9988	6	6	14	14	1191-a	0.9984	2	2	2	8.0949	2	8.133	2	8.1151	1255-a	0.9966	1	1	1	3.5699	1	3.5849	1	3.576	1182-a	0.9987	2	2	2	7.207	2	7.2369	2	7.2229	1333-a	0.8061	1	1
WP_187646888.1	120	1	hypothetical protein [Nitrosophilus labii]	7	97-a	1	1	1	0.999	1	0.999	5	5	14	14	null	0	0	0	0	0	0	0	0	0	1331-a	0.992	2	2	2	16.9569	2	17.0281	2	16.986	1380-a	0.4866	1	1	1	8.5583	1	8.5939	1	8.5772	1306-a	0.9796	2	2
WP_187648196.1	683	1	EAL domain-containing protein [Nitrosophilus labii]	6	970-a	1	1	1	0.9988	1	0.9988	7	6	16	13	1181-a	0.9993	2	2	2	3.3778	2	3.3937	2	3.3863	1198-a	0.9995	3	2	3	4.4689	2	2.9918	2	2.9844	1169-a	0.9996	3	2	3	4.511	2	3.0198	2	3.0139	811-a	1	3	3
WP_187648197.1	660	1	NAD-dependent DNA ligase LigA [Nitrosophilus labii]	9	971-a	1	1	1	0.999	1	0.999	53	53	217	217	832-a	1	28	28	29	50.6851	29	50.9237	29	50.8117	839-a	1	25	25	28	43.1631	28	43.3442	28	43.2372	830-a	1	25	25	26	40.4576	26	40.6256	26	40.5466	812-a	1	29	29
WP_187648198.1	239	1	TlyA family RNA methyltransferase [Nitrosophilus labii]	4	972-a	1	1	1	0.9989	1	0.9989	2	2	5	5	1210-a	0.9969	1	1	1	4.8265	1	4.8492	1	4.8385	840-a	1	2	2	2	8.5139	2	8.5497	2	8.5285	null	0	0	0	0	0	0	0	0	0	null	0	0	0
[truncated: 29 more rows]
[truncated: 26 more columns]
